# Supplementary material for: Crystal structure of poly[[μ-4-(hy­droxy­meth­yl)pyridine-κ2 N:O][4-(hy­droxy­meth­yl)pyridine-κN](μ-thio­cyanato-κ2 N:S)(thio­cyanato-κN)cadmium]
Source: Acta Crystallogr E Crystallogr Commun. 2015 May 13;71(Pt 6):m129–30. doi: 10.1107/S2056989015008890 (PMC4459314; doi:10.1107/S2056989015008890)
Supplement: Supplementary file 1 [file e-71-0m129-sup1.cif]

##############################################################################
#                                                                            #
# This CIF contains the data in a paper accepted for publication in          #
# Acta Crystallographica Section E. It conforms to the requirements of       #
# Notes for Authors for Acta Crystallographica Section E, and has been       #
# peer reviewed under the auspices of the IUCr Commission on Journals.       #
#                                                                            #
# Full details of the Crystallographic Information File format               #
# are given in the paper "The Crystallographic Information File (CIF):       #
# a New Standard Archive File for Crystallography" by S. R. Hall, F. H.      #
# Allen and I. D. Brown [Acta Cryst. (1991), A47, 655-685].                  #
#                                                                            #
# The current version of the core CIF dictionary is obtainable from          #
# ftp://ftp.iucr.org/pub/cif_core.dic.                                       #
#                                                                            #
# Software is freely available for graphical display of the structure(s)     #
# in this CIF. For information consult the CIF software page                 #
# http://www.iucr.org/resources/cif/software.                                #
#                                                                            #
# This file may be used for bona fide research purposes within the           #
# scientific community so long as proper attribution is given to the journal # 
# article from which it was obtained.                                        #
#                                                                            #
##############################################################################
data_I
_database_code_depnum_ccdc_archive 'CCDC 1063786'
_audit_creation_method     SHELXL-2013
_chemical_name_systematic
;
Poly[[\m-4-(hydroxymethyl)pyridine-\k^2^<i>N</i>:<i>O</i>][4-\
(hydroxymethyl)pyridine-\k<i>N</i>](\m-thiocyanato-\k^2^<i>N</i>:<i>S</i>)\
(thiocyanato-\k<i>N</i>)cadmium]
;
_chemical_name_common     ?
_chemical_formula_moiety     'C14 H14 Cd N4 O2 S2'
_chemical_formula_sum     'C14 H14 Cd N4 O2 S2'
_chemical_formula_iupac     '[Cd (N C S)2 (C6 H7 N O)2]'
_chemical_formula_weight     446.81
_chemical_melting_point     ?
_shelx_space_group_comment
;
The symmetry employed for this shelxl refinement is uniquely defined
by the following loop, which should always be used as a source of
symmetry information in preference to the above space-group names.
They are only intended as comments.
;
_space_group_crystal_system     monoclinic
_space_group_name_H-M_alt     'P 21/c'
_space_group_name_Hall     '-P 2ybc'
loop_
    _space_group_symop_operation_xyz
    'x, y, z'
    '-x, y+1/2, -z+1/2'
    '-x, -y, -z'
    'x, -y-1/2, z-1/2'
_cell_length_a     10.9124(3)
_cell_length_b     20.3261(6)
_cell_length_c     7.9722(2)
_cell_angle_alpha     90
_cell_angle_beta     105.965(2)
_cell_angle_gamma     90
_cell_volume     1700.08(8)
_cell_formula_units_Z     4
_cell_measurement_reflns_used     ?
_cell_measurement_theta_min     1.941
_cell_measurement_theta_max     26.739
_cell_measurement_temperature     200(2)
_exptl_crystal_description     block
_exptl_crystal_colour     colorless
_exptl_crystal_size_max     0.47
_exptl_crystal_size_mid     0.33
_exptl_crystal_size_min     0.20
_exptl_crystal_density_diffrn     1.746
_exptl_crystal_density_meas     ?
_exptl_crystal_density_method     ?
_exptl_crystal_F_000     888
_exptl_absorpt_coefficient_mu     1.543
_exptl_absorpt_correction_type     numerical
_exptl_absorpt_process_details
;
(<i>X-SHAPE</i> and <i>X-RED 32</i>; Stoe, 2008)
;
_shelx_estimated_absorpt_T_min     ?
_shelx_estimated_absorpt_T_max     ?
_exptl_absorpt_correction_T_min     0.5263
_exptl_absorpt_correction_T_max     0.6715
_exptl_special_details     ?
_diffrn_ambient_temperature     200(2)
_diffrn_radiation_type     MoK\a
_diffrn_radiation_wavelength     0.71073
_diffrn_measurement_device_type     'Stoe IPDS-2'
_diffrn_measurement_method     'omega scans'
_diffrn_detector_area_resol_mean     ?
_diffrn_reflns_number     25370
_diffrn_reflns_av_R_equivalents     0.0629
_diffrn_reflns_theta_min     1.941
_diffrn_reflns_theta_max     26.739
_diffrn_reflns_theta_full     25.242
_diffrn_measured_fraction_theta_max     0.998
_diffrn_measured_fraction_theta_full     1.000
_diffrn_reflns_limit_h_min     -13
_diffrn_reflns_limit_h_max     13
_diffrn_reflns_limit_k_min     -25
_diffrn_reflns_limit_k_max     25
_diffrn_reflns_limit_l_min     -10
_diffrn_reflns_limit_l_max     10
_refine_special_details     ?
_reflns_number_total     3597
_reflns_number_gt     3259
_reflns_threshold_expression     I>2\s(I)
_refine_ls_structure_factor_coef     Fsqd
_refine_ls_matrix_type     full
_refine_ls_R_factor_all     0.0302
_refine_ls_R_factor_gt     0.0247
_refine_ls_wR_factor_gt     0.0567
_refine_ls_wR_factor_ref     0.0584
_refine_ls_goodness_of_fit_ref     1.117
_refine_ls_restrained_S_all     1.117
_refine_ls_number_reflns     3597
_refine_ls_number_parameters     245
_refine_ls_number_restraints     0
_refine_ls_hydrogen_treatment     constr
_refine_ls_weighting_scheme     calc
_refine_ls_weighting_details
              'w=1/[\s^2^(Fo^2^)+(0.0217P)^2^+1.0598P] where P=(Fo^2^+2Fc^2^)/3'
_atom_sites_solution_hydrogens     mixed
_atom_sites_solution_primary     ?
_atom_sites_solution_secondary     ?
_refine_ls_shift/su_max     0.003
_refine_ls_shift/su_mean     0.000
_refine_diff_density_max     0.392
_refine_diff_density_min     -0.440
_refine_ls_extinction_method     none
_refine_ls_extinction_coef     .
loop_
    _atom_type_symbol
    _atom_type_description
    _atom_type_scat_dispersion_real
    _atom_type_scat_dispersion_imag
    _atom_type_scat_source
    'C' 'C' 0.0033 0.0016
                         'International Tables Vol C Tables 4.2.6.8 and 6.1.1.4'
    'H' 'H' 0.0000 0.0000
                         'International Tables Vol C Tables 4.2.6.8 and 6.1.1.4'
    'N' 'N' 0.0061 0.0033
                         'International Tables Vol C Tables 4.2.6.8 and 6.1.1.4'
    'O' 'O' 0.0106 0.0060
                         'International Tables Vol C Tables 4.2.6.8 and 6.1.1.4'
    'S' 'S' 0.1246 0.1234
                         'International Tables Vol C Tables 4.2.6.8 and 6.1.1.4'
    'Cd' 'Cd' -0.8075 1.2024
                         'International Tables Vol C Tables 4.2.6.8 and 6.1.1.4'
_computing_data_collection
;
X-AREA (Stoe, 2008)
;
_computing_cell_refinement
;
X-AREA (Stoe, 2008)
;
_computing_data_reduction
;
X-AREA (Stoe, 2008)
;
_computing_structure_solution
;
SHELXS97 (Sheldrick, 2008)
;
_computing_structure_refinement
;
SHELXL2013 (Sheldrick, 2015)
;
_computing_molecular_graphics
;
XP in SHELXTL (Sheldrick, 2008) and DIAMOND (Brandenburg, 1999)
;
_computing_publication_material
;
publCIF (Westrip, 2010)
;
loop_
    _atom_site_type_symbol
    _atom_site_label
    _atom_site_fract_x
    _atom_site_fract_y
    _atom_site_fract_z
    _atom_site_U_iso_or_equiv
    _atom_site_adp_type
    _atom_site_calc_flag
    _atom_site_occupancy
    _atom_site_disorder_assembly
    _atom_site_disorder_group
    Cd Cd1 0.70099(2) 0.59480(2) 0.62587(2) 0.02720(6) Uani d 1 . .
    N N1 0.8330(2) 0.65716(10) 0.8375(3) 0.0371(5) Uani d 1 . .
    C C1 0.9127(2) 0.68944(11) 0.9253(3) 0.0274(5) Uani d 1 . .
    S S1 1.02442(6) 0.73463(3) 1.05226(9) 0.03659(15) Uani d 1 . .
    N N2 0.4160(2) 0.45729(11) 0.6240(3) 0.0390(5) Uani d 1 . .
    C C2 0.4891(2) 0.49106(11) 0.7172(3) 0.0291(5) Uani d 1 . .
    S S2 0.59224(7) 0.53855(3) 0.85273(8) 0.04034(16) Uani d 1 . .
    N N11 0.5601(2) 0.68370(10) 0.5577(3) 0.0338(5) Uani d 1 . .
    C C11 0.4387(3) 0.67718(14) 0.4676(4) 0.0477(7) Uani d 1 . .
    H H11 0.4082 0.6342 0.4318 0.057 Uiso calc 1 . .
    C C12 0.3544(3) 0.72883(15) 0.4229(4) 0.0515(8) Uani d 1 . .
    H H12 0.2685 0.7212 0.3582 0.062 Uiso calc 1 . .
    C C13 0.3958(3) 0.79188(13) 0.4729(4) 0.0396(6) Uani d 1 . .
    C C14 0.5211(3) 0.79861(14) 0.5691(5) 0.0587(9) Uani d 1 . .
    H H14 0.5536 0.8409 0.6090 0.070 Uiso calc 1 . .
    C C15 0.5992(3) 0.74464(13) 0.6074(5) 0.0521(8) Uani d 1 . .
    H H15 0.6855 0.7509 0.6726 0.062 Uiso calc 1 . .
    C C16 0.3100(3) 0.85176(15) 0.4315(5) 0.0578(9) Uani d 1 . .
    H H16A 0.2975 0.8690 0.5418 0.069 Uiso calc 1 . .
    H H16B 0.3538 0.8863 0.3821 0.069 Uiso calc 1 . .
    O O11 0.1919(2) 0.84038(11) 0.3164(3) 0.0560(6) Uani d 1 . .
    H H11O 0.1440 0.8225 0.3695 0.084 Uiso calc 1 . .
    N N21 0.8576(2) 0.51330(10) 0.6674(3) 0.0331(5) Uani d 1 . .
    C C21 0.9847(8) 0.5311(4) 0.7358(11) 0.0369(17) Uani d 0.46 A 1
    H H21 1.0044 0.5753 0.7720 0.044 Uiso calc 0.46 A 1
    C C22 1.0837(8) 0.4867(4) 0.7529(10) 0.0371(17) Uani d 0.46 A 1
    H H22 1.1695 0.5001 0.8019 0.045 Uiso calc 0.46 A 1
    C C23 1.0562(2) 0.42284(12) 0.6982(3) 0.0315(5) Uani d 1 . .
    C C24 0.9315(9) 0.4061(4) 0.6329(12) 0.0421(19) Uani d 0.46 A 1
    H H24 0.9090 0.3620 0.5981 0.050 Uiso calc 0.46 A 1
    C C25 0.8377(10) 0.4528(5) 0.6170(13) 0.040(2) Uani d 0.46 A 1
    H H25 0.7521 0.4396 0.5653 0.048 Uiso calc 0.46 A 1
    C C21' 0.9611(8) 0.5162(4) 0.7970(9) 0.0456(18) Uani d 0.54 A 2
    H H21' 0.9666 0.5494 0.8825 0.055 Uiso calc 0.54 A 2
    C C22' 1.0627(8) 0.4740(4) 0.8169(9) 0.0435(17) Uani d 0.54 A 2
    H H22' 1.1371 0.4797 0.9113 0.052 Uiso calc 0.54 A 2
    C C24' 0.9438(7) 0.4180(3) 0.5626(9) 0.0372(15) Uani d 0.54 A 2
    H H24' 0.9342 0.3840 0.4781 0.045 Uiso calc 0.54 A 2
    C C25' 0.8466(9) 0.4627(4) 0.5515(10) 0.0365(17) Uani d 0.54 A 2
    H H25' 0.7697 0.4581 0.4606 0.044 Uiso calc 0.54 A 2
    C C26 1.1645(3) 0.37527(14) 0.7161(4) 0.0394(6) Uani d 1 . .
    H H26A 1.2445 0.3965 0.7837 0.047 Uiso calc 1 . .
    H H26B 1.1497 0.3364 0.7828 0.047 Uiso calc 1 . .
    O O21 1.17960(17) 0.35385(8) 0.5527(2) 0.0352(4) Uani d 1 . .
    H H21O 1.1185 0.3283 0.5100 0.053 Uiso d 1 . .
loop_
    _atom_site_aniso_label
    _atom_site_aniso_U_11
    _atom_site_aniso_U_22
    _atom_site_aniso_U_33
    _atom_site_aniso_U_12
    _atom_site_aniso_U_13
    _atom_site_aniso_U_23
    Cd1 0.02612(10) 0.02547(9) 0.02941(10) -0.00284(6) 0.00661(7) -0.00213(6)
    N1 0.0362(12) 0.0363(11) 0.0353(11) -0.0040(10) 0.0041(10) -0.0081(9)
    C1 0.0310(12) 0.0257(10) 0.0268(11) 0.0038(9) 0.0101(10) 0.0012(9)
    S1 0.0352(3) 0.0342(3) 0.0357(3) -0.0051(3) 0.0018(3) -0.0052(3)
    N2 0.0413(13) 0.0408(11) 0.0337(11) -0.0132(10) 0.0081(10) -0.0055(9)
    C2 0.0319(13) 0.0285(11) 0.0298(12) 0.0006(10) 0.0135(10) 0.0028(9)
    S2 0.0436(4) 0.0491(4) 0.0293(3) -0.0211(3) 0.0117(3) -0.0072(3)
    N11 0.0285(11) 0.0324(10) 0.0381(11) -0.0011(8) 0.0052(9) -0.0008(9)
    C11 0.0339(15) 0.0357(14) 0.0641(19) 0.0000(11) -0.0025(13) -0.0130(13)
    C12 0.0317(15) 0.0474(16) 0.064(2) 0.0022(12) -0.0054(14) -0.0131(14)
    C13 0.0342(14) 0.0353(13) 0.0474(15) 0.0020(11) 0.0083(12) 0.0023(11)
    C14 0.0390(17) 0.0307(13) 0.093(3) -0.0030(12) -0.0039(17) -0.0012(15)
    C15 0.0320(15) 0.0327(13) 0.080(2) -0.0039(11) -0.0046(15) -0.0001(14)
    C16 0.0403(17) 0.0426(16) 0.082(2) 0.0062(13) 0.0033(16) 0.0040(16)
    O11 0.0403(12) 0.0575(13) 0.0648(14) 0.0061(10) 0.0053(10) 0.0117(11)
    N21 0.0369(12) 0.0297(10) 0.0348(11) 0.0041(9) 0.0132(9) 0.0021(8)
    C21 0.032(4) 0.033(3) 0.043(5) -0.002(3) 0.005(3) -0.012(3)
    C22 0.031(3) 0.048(4) 0.032(5) 0.006(3) 0.008(3) -0.009(3)
    C23 0.0361(13) 0.0318(11) 0.0301(12) 0.0034(10) 0.0150(10) 0.0053(9)
    C24 0.044(4) 0.026(3) 0.057(6) -0.002(3) 0.014(4) -0.003(4)
    C25 0.029(4) 0.029(4) 0.063(7) -0.004(3) 0.016(5) 0.000(4)
    C21' 0.051(5) 0.050(4) 0.032(4) 0.014(3) 0.005(3) -0.009(3)
    C22' 0.044(4) 0.052(4) 0.028(4) 0.012(3) 0.001(3) -0.009(3)
    C24' 0.041(3) 0.031(3) 0.038(4) 0.004(2) 0.009(3) -0.005(3)
    C25' 0.035(4) 0.031(3) 0.041(4) -0.001(3) 0.005(3) -0.003(3)
    C26 0.0435(15) 0.0432(14) 0.0353(14) 0.0099(12) 0.0170(12) 0.0054(11)
    O21 0.0388(10) 0.0305(8) 0.0427(10) -0.0039(7) 0.0217(8) -0.0027(7)
_geom_special_details
;
 All esds (except the esd in the dihedral angle between two l.s. planes)
 are estimated using the full covariance matrix.  The cell esds are taken
 into account individually in the estimation of esds in distances, angles
 and torsion angles; correlations between esds in cell parameters are only
 used when they are defined by crystal symmetry.  An approximate (isotropic)
 treatment of cell esds is used for estimating esds involving l.s. planes.
;
loop_
    _geom_bond_atom_site_label_1
    _geom_bond_atom_site_label_2
    _geom_bond_site_symmetry_2
    _geom_bond_distance
    _geom_bond_publ_flag
    Cd1 N1 . 2.279(2) ?
    Cd1 N2 3_666 2.306(2) ?
    Cd1 N11 . 2.337(2) ?
    Cd1 N21 . 2.337(2) ?
    Cd1 O21 3_766 2.4153(17) ?
    Cd1 S2 . 2.6771(7) ?
    N1 C1 . 1.158(3) ?
    C1 S1 . 1.636(2) ?
    N2 C2 . 1.155(3) ?
    N2 Cd1 3_666 2.306(2) ?
    C2 S2 . 1.643(2) ?
    N11 C11 . 1.329(3) ?
    N11 C15 . 1.334(3) ?
    C11 C12 . 1.376(4) ?
    C11 H11 . 0.9500 ?
    C12 C13 . 1.381(4) ?
    C12 H12 . 0.9500 ?
    C13 C14 . 1.379(4) ?
    C13 C16 . 1.516(4) ?
    C14 C15 . 1.371(4) ?
    C14 H14 . 0.9500 ?
    C15 H15 . 0.9500 ?
    C16 O11 . 1.380(4) ?
    C16 H16A . 0.9900 ?
    C16 H16B . 0.9900 ?
    O11 H11O . 0.8400 ?
    N21 C25 . 1.294(11) ?
    N21 C21' . 1.305(8) ?
    N21 C25' . 1.366(9) ?
    N21 C21 . 1.392(9) ?
    C21 C22 . 1.385(12) ?
    C21 H21 . 0.9500 ?
    C22 C23 . 1.376(9) ?
    C22 H22 . 0.9500 ?
    C23 C24 . 1.360(9) ?
    C23 C22' . 1.395(8) ?
    C23 C24' . 1.398(8) ?
    C23 C26 . 1.503(4) ?
    C24 C25 . 1.376(14) ?
    C24 H24 . 0.9500 ?
    C25 H25 . 0.9500 ?
    C21' C22' . 1.376(11) ?
    C21' H21' . 0.9500 ?
    C22' H22' . 0.9500 ?
    C24' C25' . 1.381(12) ?
    C24' H24' . 0.9500 ?
    C25' H25' . 0.9500 ?
    C26 O21 . 1.426(3) ?
    C26 H26A . 0.9900 ?
    C26 H26B . 0.9900 ?
    O21 Cd1 3_766 2.4152(17) ?
    O21 H21O . 0.8400 ?
loop_
    _geom_angle_atom_site_label_1
    _geom_angle_atom_site_label_2
    _geom_angle_atom_site_label_3
    _geom_angle_site_symmetry_1
    _geom_angle_site_symmetry_3
    _geom_angle
    _geom_angle_publ_flag
    N1 Cd1 N2 . 3_666 169.07(8) ?
    N1 Cd1 N11 . . 89.06(7) ?
    N2 Cd1 N11 3_666 . 88.96(8) ?
    N1 Cd1 N21 . . 90.03(8) ?
    N2 Cd1 N21 3_666 . 90.36(8) ?
    N11 Cd1 N21 . . 171.60(7) ?
    N1 Cd1 O21 . 3_766 82.07(7) ?
    N2 Cd1 O21 3_666 3_766 87.11(7) ?
    N11 Cd1 O21 . 3_766 87.47(7) ?
    N21 Cd1 O21 . 3_766 84.13(7) ?
    N1 Cd1 S2 . . 92.58(6) ?
    N2 Cd1 S2 3_666 . 98.31(6) ?
    N11 Cd1 S2 . . 95.85(6) ?
    N21 Cd1 S2 . . 92.54(5) ?
    O21 Cd1 S2 3_766 . 173.68(5) ?
    C1 N1 Cd1 . . 168.3(2) ?
    N1 C1 S1 . . 179.0(2) ?
    C2 N2 Cd1 . 3_666 161.6(2) ?
    N2 C2 S2 . . 179.0(2) ?
    C2 S2 Cd1 . . 99.07(9) ?
    C11 N11 C15 . . 116.3(2) ?
    C11 N11 Cd1 . . 122.87(17) ?
    C15 N11 Cd1 . . 120.82(17) ?
    N11 C11 C12 . . 124.0(3) ?
    N11 C11 H11 . . 118.0 ?
    C12 C11 H11 . . 118.0 ?
    C11 C12 C13 . . 119.4(3) ?
    C11 C12 H12 . . 120.3 ?
    C13 C12 H12 . . 120.3 ?
    C14 C13 C12 . . 116.6(3) ?
    C14 C13 C16 . . 120.0(3) ?
    C12 C13 C16 . . 123.3(3) ?
    C15 C14 C13 . . 120.4(3) ?
    C15 C14 H14 . . 119.8 ?
    C13 C14 H14 . . 119.8 ?
    N11 C15 C14 . . 123.2(3) ?
    N11 C15 H15 . . 118.4 ?
    C14 C15 H15 . . 118.4 ?
    O11 C16 C13 . . 114.7(3) ?
    O11 C16 H16A . . 108.6 ?
    C13 C16 H16A . . 108.6 ?
    O11 C16 H16B . . 108.6 ?
    C13 C16 H16B . . 108.6 ?
    H16A C16 H16B . . 107.6 ?
    C16 O11 H11O . . 109.5 ?
    C21' N21 C25' . . 117.8(5) ?
    C25 N21 C21 . . 115.7(6) ?
    C25 N21 Cd1 . . 125.2(5) ?
    C21' N21 Cd1 . . 121.3(4) ?
    C25' N21 Cd1 . . 120.8(4) ?
    C21 N21 Cd1 . . 118.8(4) ?
    C22 C21 N21 . . 122.3(7) ?
    C22 C21 H21 . . 118.8 ?
    N21 C21 H21 . . 118.8 ?
    C23 C22 C21 . . 119.2(7) ?
    C23 C22 H22 . . 120.4 ?
    C21 C22 H22 . . 120.4 ?
    C24 C23 C22 . . 117.8(5) ?
    C22' C23 C24' . . 116.6(5) ?
    C24 C23 C26 . . 123.6(4) ?
    C22 C23 C26 . . 118.7(4) ?
    C22' C23 C26 . . 121.5(4) ?
    C24' C23 C26 . . 121.9(4) ?
    C23 C24 C25 . . 120.2(8) ?
    C23 C24 H24 . . 119.9 ?
    C25 C24 H24 . . 119.9 ?
    N21 C25 C24 . . 124.8(9) ?
    N21 C25 H25 . . 117.6 ?
    C24 C25 H25 . . 117.6 ?
    N21 C21' C22' . . 123.9(7) ?
    N21 C21' H21' . . 118.1 ?
    C22' C21' H21' . . 118.1 ?
    C21' C22' C23 . . 119.8(6) ?
    C21' C22' H22' . . 120.1 ?
    C23 C22' H22' . . 120.1 ?
    C25' C24' C23 . . 119.9(6) ?
    C25' C24' H24' . . 120.0 ?
    C23 C24' H24' . . 120.0 ?
    N21 C25' C24' . . 121.9(7) ?
    N21 C25' H25' . . 119.0 ?
    C24' C25' H25' . . 119.0 ?
    O21 C26 C23 . . 113.3(2) ?
    O21 C26 H26A . . 108.9 ?
    C23 C26 H26A . . 108.9 ?
    O21 C26 H26B . . 108.9 ?
    C23 C26 H26B . . 108.9 ?
    H26A C26 H26B . . 107.7 ?
    C26 O21 Cd1 . 3_766 128.55(16) ?
    C26 O21 H21O . . 106.3 ?
    Cd1 O21 H21O 3_766 . 121.7 ?
loop_
    _geom_hbond_atom_site_label_D
    _geom_hbond_atom_site_label_H
    _geom_hbond_atom_site_label_A
    _geom_hbond_site_symmetry_A
    _geom_hbond_distance_DH
    _geom_hbond_distance_HA
    _geom_hbond_distance_DA
    _geom_hbond_angle_DHA
    O11 H11O S1 4_475 0.84 2.49 3.330(2) 173.5
    O21 H21O S1 2_746 0.84 2.42 3.2410(18) 164.4
_shelx_hkl_file
;
   1   0   0  224.97   13.60   0
  -1   0   0  220.71   13.41   0
  -2   0   0    7.83    8.57   0
   2   0   0    6.08    8.71   0
  -3   0   0 1324.99   15.58   0
   3   0   0 1252.02   15.73   0
  -4   0   0   15.55    6.55   0
   4   0   0   10.03    6.76   0
   5   0   0  175.45    7.14   0
  -5   0   0  176.46    6.83   0
   6   0   0  277.59    7.35   0
  -6   0   0  280.98    7.23   0
   7   0   0 2364.79   13.47   0
  -7   0   0 2394.50   13.67   0
   8   0   0 1559.02   11.70   0
  -8   0   0 1616.57   11.55   0
  -9   0   0  650.75    8.53   0
   9   0   0  629.94    8.73   0
 -10   0   0  920.23    9.48   0
  10   0   0  914.75    9.67   0
  11   0   0  117.05    7.18   0
 -11   0   0  131.00    6.87   0
  12   0   0   79.50    7.55   0
 -12   0   0   80.61    7.29   0
  13   0   0  131.66    8.01   0
 -13   0   0  131.50    7.85   0
  -1  -1   0 2269.96   30.44   0
  -1  -1   0 2403.13   39.65   0
   1   1   0 2307.13   30.46   0
  -1   1   0 2315.93   26.75   0
   1  -1   0 2279.15   26.39   0
   1  -1   0 2175.32   38.12   0
  -2  -1   0   57.44   12.52   0
   2  -1   0   55.90   13.90   0
  -2   1   0   51.48    8.55   0
   2  -1   0   57.80   12.50   0
  -2  -1   0   51.56    8.54   0
  -2  -1   0   55.76   13.48   0
   2  -1   0   46.91    8.82   0
   2   1   0   53.04    8.80   0
   3   1   0   96.88    8.76   0
   3  -1   0   93.61    8.49   0
   3  -1   0   97.29   16.86   0
   3  -1   0  103.83   14.67   0
  -3  -1   0   93.09    8.25   0
  -3   1   0   94.44    8.30   0
  -4  -1   0    3.55    6.46   0
   4   1   0    2.64    6.66   0
   4  -1   0    3.92    6.56   0
  -4   1   0    0.44    6.40   0
   5  -1   0    8.91    5.93   0
  -5  -1   0    6.46    5.85   0
  -5   1   0   11.74    5.74   0
   5   1   0   20.58    6.10   0
   6  -1   0 1585.04   12.27   0
  -6  -1   0 1625.97   12.50   0
   6   1   0 1647.17   12.82   0
  -6   1   0 1741.63   12.36   0
  -7   1   0   34.28    5.98   0
   7   1   0   34.05    6.48   0
   7  -1   0   27.56    6.51   0
  -7  -1   0   34.84    6.31   0
  -8  -1   0   86.66    6.48   0
   8   1   0   74.55    6.63   0
   8  -1   0   85.48    6.65   0
  -8   1   0   76.86    6.38   0
   9  -1   0  640.14    8.73   0
  -9  -1   0  666.46    8.42   0
  -9   1   0  651.69    8.61   0
   9   1   0  623.63    8.63   0
 -10  -1   0  110.60    6.68   0
  10   1   0  104.81    7.00   0
  10  -1   0  111.60    6.73   0
 -10   1   0  109.38    6.60   0
  11   1   0   19.42    6.88   0
 -11  -1   0   24.58    6.61   0
  11  -1   0   16.41    6.87   0
 -11   1   0   22.66    6.57   0
  12  -1   0  125.48    7.65   0
 -12  -1   0  146.60    7.48   0
 -12   1   0  119.85    7.36   0
  12   1   0  137.78    7.70   0
 -13   1   0   20.95    7.36   0
  13   1   0   26.34    7.83   0
  13  -1   0   27.48    7.69   0
 -13  -1   0   25.50    7.47   0
   0  -2   0  456.83   12.53   0
   0  -2   0  499.98   14.00   0
   0  -2   0  431.96   14.02   0
   0   2   0  468.96   12.65   0
   1  -2   0   13.00    7.81   0
  -1  -2   0   17.20    7.54   0
  -1  -2   0   14.55    6.41   0
   1  -2   0   11.34    8.99   0
  -1  -2   0   14.22    9.15   0
  -1   2   0   15.10    5.56   0
   1  -2   0   12.86    5.69   0
  -1  -2   0   17.83    6.45   0
   2  -2   0  470.11   14.51   0
  -2  -2   0  460.12   14.50   0
   2  -2   0  416.11    9.72   0
  -2  -2   0  398.00   11.33   0
  -2   2   0  427.38   10.65   0
   2   2   0  418.65   12.32   0
   2  -2   0  415.25   14.01   0
  -2  -2   0  427.76   14.91   0
  -3  -2   0    3.52    8.73   0
   3  -2   0    6.11    8.40   0
  -3   2   0    3.53    5.72   0
  -3  -2   0    5.34    6.91   0
   3   2   0    4.46    6.99   0
  -3  -2   0    2.52    8.46   0
   3  -2   0    1.87    7.12   0
   3  -2   0    3.00    8.91   0
  -4  -2   0   43.64    6.43   0
   4  -2   0   58.09   11.32   0
  -4   2   0   49.92    6.32   0
   4   2   0   48.77    6.67   0
  -4  -2   0   56.92   10.68   0
  -4  -2   0   56.95   11.67   0
   4  -2   0   46.43    5.60   0
   4  -2   0   54.53    9.94   0
   5  -2   0  766.57   24.88   0
  -5  -2   0  708.01    9.78   0
  -5   2   0  746.50    9.41   0
   5   2   0  734.35   10.25   0
   5  -2   0  697.87    9.52   0
   5  -2   0  874.30   25.10   0
  -6   2   0   85.44    6.36   0
  -6  -2   0   76.40    6.09   0
   6  -2   0   71.72    6.31   0
   6   2   0   79.32    6.33   0
  -7   2   0  198.56    6.69   0
   7  -2   0  183.68    7.05   0
   7   2   0  197.67    7.40   0
  -7  -2   0  187.35    8.02   0
  -8  -2   0   92.86    6.58   0
   8   2   0  100.49    6.78   0
  -8   2   0  111.04    6.34   0
   8  -2   0   98.59    5.66   0
  -9  -2   0  176.96    6.96   0
  -9   2   0  186.73    6.86   0
   9   2   0  182.94    7.28   0
   9  -2   0  178.96    7.09   0
  10   2   0  112.58    7.01   0
  10  -2   0  115.98    7.08   0
 -10   2   0  118.30    6.49   0
 -10  -2   0  104.72    6.73   0
  11   2   0  133.50    7.39   0
  11  -2   0  127.37    7.34   0
 -11  -2   0  138.24    7.20   0
 -11   2   0  144.19    7.03   0
 -12   2   0    3.25    6.86   0
  12   2   0    3.84    7.27   0
  12  -2   0    7.89    5.74   0
 -12  -2   0    4.89    6.88   0
  13   2   0   28.71    7.93   0
  13  -2   0   36.28    7.72   0
 -13   2   0   28.63    7.66   0
 -13  -2   0   36.55    7.62   0
   0  -3   0    1.27    5.64   0
   0  -3   0    0.05    6.16   0
   0  -3   0    2.92    7.79   0
   0   3   0    2.18    5.51   0
  -1   3   0 8300.16   34.92   0
   1  -3   0 7471.64   39.53   0
  -1  -3   0 7565.06   40.16   0
  -1  -3   0 8429.50   41.61   0
   1  -3   0 8206.02   41.07   0
   1  -3   0 8321.39   34.92   0
  -2  -3   0 2049.03   22.41   0
  -2  -3   0 2272.96   22.52   0
   2  -3   0 1992.29   16.21   0
   2   3   0 2066.41   19.00   0
  -2   3   0 2134.26   16.94   0
  -2  -3   0 2037.99   19.58   0
   2  -3   0 2013.03   21.59   0
   2  -3   0 2195.18   22.25   0
   3  -3   0  188.02    9.17   0
   3  -3   0  169.69    7.59   0
   3  -3   0  171.12    9.74   0
  -3  -3   0  172.08    9.66   0
   3   3   0  173.82    8.47   0
  -3   3   0  167.59    7.49   0
  -3  -3   0  188.27    9.22   0
  -3  -3   0  170.41    7.76   0
   4  -3   0 2594.33   25.98   0
   4  -3   0 2746.23   25.28   0
  -4  -3   0 2389.98   16.79   0
   4   3   0 2576.00   17.49   0
  -4  -3   0 2761.28   25.61   0
  -4  -3   0 2590.90   26.07   0
  -4   3   0 2518.98   14.99   0
   4  -3   0 2305.32   15.13   0
  -5  -3   0   76.13    6.34   0
  -5   3   0   87.37    5.22   0
  -5  -3   0   90.91   10.79   0
   5  -3   0   85.15    5.45   0
   5   3   0   82.12    6.44   0
   5  -3   0   83.66    9.99   0
   5  -3   0   92.90    9.56   0
  -5  -3   0   92.10    9.84   0
  -6  -3   0  558.58    8.81   0
   6  -3   0  691.68   19.73   0
   6   3   0  577.06    9.22   0
  -6  -3   0  642.62   21.96   0
  -6   3   0  612.15    7.77   0
  -6  -3   0  661.11   21.81   0
   6  -3   0  602.74   19.38   0
   6  -3   0  545.05    8.56   0
  -7   3   0  753.17    8.81   0
   7   3   0  703.23    9.68   0
   7  -3   0  674.37    8.76   0
  -7  -3   0  705.25    9.32   0
   8   3   0 1437.80   11.68   0
  -8  -3   0 1446.73   11.33   0
  -8   3   0 1509.41   10.83   0
   8  -3   0 1339.87   10.85   0
   9  -3   0  469.02    8.11   0
  -9   3   0  498.82    7.05   0
  -9  -3   0  469.98    8.87   0
   9   3   0  457.86    8.52   0
  10   3   0   43.44    6.84   0
 -10   3   0   51.88    6.42   0
  10  -3   0   45.80    6.69   0
 -10  -3   0   50.64    6.53   0
 -11  -3   0  606.13    8.93   0
  11   3   0  585.07    9.22   0
 -11   3   0  665.49    8.48   0
  11  -3   0  559.82    8.64   0
  12  -3   0   21.12    7.21   0
  12   3   0   19.06    7.27   0
 -12   3   0   21.44    6.81   0
 -12  -3   0   23.31    8.01   0
 -13   3   0   32.73    7.48   0
  13   3   0   29.17    8.12   0
 -13  -3   0   44.74    7.79   0
  13  -3   0   29.65    7.64   0
   0  -4   0  109.70    8.34   0
   0  -4   0  102.21    5.71   0
   0   4   0   98.05    6.49   0
   0  -4   0   98.63    8.45   0
  -1  -4   0   12.96    7.84   0
   1   4   0   16.10    5.55   0
  -1  -4   0   13.10    7.31   0
   1  -4   0   17.26    6.04   0
  -1   4   0   13.74    5.94   0
   1  -4   0   16.75    5.01   0
  -1  -4   0   15.82    5.52   0
   1  -4   0   11.08    7.85   0
   2  -4   0 8976.61   30.03   0
   2  -4   0 9462.91   38.45   0
  -2  -4   0 9366.25   37.95   0
   3  -4   0   31.67    6.54   0
  -3  -4   0   25.09    6.91   0
  -3  -4   0   28.66    6.40   0
   3  -4   0   28.64    5.92   0
   3   4   0   24.00    5.49   0
  -3  -4   0   21.60    5.58   0
   3  -4   0   26.04    6.94   0
  -3   4   0   28.83    5.76   0
   4  -4   0  164.28    9.25   0
   4   4   0  174.94    7.69   0
  -4  -4   0  169.61    9.15   0
  -4  -4   0  158.55    6.74   0
  -4  -4   0  182.03    8.69   0
  -4   4   0  164.31    6.37   0
   4  -4   0  179.94    8.18   0
   4  -4   0  156.61    6.48   0
   5  -4   0 2382.04   22.58   0
  -5  -4   0 2155.09   15.32   0
  -5  -4   0 2543.46   22.59   0
   5  -4   0 2227.98   13.30   0
   5  -4   0 2527.32   21.90   0
  -5  -4   0 2429.78   23.12   0
  -5   4   0 2427.96   14.00   0
   5   4   0 2304.88   15.31   0
   6  -4   0  290.12   11.67   0
  -6  -4   0  273.98   12.74   0
  -6   4   0  250.52    6.92   0
   6   4   0  254.66    7.45   0
  -6  -4   0  233.03    7.13   0
  -6  -4   0  277.56   12.16   0
   6  -4   0  231.22    6.97   0
   6  -4   0  258.76   11.73   0
   7  -4   0  346.73   15.65   0
  -7  -4   0  284.40    7.63   0
   7  -4   0  305.32   15.69   0
  -7  -4   0  347.33   17.85   0
  -7   4   0  311.93    7.16   0
   7  -4   0  287.79    6.28   0
  -7  -4   0  332.08   17.75   0
   7   4   0  319.39    8.96   0
   8  -4   0 1307.10   10.68   0
  -8   4   0 1465.16   10.79   0
  -8  -4   0 1408.60   11.28   0
   8   4   0 1446.41   12.43   0
  -9  -4   0   34.14    6.48   0
   9   4   0   37.89    6.66   0
  -9   4   0   37.05    6.14   0
   9  -4   0   36.81    6.54   0
 -10   4   0  203.96    6.95   0
  10  -4   0  186.99    7.16   0
 -10  -4   0  196.33    7.37   0
  10   4   0  199.73    7.67   0
 -11  -4   0   13.45    6.67   0
  11  -4   0   16.31    6.65   0
  11   4   0   17.72    8.16   0
 -11   4   0   12.08    6.43   0
 -12   4   0  147.49    7.27   0
  12   4   0  136.34    7.90   0
 -12  -4   0  149.86    7.70   0
  12  -4   0  124.24    7.64   0
  13  -4   0   82.99    8.14   0
 -13   4   0  109.24    6.54   0
 -13  -4   0   87.52    7.82   0
  13   4   0   87.50    8.24   0
   0   5   0    4.26    5.38   0
   0  -5   0    1.29    5.44   0
   0  -5   0    0.23    7.31   0
   0  -5   0    3.53    6.85   0
   1  -5   0  233.04    7.51   0
   1  -5   0  227.01    9.00   0
  -1  -5   0  225.61    9.21   0
   1   5   0  241.70    7.18   0
  -1   5   0  245.09    6.62   0
   1  -5   0  255.95    7.97   0
  -1  -5   0  247.24    7.84   0
  -1  -5   0  266.21    8.87   0
  -2  -5   0 3191.26   20.48   0
  -2  -5   0 3317.87   19.89   0
   2  -5   0 3032.64   20.22   0
   2  -5   0 2707.27   19.42   0
  -2   5   0 2994.33   16.76   0
   2  -5   0 2956.03   16.77   0
  -2  -5   0 2848.97   19.98   0
   3  -5   0  218.91    8.33   0
   3  -5   0  208.20    6.65   0
  -3  -5   0  241.13    7.45   0
  -3   5   0  235.69    5.99   0
  -3  -5   0  220.69    7.68   0
  -3  -5   0  209.11    7.42   0
   3  -5   0  231.39    8.10   0
  -3  -5   0  249.36    6.85   0
   4  -5   0   12.43    5.34   0
  -4  -5   0   10.28    7.65   0
  -4  -5   0   11.18    5.83   0
  -4  -5   0   13.61    6.23   0
  -4   5   0   16.05    5.33   0
   4  -5   0   14.12    6.27   0
   4   5   0   14.08    5.22   0
   4  -5   0   13.20    6.78   0
  -5  -5   0  229.53    7.00   0
  -5   5   0  258.61    6.05   0
   5   5   0  253.22    7.79   0
   5  -5   0  226.92    7.13   0
  -5  -5   0  272.86    9.08   0
  -5  -5   0  257.79    9.71   0
   5  -5   0  270.56    9.04   0
   5  -5   0  248.99    9.66   0
   6  -5   0  108.05    6.40   0
   6   5   0  129.50    7.42   0
  -6  -5   0  124.26    8.79   0
  -6  -5   0   99.32    7.28   0
  -6  -5   0  114.65   10.29   0
   6  -5   0  114.26    8.78   0
  -6   5   0  119.46    5.17   0
   6  -5   0  128.33    8.71   0
  -7   5   0  238.08    6.16   0
  -7  -5   0  242.61   12.30   0
   7  -5   0  269.56   11.47   0
  -7  -5   0  223.62    7.83   0
   7   5   0  238.17    7.28   0
  -7  -5   0  272.18   11.99   0
   7  -5   0  241.73   11.47   0
   7  -5   0  232.07    7.00   0
  -8  -5   0   16.35    7.37   0
   8  -5   0   16.09    6.15   0
   8  -5   0   23.20   13.54   0
   8   5   0   22.61    6.45   0
  -8  -5   0   22.65   17.72   0
  -8  -5   0   20.82   17.54   0
  -8   5   0   20.51    5.84   0
   8  -5   0   19.85   13.67   0
   9  -5   0  458.90    6.95   0
  -9  -5   0  436.58    8.19   0
   9   5   0  478.80    9.49   0
  -9   5   0  510.13    7.07   0
  10   5   0   17.54    6.72   0
 -10   5   0   16.11    5.11   0
 -10  -5   0    9.42    6.50   0
  10  -5   0    6.98    6.55   0
 -11   5   0   19.12    6.46   0
  11   5   0   15.27    7.20   0
  11  -5   0   17.24    7.02   0
 -11  -5   0   25.14    6.74   0
  12  -5   0   85.33    7.58   0
 -12  -5   0   79.51    7.55   0
  12   5   0   98.04    8.94   0
 -12   5   0   92.24    6.08   0
  13  -5   0    8.53    7.70   0
 -13   5   0   17.27    7.49   0
 -13  -5   0   14.24    8.95   0
   0   6   0  667.57    9.07   0
   0  -6   0  725.77   10.82   0
   0  -6   0  691.25    9.32   0
   0  -6   0  648.69   10.60   0
   1   6   0    4.98    4.56   0
   1  -6   0   11.39    6.28   0
  -1  -6   0    3.36    5.13   0
  -1  -6   0   14.35    6.64   0
   1  -6   0    4.27    4.21   0
  -1   6   0    5.81    4.93   0
   1  -6   0    4.14    6.65   0
  -1  -6   0    1.33    5.35   0
  -2  -6   0  749.62   10.79   0
  -2   6   0  804.89    8.64   0
  -2  -6   0  809.69   10.05   0
   2  -6   0  735.63   10.58   0
  -2  -6   0  810.80   10.65   0
   2  -6   0  817.49   10.84   0
   2   6   0  803.72    9.77   0
   2  -6   0  719.32    8.92   0
  -3  -6   0 9558.02   32.03   0
   3  -6   0 8328.04   30.43   0
   3  -6   0 8577.76   24.90   0
  -4  -6   0  793.60   10.33   0
  -4  -6   0  816.35   11.80   0
  -4  -6   0  928.41   11.68   0
   4  -6   0  793.63    8.99   0
  -4  -6   0  971.59   10.39   0
  -4   6   0  893.80    9.19   0
   4  -6   0  920.15   11.72   0
   4  -6   0  835.81   11.37   0
   5  -6   0 1415.40   14.67   0
   5  -6   0 1289.60   10.50   0
   5  -6   0 1527.25   14.71   0
  -5  -6   0 1495.36   14.40   0
   5   6   0 1442.10   12.22   0
  -5   6   0 1449.47   10.79   0
  -5  -6   0 1286.05   11.67   0
  -5  -6   0 1454.49   15.27   0
  -6  -6   0   13.35    5.51   0
   6  -6   0   17.58    6.97   0
  -6  -6   0   15.40    7.73   0
   6  -6   0   15.44    4.62   0
   6  -6   0   16.91    6.89   0
  -6  -6   0   17.26    7.09   0
   6   6   0    9.56    5.69   0
  -6   6   0   16.56    5.46   0
  -7   6   0  701.71    8.36   0
   7  -6   0  615.02    8.35   0
   7   6   0  666.88    9.62   0
  -7  -6   0  737.91   13.21   0
  -7  -6   0  689.28   14.25   0
   7  -6   0  667.65   13.24   0
  -7  -6   0  632.36    8.77   0
   7  -6   0  730.69   13.01   0
   8  -6   0  226.57   12.31   0
   8   6   0  227.10    7.25   0
  -8   6   0  227.66    5.78   0
   8  -6   0  202.36    7.03   0
  -8  -6   0  260.24   12.78   0
  -8  -6   0  206.38    7.93   0
  -8  -6   0  240.62   13.33   0
   8  -6   0  260.50   12.66   0
  -9   6   0   71.01    6.40   0
   9  -6   0   65.49    6.39   0
  -9  -6   0   64.26    7.54   0
   9   6   0   72.42    6.86   0
  10  -6   0  348.17    7.71   0
  10   6   0  359.97    8.36   0
 -10  -6   0  358.64    8.01   0
 -10   6   0  381.92    7.46   0
  11  -6   0   49.78    7.09   0
  11   6   0   59.35    7.37   0
 -11   6   0   65.21    6.79   0
 -11  -6   0   57.24    7.12   0
  12  -6   0  273.90    8.18   0
 -12  -6   0  267.68    8.49   0
  12   6   0  267.83    8.99   0
 -12   6   0  299.39    7.92   0
   0   7   0    0.54    4.35   0
   0  -7   0    4.45    5.84   0
   0  -7   0    3.92    6.10   0
   0  -7   0    1.48    4.61   0
  -1  -7   0 1161.13   12.07   0
  -1  -7   0 1290.89   12.23   0
  -1  -7   0 1251.78   11.07   0
   1   7   0 1281.50   11.00   0
   1  -7   0 1178.94   11.91   0
  -1   7   0 1233.65   10.43   0
   1  -7   0 1284.82   12.14   0
   1  -7   0 1232.87   10.59   0
  -2  -7   0  470.61    8.86   0
  -2  -7   0  530.73    8.19   0
   2  -7   0  463.19    8.65   0
  -2  -7   0  537.91    8.89   0
   2  -7   0  467.18    7.33   0
   2  -7   0  540.67    8.86   0
  -2   7   0  486.63    6.81   0
   2   7   0  521.53    7.80   0
  -3  -7   0 5222.47   22.58   0
   3  -7   0 4454.85   21.15   0
   3  -7   0 5012.71   21.83   0
  -3   7   0 5191.48   18.56   0
   3  -7   0 4730.20   17.92   0
  -3  -7   0 4633.15   20.28   0
  -3  -7   0 5488.08   21.86   0
  -3  -7   0 4848.24   22.27   0
  -4  -7   0 1348.26   11.38   0
  -4   7   0 1243.38    9.57   0
   4  -7   0 1116.15    9.75   0
  -4  -7   0 1132.17   11.27   0
  -4  -7   0 1176.90   12.38   0
   4  -7   0 1182.07   12.60   0
   4  -7   0 1265.67   12.54   0
  -4  -7   0 1306.82   12.20   0
   5  -7   0  297.46    8.52   0
  -5   7   0  324.77    6.00   0
  -5  -7   0  366.55    7.70   0
  -5  -7   0  307.96    8.54   0
   5  -7   0  334.33    8.14   0
  -5  -7   0  286.23    7.49   0
   5  -7   0  267.73    6.65   0
  -5  -7   0  330.45    8.10   0
  -6  -7   0 1585.25   11.99   0
   6  -7   0 1556.53   10.70   0
  -6  -7   0 1795.11   16.53   0
   6  -7   0 1793.88   16.03   0
   6  -7   0 1898.10   15.79   0
  -6  -7   0 1918.84   15.63   0
  -6   7   0 1784.13   11.15   0
  -7  -7   0  278.12    8.01   0
  -7  -7   0  320.85   10.38   0
  -7  -7   0  340.43   10.23   0
   7  -7   0  346.42   10.10   0
   7  -7   0  314.48   10.00   0
   7   7   0  316.61    7.44   0
  -7   7   0  313.14    6.99   0
   7  -7   0  278.38    7.01   0
   8   7   0   73.84    6.33   0
   8  -7   0   68.22    6.19   0
  -8   7   0   78.45    5.95   0
  -8  -7   0   76.54    9.98   0
   8  -7   0   77.35    9.13   0
  -8  -7   0   77.30    7.26   0
   8  -7   0   72.87   10.37   0
  -8  -7   0   81.29   10.17   0
  -9  -7   0  610.75   17.83   0
   9  -7   0  654.07   16.43   0
  -9  -7   0  648.40   18.18   0
   9  -7   0  579.98   15.99   0
   9  -7   0  529.31    8.14   0
  -9  -7   0  530.91    8.59   0
  -9   7   0  603.25    8.14   0
   9   7   0  610.98    9.83   0
  10   7   0   55.71    7.99   0
 -10  -7   0   56.73    6.73   0
  10  -7   0   49.19    6.61   0
 -10   7   0   57.25    6.41   0
  11  -7   0  177.77    6.40   0
  11   7   0  187.33    7.89   0
 -11   7   0  194.80    7.41   0
 -11  -7   0  180.06    7.71   0
  12  -7   0   90.72    7.61   0
  12   7   0  103.09    8.16   0
 -12  -7   0   99.40    8.93   0
 -12   7   0  106.49    7.41   0
   0  -8   0   73.00    6.22   0
   0   8   0   74.14    4.72   0
   0  -8   0   83.87    6.24   0
   0  -8   0   71.11    4.85   0
   1  -8   0  519.22    8.50   0
  -1   8   0  526.28    7.16   0
  -1  -8   0  545.35    8.52   0
  -1  -8   0  522.44    7.85   0
   1  -8   0  493.81    7.24   0
   1  -8   0  478.74    8.38   0
   1   8   0  537.15    7.37   0
  -1  -8   0  489.86    8.52   0
   2  -8   0  190.38    6.56   0
   2   8   0  189.35    5.58   0
  -2   8   0  186.48    4.90   0
  -2  -8   0  191.96    6.60   0
   2  -8   0  175.17    6.59   0
   2  -8   0  173.43    5.56   0
  -2  -8   0  191.35    5.62   0
  -2  -8   0  181.01    6.82   0
   3  -8   0  158.77    6.54   0
   3  -8   0  173.29    6.92   0
  -3  -8   0  159.43    6.52   0
  -3  -8   0  177.71    6.19   0
  -3   8   0  174.52    5.88   0
  -3  -8   0  179.56    5.72   0
   3  -8   0  152.77    5.86   0
  -4  -8   0   15.50    5.04   0
  -4  -8   0   18.82    6.23   0
   4  -8   0   21.28    6.25   0
  -4  -8   0   21.89    5.75   0
   4  -8   0   15.88    5.58   0
  -4  -8   0   20.61    4.86   0
   4  -8   0   18.40    5.32   0
  -4   8   0   18.22    5.25   0
  -5  -8   0    1.93    5.48   0
   5  -8   0    0.73    5.93   0
  -5  -8   0    1.74    6.41   0
  -5  -8   0    0.72    5.89   0
   5  -8   0    6.63    6.38   0
  -5   8   0   -1.32    5.14   0
   5  -8   0    2.35    5.22   0
  -5  -8   0    2.31    5.79   0
   6  -8   0  516.50    7.71   0
  -6  -8   0  588.12   10.51   0
   6  -8   0  609.62    9.75   0
   6  -8   0  586.98   10.21   0
  -6  -8   0  667.39    8.53   0
  -6  -8   0  621.84    9.86   0
  -6   8   0  581.54    7.77   0
  -6  -8   0  518.04    8.62   0
  -7  -8   0    2.84    7.15   0
  -7   8   0   -0.03    5.71   0
   7  -8   0    1.66    7.12   0
  -7  -8   0    6.57    5.81   0
   7  -8   0    6.27    7.57   0
   7  -8   0   -0.29    5.83   0
  -7  -8   0   -0.05    7.19   0
   8  -8   0   69.51    6.31   0
  -8  -8   0   74.87    9.73   0
   8  -8   0   84.74    8.81   0
   8  -8   0   74.28    8.62   0
  -8   8   0   86.16    4.98   0
  -8  -8   0   73.69    6.44   0
  -8  -8   0   80.16    9.11   0
  -9  -8   0   19.49   10.94   0
   9  -8   0   18.00   10.01   0
  -9  -8   0   13.34   10.92   0
  -9   8   0   23.63    6.16   0
  -9  -8   0    8.29    7.25   0
   9  -8   0   21.18    6.06   0
   9  -8   0   17.68    9.66   0
 -10   8   0   14.99    6.38   0
 -10  -8   0   14.09    7.58   0
  10  -8   0    4.71   14.85   0
  10  -8   0    4.31    6.56   0
  10  -8   0    4.26   14.79   0
 -11  -8   0    3.39    8.28   0
  11  -8   0    1.24    7.09   0
 -11   8   0   11.68    6.74   0
  12  -8   0    6.93    7.46   0
 -12  -8   0    6.82    7.31   0
 -12   8   0    9.00    7.33   0
   0  -9   0    7.88    5.61   0
   0  -9   0    7.35    5.80   0
   0   9   0   -0.39    3.93   0
   0  -9   0    3.20    4.12   0
  -1   9   0  687.34    7.54   0
  -1  -9   0  706.87    8.00   0
  -1  -9   0  656.85    9.06   0
   1  -9   0  730.35    8.57   0
   1  -9   0  663.69    7.62   0
   1   9   0  700.67    7.82   0
   1  -9   0  685.86    9.07   0
  -1  -9   0  741.67    9.07   0
  -2  -9   0  304.27    7.28   0
  -2   9   0  324.98    5.62   0
   2   9   0  331.55    6.08   0
   2  -9   0  298.83    7.03   0
   2  -9   0  341.78    7.18   0
  -2  -9   0  323.39    6.19   0
   2  -9   0  305.01    6.16   0
  -2  -9   0  332.22    7.08   0
  -3   9   0 1736.16   10.78   0
  -3  -9   0 1824.74   12.42   0
  -3  -9   0 1649.55   12.46   0
  -3  -9   0 1765.70   12.32   0
   3  -9   0 1770.73   12.47   0
   3  -9   0 1635.33   12.14   0
   3  -9   0 1631.73   10.61   0
   4  -9   0 3463.95   16.88   0
  -4  -9   0 3554.63   17.29   0
  -4   9   0 3380.93   14.17   0
   4  -9   0 2986.06   13.12   0
  -4  -9   0 2941.37   15.56   0
  -4  -9   0 3294.76   17.54   0
  -4  -9   0 3715.57   16.98   0
   4  -9   0 3086.45   16.51   0
  -5  -9   0  118.90    5.99   0
  -5  -9   0  104.65    7.21   0
  -5  -9   0  120.44    6.14   0
  -5  -9   0   93.28    6.34   0
   5  -9   0  124.54    6.99   0
  -5   9   0  115.78    5.70   0
   5  -9   0  109.47    7.17   0
   5  -9   0  101.33    5.67   0
   6  -9   0 1245.50   12.35   0
  -6  -9   0 1132.14   10.28   0
  -6  -9   0 1317.26   12.09   0
   6  -9   0 1102.33    8.80   0
  -6  -9   0 1433.42   11.30   0
   6  -9   0 1300.77   11.78   0
  -6  -9   0 1246.61   12.15   0
  -6   9   0 1313.47    9.70   0
  -7  -9   0  720.88   11.68   0
  -7  -9   0  781.15   11.11   0
  -7  -9   0  629.78    8.83   0
   7  -9   0  650.90    8.06   0
  -7  -9   0  848.47    9.72   0
   7  -9   0  695.61   11.46   0
  -7   9   0  782.14    7.53   0
   7  -9   0  764.07   10.42   0
   8  -9   0    9.98    7.52   0
  -8  -9   0   11.88    6.15   0
   8  -9   0   16.53    5.06   0
  -8  -9   0   12.66    5.93   0
  -8  -9   0   14.80    8.33   0
  -8  -9   0   10.78    7.69   0
   8  -9   0   14.25    8.12   0
  -8   9   0   13.96    5.88   0
  -9  -9   0  144.92    7.85   0
  -9  -9   0  105.98    6.85   0
   9  -9   0  113.21    9.93   0
   9  -9   0  102.53    5.54   0
  -9  -9   0  134.28    9.99   0
   9  -9   0  134.60    9.91   0
  -9   9   0  130.26    6.48   0
  -9  -9   0  122.90   10.49   0
  10  -9   0    1.24   10.88   0
 -10  -9   0    2.50   12.35   0
 -10   9   0    5.40    6.62   0
  10  -9   0    0.90   10.83   0
 -10  -9   0    4.00    6.63   0
 -10  -9   0    0.59    7.62   0
 -10  -9   0    2.43   12.43   0
  10  -9   0    4.03    5.49   0
 -11   9   0  333.14    7.83   0
 -11  -9   0  302.28    9.59   0
  11  -9   0  241.62    7.94   0
 -12   9   0    8.22    7.09   0
 -12  -9   0    0.43    8.17   0
  12  -9   0   -2.59    7.42   0
 -12  -9   0   -0.42    7.76   0
   0 -10   0  565.12    7.05   0
   0  10   0  568.75    6.84   0
   0 -10   0  545.88    8.42   0
   0 -10   0  595.88    8.59   0
  -1 -10   0  323.25    7.27   0
  -1 -10   0  326.41    7.59   0
  -1 -10   0  331.15    6.06   0
   1 -10   0  311.02    7.37   0
   1 -10   0  306.57    5.33   0
   1  10   0  308.44    5.74   0
  -1  10   0  311.85    5.83   0
   1 -10   0  401.70    6.89   0
   2 -10   0  653.89    7.04   0
  -2  10   0  652.97    7.42   0
   2 -10   0  699.14    8.72   0
  -2 -10   0  635.70    8.82   0
   2  10   0  685.19    7.58   0
  -2 -10   0  706.94    7.94   0
  -2 -10   0  730.40    8.11   0
   2 -10   0  643.85    8.58   0
   3 -10   0 1072.31    9.94   0
  -3 -10   0 1065.22    9.52   0
  -3  10   0 1018.85    8.67   0
  -3 -10   0 1015.04   10.06   0
   3 -10   0  954.64    9.73   0
  -3 -10   0 1100.21    9.93   0
   3 -10   0  959.52    8.57   0
   3  10   0 1108.25    9.88   0
  -4 -10   0  366.94    6.87   0
   4 -10   0  383.11    7.83   0
   4 -10   0  421.49    7.73   0
  -4 -10   0  388.20    7.93   0
  -4 -10   0  444.94    7.07   0
  -4  10   0  421.14    6.58   0
  -4 -10   0  443.62    7.75   0
   4 -10   0  360.42    6.57   0
  -5 -10   0 4821.92   19.11   0
  -5 -10   0 4396.57   19.47   0
   5 -10   0 4062.63   15.08   0
  -5 -10   0 4045.88   17.44   0
  -5  10   0 4877.86   15.71   0
   5 -10   0 4749.71   19.14   0
  -5 -10   0 4999.97   18.60   0
   5 -10   0 4283.95   18.62   0
   6 -10   0   22.56    5.76   0
  -6  10   0   19.64    4.62   0
   6 -10   0   22.12    6.11   0
  -6 -10   0   21.15    7.02   0
  -6 -10   0   19.49    5.91   0
   6 -10   0   22.27    6.42   0
  -6 -10   0   23.93    6.35   0
  -6 -10   0   17.60    5.46   0
  -7  10   0  122.79    6.11   0
  -7 -10   0  124.04    7.85   0
   7 -10   0  109.78    7.70   0
   7 -10   0  121.60    5.18   0
  -7 -10   0  111.17    6.45   0
  -7 -10   0  132.73    7.20   0
  -7 -10   0  146.95    7.03   0
   7 -10   0  127.60    7.16   0
  -8 -10   0  253.68    8.52   0
  -8 -10   0  203.76    7.82   0
  -8 -10   0  225.47    8.91   0
  -8  10   0  240.48    5.87   0
   8 -10   0  240.43    8.84   0
   8 -10   0  223.42    8.55   0
   8 -10   0  189.79    6.69   0
  -8 -10   0  264.12    7.06   0
   9 -10   0   35.04    6.37   0
  -9 -10   0   47.52    8.87   0
   9 -10   0   47.29    8.23   0
  -9  10   0   51.21    6.14   0
   9 -10   0   48.65    8.76   0
  -9 -10   0   42.41    6.64   0
  -9 -10   0   55.63    9.40   0
  -9 -10   0   53.80    6.67   0
 -10 -10   0  307.18    8.21   0
 -10 -10   0  291.64   12.86   0
  10 -10   0  119.72   11.09   0
 -10  10   0  269.99    6.65   0
 -10 -10   0  244.75    8.98   0
 -10 -10   0  267.02   12.86   0
  10 -10   0  230.79    7.86   0
  10 -10   0   51.39   10.64   0
  11 -10   0    0.10   16.20   0
 -11 -10   0   10.32    7.21   0
  11 -10   0    5.44    7.26   0
 -11  10   0    8.13    7.17   0
  11 -10   0    0.31   16.15   0
 -11 -10   0   14.78    8.35   0
  12 -10   0  218.99    8.37   0
 -12  10   0  280.42    8.26   0
 -12 -10   0  246.68   10.09   0
 -12 -10   0  261.74    9.61   0
   0 -11   0    3.15    5.91   0
   0 -11   0    1.06    4.11   0
   0 -11   0    2.69    4.73   0
   0  11   0   -1.23    3.88   0
  -1 -11   0  385.45    7.44   0
  -1 -11   0  357.83    6.16   0
   1  11   0  354.14    6.00   0
  -1 -11   0  358.29    7.64   0
   1 -11   0  366.67    6.84   0
   1 -11   0  382.44    6.80   0
  -1  11   0  360.86    5.95   0
   1 -11   0  353.06    6.13   0
  -2  11   0   19.18    3.57   0
  -2 -11   0   11.02    5.98   0
  -2 -11   0   14.57    4.25   0
   2 -11   0   18.50    5.59   0
   2 -11   0   15.85    4.63   0
   2  11   0   13.97    4.14   0
   2 -11   0   15.66    5.74   0
  -2 -11   0   10.12    5.66   0
   3 -11   0    5.28    4.79   0
  -3  11   0   -0.50    4.70   0
  -3 -11   0   -0.29    4.30   0
  -3 -11   0    4.53    5.89   0
   3 -11   0    2.97    5.36   0
  -3 -11   0    1.51    5.10   0
   3 -11   0    1.29    5.36   0
   3  11   0    5.38    4.93   0
  -4 -11   0  249.13    6.45   0
  -4 -11   0  237.53    7.31   0
   4 -11   0  233.18    6.95   0
   4 -11   0  220.70    5.94   0
  -4  11   0  244.89    5.06   0
  -4 -11   0  219.13    6.42   0
   4 -11   0  247.79    6.82   0
  -4 -11   0  248.48    6.81   0
   5 -11   0   42.88    4.71   0
  -5 -11   0   48.88    6.10   0
   5 -11   0   44.70    6.07   0
  -5 -11   0   48.42    5.78   0
  -5 -11   0   41.15    5.93   0
   5 -11   0   53.21    5.83   0
  -5  11   0   46.49    5.55   0
  -5 -11   0   59.00    5.08   0
  -6 -11   0   68.68    6.29   0
   6 -11   0   66.37    7.33   0
   6 -11   0   73.34    6.91   0
  -6  11   0   62.63    5.65   0
   6 -11   0   61.56    5.79   0
  -6 -11   0   59.57    5.77   0
  -6 -11   0   68.41    7.48   0
  -6 -11   0   70.25    5.89   0
  -7 -11   0  124.00    6.90   0
   7 -11   0  100.15    7.02   0
   7 -11   0  106.32    7.64   0
  -7 -11   0  107.66    7.76   0
  -7 -11   0   95.55    7.05   0
  -7 -11   0  114.95    7.07   0
   7 -11   0   96.48    5.29   0
  -7  11   0  113.65    5.20   0
   8 -11   0   16.28    7.28   0
  -8  11   0   22.18    6.03   0
   8 -11   0   16.48    6.97   0
   8 -11   0    7.65    6.05   0
  -8 -11   0   16.57    8.57   0
  -8 -11   0   21.16    6.53   0
  -8 -11   0   19.94    6.14   0
  -8 -11   0   19.45    7.74   0
  -9 -11   0    9.59    7.28   0
   9 -11   0   11.26    7.72   0
  -9 -11   0   12.63    9.47   0
   9 -11   0   23.20    6.39   0
  -9  11   0   15.68    5.10   0
   9 -11   0   11.03    7.94   0
  -9 -11   0   17.07    7.11   0
  -9 -11   0   12.28    8.24   0
 -10 -11   0   15.08    7.89   0
 -10  11   0   19.40    5.17   0
 -10 -11   0   14.80   10.96   0
  10 -11   0    8.58    6.50   0
 -10 -11   0   12.63   10.95   0
 -10 -11   0   11.56    7.80   0
  10 -11   0    2.27    9.64   0
  10 -11   0    7.42    9.50   0
  11 -11   0    1.54   12.29   0
  11 -11   0    1.11   12.73   0
 -11 -11   0   97.09   15.26   0
 -11 -11   0   86.14   14.13   0
 -11  11   0  102.59    7.39   0
  11 -11   0   82.32    6.20   0
 -11 -11   0  110.76    8.96   0
 -11 -11   0   83.57    7.90   0
   0 -12   0 1018.40    8.48   0
   0 -12   0 1086.77    9.25   0
   0  12   0 1028.54    8.25   0
   0 -12   0  970.66    9.67   0
   1 -12   0  142.71    5.44   0
  -1  12   0  136.12    4.90   0
  -1 -12   0  144.15    6.34   0
   1 -12   0  136.99    5.47   0
  -1 -12   0  134.62    5.05   0
  -1 -12   0  117.98    6.61   0
   1 -12   0  129.49    5.11   0
   1  12   0  138.94    5.34   0
   2 -12   0  514.22    7.80   0
   2 -12   0  465.33    6.62   0
   2  12   0  510.34    7.25   0
   2 -12   0  477.25    7.74   0
  -2 -12   0  511.65    6.93   0
  -2 -12   0  484.26    7.99   0
  -2  12   0  515.05    6.56   0
  -2 -12   0  531.96    7.74   0
  -3 -12   0  488.67    6.89   0
   3 -12   0  493.80    6.95   0
   3 -12   0  437.40    5.87   0
  -3  12   0  477.06    6.47   0
  -3 -12   0  458.92    7.99   0
   3 -12   0  473.12    7.73   0
   3  12   0  493.98    6.78   0
  -3 -12   0  497.50    7.72   0
   4 -12   0  462.50    7.76   0
  -4 -12   0  382.53    7.01   0
  -4 -12   0  404.44    8.02   0
  -4 -12   0  453.33    7.45   0
  -4  12   0  432.22    6.60   0
   4 -12   0  390.67    6.00   0
  -4 -12   0  457.75    7.62   0
   4 -12   0  397.82    7.74   0
  -5 -12   0  914.88    9.91   0
  -5  12   0  970.60    8.38   0
  -5 -12   0  999.60    9.62   0
  -5 -12   0  844.83    8.88   0
   5 -12   0  859.33    8.24   0
   5 -12   0  917.18    9.75   0
   5 -12   0  959.01    9.51   0
  -5 -12   0 1056.70    9.87   0
  -6 -12   0  226.71    7.11   0
   6 -12   0  189.37    8.06   0
   6 -12   0  191.34    6.21   0
  -6 -12   0  175.69    6.92   0
   6 -12   0  223.66    7.50   0
  -6 -12   0  199.84    8.06   0
  -6  12   0  219.32    5.44   0
  -6 -12   0  217.90    6.78   0
   7 -12   0  118.54    6.42   0
  -7 -12   0  110.22    7.05   0
  -7 -12   0  130.75    6.19   0
  -7 -12   0  101.48    6.22   0
   7 -12   0   97.43    6.45   0
  -7 -12   0  123.24    7.30   0
   7 -12   0  107.21    6.87   0
  -7  12   0  119.81    6.25   0
  -8 -12   0  270.59    7.23   0
  -8 -12   0  235.22    9.01   0
   8 -12   0  239.97    8.24   0
  -8 -12   0  255.08    8.18   0
  -8 -12   0  210.81    7.24   0
   8 -12   0  228.03    8.74   0
   8 -12   0  218.34    5.66   0
  -8  12   0  223.91    6.85   0
  -9 -12   0   11.35    7.64   0
  -9 -12   0   15.20    8.50   0
   9 -12   0   16.45    5.15   0
  -9 -12   0   17.61    6.41   0
  -9 -12   0   19.23    8.84   0
   9 -12   0   14.83    7.83   0
  -9  12   0   21.49    5.19   0
   9 -12   0   21.07    7.43   0
  10 -12   0   12.05    8.92   0
  10 -12   0   80.62    5.74   0
 -10 -12   0   86.57   10.65   0
  10 -12   0   37.22    9.60   0
 -10 -12   0   74.12    7.58   0
 -10 -12   0  102.91    8.35   0
 -10 -12   0   87.23    9.84   0
 -10  12   0   91.48    5.87   0
 -11 -12   0    3.16    8.75   0
 -11 -12   0    6.60   11.78   0
 -11  12   0    6.48    7.08   0
  11 -12   0    1.82   12.03   0
  11 -12   0    0.67   11.36   0
  11 -12   0    2.06    7.33   0
 -11 -12   0    1.26    8.80   0
 -11 -12   0    4.71   12.12   0
   0 -13   0    4.66    4.65   0
   0 -13   0   11.49    4.79   0
   0  13   0    0.41    4.09   0
   0 -13   0   58.28    6.13   0
   1  13   0 2116.45   11.27   0
  -1 -13   0 2213.32   12.61   0
  -1 -13   0 2108.96   11.54   0
  -1 -13   0 1992.02   12.39   0
   1 -13   0 2052.74   11.73   0
   1 -13   0 2225.16   12.03   0
   1 -13   0 2016.93   10.92   0
  -1  13   0 2187.25   10.91   0
   2 -13   0  795.08    8.69   0
  -2 -13   0  817.95    8.09   0
   2 -13   0  769.64    7.43   0
  -2 -13   0  801.34    8.91   0
  -2 -13   0  857.36    8.78   0
   2  13   0  809.61    7.94   0
  -2  13   0  833.58    7.50   0
   2 -13   0  844.45    8.77   0
  -3 -13   0  340.34    7.06   0
   3 -13   0  349.42    6.98   0
  -3  13   0  355.61    5.46   0
  -3 -13   0  329.23    6.12   0
   3 -13   0  295.70    5.99   0
  -3 -13   0  314.04    7.38   0
   3 -13   0  313.56    7.06   0
   3  13   0  338.06    6.16   0
   4 -13   0 1594.36   11.10   0
  -4 -13   0 1619.04   11.12   0
  -4 -13   0 1436.50   10.19   0
  -4 -13   0 1464.25   11.33   0
   4 -13   0 1424.72    9.53   0
  -4  13   0 1583.14    9.15   0
  -4 -13   0 1592.37   11.23   0
   4 -13   0 1505.36   11.07   0
  -5 -13   0   16.27    5.57   0
   5 -13   0    5.24    6.00   0
  -5  13   0    8.32    5.22   0
  -5 -13   0   10.95    5.16   0
  -5 -13   0   19.29    6.01   0
   5 -13   0   19.75    5.51   0
  -5 -13   0   21.17    5.65   0
   5 -13   0   13.84    5.45   0
  -6  13   0  938.28    8.45   0
   6 -13   0  860.77   10.43   0
   6 -13   0  803.58    8.33   0
  -6 -13   0  935.84    9.71   0
  -6 -13   0  787.62    9.38   0
   6 -13   0  923.51    9.54   0
  -6 -13   0 1027.40    9.88   0
  -6 -13   0  914.88    9.91   0
  -7 -13   0   49.27    6.04   0
  -7 -13   0   55.04    6.66   0
  -7 -13   0   58.83    6.63   0
  -7 -13   0   59.30    7.07   0
   7 -13   0   51.82    7.65   0
  -7  13   0   50.67    5.87   0
   7 -13   0   46.33    5.02   0
   7 -13   0   66.02    6.24   0
  -8 -13   0  257.86    8.24   0
  -8  13   0  314.75    7.06   0
   8 -13   0  278.95    8.89   0
   8 -13   0  293.67    8.42   0
  -8 -13   0  331.04    8.28   0
  -8 -13   0  294.44    9.24   0
   8 -13   0  254.99    6.27   0
  -8 -13   0  290.17    8.62   0
   9 -13   0  421.71    9.59   0
   9 -13   0  381.21   10.88   0
  -9  13   0  465.66    6.58   0
  -9 -13   0  475.76    8.52   0
   9 -13   0  359.59    6.66   0
  -9 -13   0  438.99    9.87   0
  -9 -13   0  376.49    8.27   0
  -9 -13   0  426.55   10.25   0
  10 -13   0    5.38    8.90   0
 -10 -13   0    1.71    9.64   0
  10 -13   0    0.01    8.99   0
 -10  13   0    6.57    5.71   0
 -10 -13   0   15.91    8.16   0
 -10 -13   0    7.06    7.28   0
 -10 -13   0    2.53    9.28   0
  10 -13   0    4.80    5.50   0
  11 -13   0    1.38   10.60   0
 -11 -13   0  267.87    9.17   0
 -11 -13   0  349.75   13.40   0
  11 -13   0    2.03   11.46   0
 -11 -13   0  292.90   13.04   0
  11 -13   0  273.48    8.63   0
 -11 -13   0  389.49   10.28   0
 -11  13   0  377.60    7.27   0
   0  14   0  810.98    7.45   0
   0 -14   0  852.22    8.30   0
   0 -14   0  753.68    7.61   0
   0 -14   0  766.61    8.97   0
   1 -14   0  250.02    6.09   0
   1  14   0  258.05    6.15   0
   1 -14   0  272.58    6.30   0
  -1 -14   0  249.84    7.37   0
  -1 -14   0  264.49    7.10   0
  -1  14   0  252.73    5.48   0
  -1 -14   0  262.35    5.89   0
   1 -14   0  259.15    5.06   0
   2 -14   0   10.82    5.75   0
   2  14   0   11.22    4.29   0
  -2 -14   0   11.88    5.67   0
  -2 -14   0    9.97    4.52   0
  -2  14   0    9.45    4.35   0
   2 -14   0    9.56    3.89   0
   2 -14   0   13.91    5.09   0
  -2 -14   0    6.62    6.06   0
  -3  14   0  400.39    6.31   0
   3 -14   0  368.77    6.40   0
   3 -14   0  424.96    7.29   0
   3  14   0  405.24    6.45   0
  -3 -14   0  437.91    7.28   0
  -3 -14   0  397.88    7.72   0
   3 -14   0  383.24    7.43   0
  -3 -14   0  405.83    6.62   0
  -4 -14   0    6.41    5.76   0
  -4 -14   0    0.38    4.67   0
   4 -14   0    6.96    5.71   0
   4 -14   0    5.60    4.23   0
  -4 -14   0    3.34    6.23   0
   4 -14   0    7.41    6.07   0
  -4  14   0    0.69    5.06   0
  -5 -14   0    6.76    4.97   0
  -5 -14   0    7.45    6.23   0
  -5 -14   0    6.60    5.60   0
  -5  14   0   16.17    4.11   0
   5 -14   0   12.33    5.89   0
  -5 -14   0    2.42    5.86   0
   5 -14   0    5.06    6.37   0
   5 -14   0    7.04    4.50   0
  -6 -14   0   62.65    6.68   0
   6 -14   0   68.38    6.17   0
  -6  14   0   69.33    5.90   0
  -6 -14   0   77.06    6.19   0
  -6 -14   0   59.14    6.51   0
   6 -14   0   52.53    6.09   0
   6 -14   0   70.93    7.46   0
  -6 -14   0   80.75    5.70   0
  -7 -14   0  397.33    8.44   0
   7 -14   0  432.29    9.32   0
  -7  14   0  417.25    6.39   0
  -7 -14   0  383.91    8.52   0
  -7 -14   0  350.99    7.57   0
   7 -14   0  424.00    7.95   0
   7 -14   0  380.05    6.30   0
  -7 -14   0  463.72    8.62   0
  -8 -14   0   90.85    7.67   0
  -8 -14   0   83.16    6.59   0
   8 -14   0   96.55    7.59   0
  -8 -14   0  108.74    7.33   0
   8 -14   0   89.66    8.13   0
  -8  14   0   93.40    6.53   0
  -8 -14   0   97.72    8.32   0
   8 -14   0   73.88    6.60   0
   9 -14   0    6.55    7.47   0
   9 -14   0    2.04    6.67   0
  -9 -14   0    7.57    7.48   0
   9 -14   0    2.73    8.04   0
  -9 -14   0    2.53    7.82   0
  -9 -14   0   -3.14    9.23   0
  -9 -14   0    2.19    6.52   0
  -9  14   0    1.71    5.20   0
  10 -14   0  129.35    6.23   0
  10 -14   0    5.84    9.33   0
 -10 -14   0  135.66    9.06   0
 -10 -14   0  153.55    9.28   0
 -10  14   0  134.18    6.35   0
  10 -14   0   47.00    9.27   0
 -10 -14   0  133.29   10.48   0
 -10 -14   0  163.62    8.89   0
 -11  14   0   17.58    6.16   0
 -11 -14   0   11.51    9.00   0
 -11 -14   0   12.31    9.21   0
  11 -14   0   -0.26   10.75   0
  11 -14   0    6.98    6.43   0
  11 -14   0   -0.33    9.89   0
 -11 -14   0   19.44   11.21   0
 -11 -14   0   13.75   11.68   0
   0 -15   0    2.17    4.64   0
   0 -15   0   -5.30    6.31   0
   0  15   0    2.89    4.37   0
   0 -15   0   -3.45    5.00   0
  -1 -15   0  211.16    5.64   0
  -1 -15   0  213.92    7.20   0
   1 -15   0  218.09    5.58   0
   1  15   0  217.93    5.38   0
  -1  15   0  225.41    5.36   0
   1 -15   0  233.96    6.07   0
   1 -15   0  223.02    5.99   0
  -1 -15   0  229.73    6.84   0
  -2 -15   0   63.84    4.94   0
   2 -15   0   55.05    5.14   0
   2 -15   0   65.91    6.06   0
   2 -15   0   62.68    5.41   0
  -2  15   0   64.96    4.86   0
  -2 -15   0   63.61    5.98   0
  -2 -15   0   66.31    6.52   0
   2  15   0   67.62    4.76   0
  -3 -15   0  305.50    6.29   0
  -3 -15   0  285.23    6.10   0
  -3 -15   0  276.81    7.58   0
   3 -15   0  293.32    7.22   0
   3 -15   0  303.80    7.11   0
   3  15   0  311.75    5.99   0
  -3  15   0  288.73    5.84   0
   3 -15   0  258.02    5.92   0
   4 -15   0  218.84    5.21   0
   4 -15   0  249.84    7.10   0
  -4  15   0  244.09    5.84   0
   4 -15   0  230.21    7.37   0
  -4 -15   0  260.54    6.98   0
  -4 -15   0  253.81    7.42   0
  -4 -15   0  267.28    6.18   0
  -5  15   0   23.20    5.34   0
  -5 -15   0   24.01    5.33   0
   5 -15   0   23.35    6.11   0
   5 -15   0   21.05    6.27   0
   5 -15   0   24.17    5.52   0
  -5 -15   0   20.36    5.20   0
  -5 -15   0   22.70    6.01   0
  -5 -15   0   29.41    6.55   0
   6 -15   0  180.51    6.80   0
   6 -15   0  163.65    7.18   0
  -6 -15   0  190.45    6.96   0
   6 -15   0  159.65    6.30   0
  -6 -15   0  168.66    7.20   0
  -6 -15   0  144.22    6.07   0
  -6 -15   0  189.95    7.66   0
  -6  15   0  175.42    6.27   0
  -7 -15   0  178.63    7.41   0
   7 -15   0  142.80    6.63   0
  -7 -15   0  130.80    7.46   0
  -7  15   0  163.81    5.59   0
  -7 -15   0  164.13    7.70   0
   7 -15   0  146.38    8.15   0
  -7 -15   0  143.30    7.27   0
   7 -15   0  152.47    6.71   0
  -8 -15   0   53.77    8.33   0
  -8 -15   0   59.78    7.46   0
   8 -15   0   60.48    7.63   0
   8 -15   0   62.65    7.20   0
  -8  15   0   68.68    5.41   0
   8 -15   0   47.20    6.59   0
  -8 -15   0   71.45    7.32   0
  -8 -15   0   57.10    6.84   0
  -9 -15   0    4.43    7.86   0
  -9 -15   0   -1.10    8.07   0
   9 -15   0   10.51    6.77   0
   9 -15   0   -3.09    8.08   0
   9 -15   0   -1.06    8.46   0
  -9 -15   0    1.37    8.48   0
  -9 -15   0   -0.17    8.11   0
  -9  15   0    0.89    5.53   0
 -10 -15   0   40.46    8.49   0
 -10 -15   0   30.24    9.12   0
  10 -15   0   12.21    8.26   0
  10 -15   0   16.78    7.24   0
 -10 -15   0   30.82    9.85   0
  10 -15   0    1.14    9.55   0
 -10 -15   0   24.93    8.74   0
 -10  15   0   26.20    7.18   0
   0 -16   0 1689.93   11.43   0
   0 -16   0 1793.55   10.32   0
   0 -16   0 2009.93   11.32   0
   0  16   0 1810.43   10.05   0
   1 -16   0   64.43    5.37   0
   1 -16   0   59.82    5.11   0
  -1 -16   0   59.43    6.70   0
  -1 -16   0   66.08    4.96   0
  -1 -16   0   73.72    6.21   0
   1 -16   0   77.97    5.29   0
  -1  16   0   67.80    4.15   0
   1  16   0   69.51    4.74   0
  -2 -16   0 1185.78    9.67   0
   2 -16   0 1023.08    7.85   0
  -2  16   0 1175.44    8.49   0
  -2 -16   0 1115.14    8.88   0
   2 -16   0 1075.63    8.73   0
   2 -16   0 1115.10    9.44   0
   2  16   0 1157.63    8.63   0
  -2 -16   0 1099.67    9.85   0
  -3 -16   0  916.69    9.05   0
   3 -16   0  798.24    7.30   0
   3  16   0  894.86    8.58   0
  -3  16   0  868.14    7.79   0
  -3 -16   0  854.64    9.51   0
  -3 -16   0  923.25    8.44   0
   3 -16   0  914.36    8.81   0
   3 -16   0  818.87    8.95   0
   4 -16   0   30.52    4.53   0
  -4 -16   0   35.12    5.93   0
  -4 -16   0   34.95    6.18   0
   4 -16   0   32.57    6.07   0
  -4  16   0   29.25    5.21   0
   4 -16   0   33.74    6.42   0
  -4 -16   0   34.72    5.41   0
  -5 -16   0  388.94    7.52   0
  -5 -16   0  409.51    7.63   0
   5 -16   0  316.72    6.69   0
   5 -16   0  353.72    7.74   0
  -5 -16   0  328.02    6.49   0
  -5  16   0  376.36    6.58   0
  -5 -16   0  357.66    7.98   0
   5 -16   0  394.54    7.53   0
   6 -16   0   64.80    4.95   0
  -6  16   0   72.72    4.73   0
   6 -16   0   65.85    6.52   0
  -6 -16   0   72.10    5.88   0
  -6 -16   0   81.09    6.52   0
   6 -16   0   53.22    6.87   0
  -6 -16   0   58.82    6.49   0
  -6 -16   0   63.78    7.02   0
   7 -16   0  361.74    6.47   0
  -7 -16   0  419.76    8.88   0
  -7 -16   0  368.65    9.38   0
  -7  16   0  406.48    6.37   0
  -7 -16   0  330.11    7.48   0
   7 -16   0  410.60    8.73   0
  -7 -16   0  439.71    8.59   0
   7 -16   0  363.49    8.43   0
  -8 -16   0  376.97    8.85   0
  -8 -16   0  302.00    9.52   0
   8 -16   0  311.53    8.96   0
   8 -16   0  297.02    8.62   0
  -8 -16   0  292.06    7.67   0
  -8 -16   0  344.49    8.28   0
  -8  16   0  322.89    6.50   0
   8 -16   0  263.10    6.36   0
   9 -16   0  135.60    6.13   0
  -9  16   0  172.98    6.13   0
  -9 -16   0  129.06    7.68   0
  -9 -16   0  158.22    7.90   0
   9 -16   0  164.15    7.98   0
  -9 -16   0  150.07    9.36   0
  -9 -16   0  163.63    7.71   0
   9 -16   0  143.80    8.20   0
  10 -16   0    2.25    9.86   0
 -10 -16   0  299.61    9.22   0
 -10 -16   0  326.13   10.71   0
  10 -16   0   94.60    8.99   0
  10 -16   0  277.95    8.43   0
 -10  16   0  351.07    8.44   0
 -10 -16   0  378.30   10.24   0
 -10 -16   0  314.20   11.89   0
   0  17   0    2.71    3.91   0
   0 -17   0    5.93    5.09   0
   0 -17   0   -0.59    6.37   0
   0 -17   0    2.83    5.15   0
  -1 -17   0  173.25    6.96   0
  -1 -17   0  167.31    5.42   0
  -1  17   0  160.50    5.42   0
   1 -17   0  150.03    5.80   0
   1 -17   0  175.08    5.79   0
   1  17   0  162.44    5.21   0
  -1 -17   0  153.60    6.91   0
   1 -17   0  166.31    6.01   0
  -2 -17   0  533.86    8.25   0
   2 -17   0  595.55    8.02   0
   2 -17   0  523.16    7.07   0
  -2 -17   0  571.65    7.31   0
   2 -17   0  536.77    7.11   0
  -2 -17   0  604.47    8.05   0
   2  17   0  571.57    6.97   0
  -2  17   0  589.44    6.19   0
  -3 -17   0  177.27    7.39   0
  -3 -17   0  192.83    5.97   0
   3 -17   0  170.12    5.88   0
  -3 -17   0  221.13    6.86   0
  -3  17   0  189.00    5.72   0
   3  17   0  193.96    5.60   0
   3 -17   0  196.13    6.80   0
   3 -17   0  185.90    6.91   0
  -4 -17   0  156.11    6.86   0
   4 -17   0  149.60    7.11   0
  -4  17   0  133.80    5.57   0
   4 -17   0  136.74    4.99   0
  -4 -17   0  156.69    5.84   0
   4 -17   0  157.64    5.80   0
  -4 -17   0  140.30    7.25   0
   5 -17   0    2.21    4.94   0
  -5 -17   0    0.70    6.29   0
  -5 -17   0    5.45    5.24   0
  -5  17   0    4.52    5.38   0
  -5 -17   0    3.67    6.70   0
   5 -17   0    3.25    6.48   0
  -5 -17   0    3.18    6.28   0
   5 -17   0    2.93    5.60   0
   6 -17   0  216.61    7.69   0
   6 -17   0  213.53    6.56   0
  -6  17   0  259.41    5.55   0
  -6 -17   0  252.88    7.67   0
  -6 -17   0  230.30    7.63   0
   6 -17   0  227.99    7.30   0
  -6 -17   0  245.33    7.29   0
  -6 -17   0  198.38    7.31   0
  -7  17   0   17.25    6.13   0
   7 -17   0   21.57    7.09   0
  -7 -17   0   21.11    6.66   0
  -7 -17   0   17.46    7.09   0
  -7 -17   0   18.67    6.15   0
   7 -17   0   17.79    6.32   0
  -7 -17   0   16.42    7.03   0
   7 -17   0   11.09    6.67   0
  -8 -17   0  132.62    9.23   0
   8 -17   0  119.58    7.00   0
   8 -17   0  117.09    7.87   0
  -8 -17   0  130.95    7.44   0
  -8 -17   0  105.10    8.19   0
   8 -17   0  133.74    8.44   0
  -8  17   0  134.07    5.96   0
  -8 -17   0  135.90    8.28   0
  -9 -17   0  248.90    9.36   0
   9 -17   0  206.38    8.67   0
  -9 -17   0  203.48    9.31   0
   9 -17   0  169.10    7.77   0
  -9 -17   0  239.29    9.40   0
   9 -17   0  202.39    8.31   0
  -9  17   0  230.42    6.50   0
  -9 -17   0  197.48   10.06   0
   0 -18   0  260.51    6.32   0
   0 -18   0  232.25    5.99   0
   0 -18   0  223.25    7.42   0
   0  18   0  254.95    5.63   0
   1 -18   0   -1.06    5.36   0
   1 -18   0    2.80    5.30   0
  -1 -18   0    0.03    5.05   0
  -1 -18   0    2.03    6.41   0
   1 -18   0    1.86    5.34   0
   1  18   0    2.49    4.62   0
  -1 -18   0    4.38    6.75   0
  -1  18   0    4.65    4.91   0
  -2 -18   0   12.44    6.64   0
  -2  18   0    8.96    5.10   0
  -2 -18   0   13.14    5.20   0
   2 -18   0   10.13    6.15   0
   2  18   0    1.85    4.78   0
   2 -18   0   11.43    5.16   0
   2 -18   0   13.88    5.33   0
  -2 -18   0   14.63    6.04   0
  -3  18   0   79.46    5.33   0
   3 -18   0   82.95    5.69   0
   3 -18   0   80.81    6.57   0
   3  18   0   81.07    5.32   0
  -3 -18   0   93.71    6.97   0
   3 -18   0   78.29    6.53   0
  -3 -18   0   76.49    6.99   0
  -3 -18   0   85.83    6.31   0
  -4 -18   0   -0.75    5.44   0
  -4 -18   0    2.80    6.57   0
   4 -18   0    3.27    5.10   0
  -4  18   0    0.17    5.06   0
   4 -18   0    2.03    5.35   0
   4 -18   0    1.05    6.71   0
  -4 -18   0    3.92    6.81   0
  -5 -18   0   33.67    5.55   0
  -5 -18   0   45.13    6.82   0
  -5 -18   0   46.40    6.84   0
  -5  18   0   43.40    5.63   0
   5 -18   0   43.72    7.09   0
   5 -18   0   35.80    6.40   0
   5 -18   0   37.97    5.86   0
  -5 -18   0   44.93    6.64   0
   6 -18   0   19.84    6.21   0
   6 -18   0   24.82    6.51   0
  -6 -18   0   11.76    8.22   0
  -6 -18   0   17.74    6.07   0
  -6 -18   0   29.85    6.65   0
  -6  18   0   20.60    4.84   0
  -6 -18   0   16.24    6.76   0
   6 -18   0   13.99    6.96   0
   7 -18   0   23.73    6.51   0
  -7 -18   0   22.26    7.08   0
   7 -18   0   20.85    7.69   0
  -7  18   0   26.36    6.30   0
   7 -18   0   18.07    8.44   0
  -7 -18   0   21.95    7.54   0
  -7 -18   0   21.24    8.36   0
  -7 -18   0   21.35    6.64   0
  -8 -18   0    8.30    7.79   0
   8 -18   0    5.89    7.54   0
  -8 -18   0    7.39    7.82   0
   8 -18   0    9.73    6.99   0
  -8 -18   0    3.66    7.70   0
  -8  18   0    6.54    5.40   0
  -8 -18   0    6.07    7.11   0
   8 -18   0   18.39    6.83   0
  -9 -18   0   36.75    9.48   0
  -9  18   0   51.37    6.12   0
   9 -18   0   42.86    7.42   0
  -9 -18   0   46.06    8.77   0
  -9 -18   0   41.18    8.65   0
   9 -18   0   42.54    9.32   0
  -9 -18   0   43.17    8.85   0
   9 -18   0   35.87    7.63   0
   0 -19   0    2.25    5.37   0
   0 -19   0    2.98    6.75   0
   0 -19   0   -4.29    6.83   0
   0  19   0    5.10    4.73   0
   1 -19   0  770.75    7.88   0
  -1  19   0  780.33    7.59   0
  -1 -19   0  772.97    8.36   0
  -1 -19   0  831.79    9.17   0
   1 -19   0  770.96    8.17   0
  -1 -19   0  825.06    8.15   0
   1  19   0  826.64    7.60   0
   1 -19   0  875.73    9.18   0
   2 -19   0  587.55    7.43   0
   2  19   0  644.41    7.27   0
   2 -19   0  564.31    7.29   0
   2 -19   0  639.31    8.49   0
  -2  19   0  610.86    7.10   0
  -2 -19   0  589.74    7.59   0
  -2 -19   0  639.43    8.51   0
  -2 -19   0  595.13    8.90   0
  -3  19   0   66.98    4.61   0
  -3 -19   0   55.52    7.18   0
   3  19   0   61.51    6.01   0
  -3 -19   0   57.98    5.73   0
  -3 -19   0   70.01    6.73   0
   3 -19   0   62.98    6.89   0
   3 -19   0   59.15    6.68   0
   3 -19   0   59.64    5.84   0
   4 -19   0  212.29    7.59   0
   4 -19   0  232.79    7.51   0
   4 -19   0  202.53    6.48   0
  -4 -19   0  210.93    7.97   0
  -4  19   0  226.79    6.22   0
  -4 -19   0  253.80    7.62   0
  -4 -19   0  245.61    7.46   0
  -5 -19   0   33.94    7.26   0
  -5 -19   0   25.13    6.63   0
   5 -19   0   29.85    6.19   0
   5 -19   0   25.69    6.62   0
   5 -19   0   33.08    7.30   0
  -5 -19   0   29.03    5.65   0
  -5 -19   0   35.58    6.78   0
  -5  19   0   33.60    5.75   0
   6 -19   0  220.76    7.56   0
   6 -19   0  197.11    6.84   0
  -6 -19   0  229.68    8.38   0
  -6 -19   0  250.29    8.76   0
  -6 -19   0  180.78    6.82   0
   6 -19   0  212.67    8.03   0
  -6  19   0  248.73    5.87   0
  -6 -19   0  240.93    7.38   0
  -7 -19   0   66.40    7.91   0
  -7  19   0   57.87    6.54   0
   7 -19   0   49.00    6.71   0
  -7 -19   0   65.23    7.25   0
  -7 -19   0   43.47    7.98   0
   7 -19   0   50.58    7.78   0
   7 -19   0   55.77    7.29   0
  -7 -19   0   50.84    6.63   0
  -8 -19   0  199.95    8.43   0
   8 -19   0  208.79    9.30   0
   8 -19   0  213.89    9.89   0
  -8  19   0  204.27    7.71   0
  -8 -19   0  177.95    8.86   0
  -8 -19   0  195.81    9.95   0
   8 -19   0  174.71    7.61   0
  -8 -19   0  191.75    8.12   0
   0  20   0  472.19    6.72   0
   0 -20   0  509.74    6.58   0
   0 -20   0  463.67    7.59   0
   0 -20   0  550.90    8.83   0
  -1 -20   0  178.68    7.35   0
   1  20   0  167.79    5.60   0
  -1  20   0  184.48    5.83   0
  -1 -20   0  167.39    6.25   0
   1 -20   0  152.20    6.22   0
   1 -20   0  186.19    7.42   0
  -1 -20   0  168.85    6.38   0
   1 -20   0  153.36    7.38   0
   2 -20   0  403.85    7.97   0
  -2 -20   0  358.23    8.26   0
   2  20   0  395.94    7.20   0
   2 -20   0  364.91    6.93   0
  -2 -20   0  388.16    7.06   0
   2 -20   0  383.59    6.94   0
  -2 -20   0  420.34    8.01   0
  -2  20   0  402.72    6.57   0
   3  20   0   62.30    5.55   0
  -3 -20   0   67.77    5.98   0
  -3  20   0   62.75    4.62   0
   3 -20   0   63.46    7.04   0
  -3 -20   0   60.81    7.32   0
  -3 -20   0   80.88    7.07   0
   3 -20   0   75.17    7.28   0
   3 -20   0   61.33    5.98   0
   4 -20   0   26.53    6.78   0
  -4 -20   0   22.01    5.95   0
  -4 -20   0   25.30    6.62   0
  -4 -20   0   18.01    7.29   0
   4 -20   0   18.32    6.13   0
   4 -20   0   17.63    7.24   0
  -4  20   0   21.32    5.87   0
   5 -20   0  312.87    7.92   0
  -5 -20   0  270.85    7.67   0
   5 -20   0  276.77    7.34   0
  -5  20   0  330.20    6.95   0
  -5 -20   0  320.35    7.46   0
  -5 -20   0  315.39    8.51   0
   5 -20   0  296.06    8.35   0
  -5 -20   0  352.51    8.04   0
  -6  20   0   39.93    5.38   0
  -6 -20   0   35.88    7.24   0
   6 -20   0   30.31    7.68   0
  -6 -20   0   31.17    7.90   0
   6 -20   0   34.21    7.21   0
  -6 -20   0   25.28    7.11   0
   6 -20   0   24.37    6.40   0
  -6 -20   0   38.61    6.63   0
  -7 -20   0  123.56    7.48   0
  -7 -20   0  157.01    7.90   0
  -7 -20   0  167.72    8.59   0
  -7  20   0  179.13    6.11   0
   7 -20   0  140.93    7.20   0
   7 -20   0  166.58    8.01   0
   7 -20   0  164.04    8.55   0
  -7 -20   0  167.86    7.82   0
   8 -20   0  123.32    8.78   0
  -8 -20   0  149.56    9.08   0
   8 -20   0  130.34    8.49   0
  -8 -20   0  132.56    8.83   0
  -8  20   0  150.06    7.56   0
  -8 -20   0  143.70    8.27   0
  -8 -20   0  124.50    8.75   0
   8 -20   0  130.83    6.30   0
   0  21   0    3.09    5.10   0
   0 -21   0   -2.52    7.53   0
   0 -21   0   -3.40    5.83   0
   0 -21   0    1.35    6.18   0
  -1  21   0    6.92    5.25   0
   1  21   0   -0.50    5.32   0
  -1 -21   0   -2.40    5.85   0
   1 -21   0    1.66    6.99   0
   1 -21   0    5.76    7.08   0
  -1 -21   0   -1.94    7.03   0
  -1 -21   0    5.86    5.85   0
   1 -21   0    2.06    5.67   0
   2 -21   0   66.96    5.91   0
  -2 -21   0   62.18    6.05   0
   2  21   0   53.74    5.49   0
   2 -21   0   53.06    6.08   0
  -2 -21   0   45.71    7.41   0
   2 -21   0   55.53    6.97   0
  -2 -21   0   58.25    6.94   0
  -2  21   0   51.28    5.54   0
  -3  21   0    0.99    5.67   0
   3 -21   0   -0.16    5.81   0
  -3 -21   0    1.67    7.23   0
   3 -21   0    0.31    7.15   0
  -3 -21   0   11.76    7.44   0
   3 -21   0    2.67    6.11   0
  -3 -21   0    2.57    5.95   0
   3  21   0    3.72    5.36   0
   4 -21   0    6.15    6.20   0
  -4 -21   0    4.16    6.08   0
  -4  21   0   -0.95    5.98   0
  -4 -21   0    6.70    5.64   0
   4 -21   0   -3.40    7.45   0
  -4 -21   0    7.77    7.57   0
   4 -21   0    2.24    7.01   0
  -5 -21   0   -0.23    7.90   0
   5 -21   0    6.67    5.38   0
  -5  21   0    4.43    6.28   0
  -5 -21   0    4.45    6.57   0
  -5 -21   0    7.16    5.74   0
  -5 -21   0    2.60    6.93   0
   5 -21   0    2.62    7.38   0
   5 -21   0    2.59    7.09   0
  -6 -21   0    3.22    7.64   0
   6 -21   0    3.33    6.85   0
  -6 -21   0    6.84    8.06   0
   6 -21   0   -1.68    7.24   0
  -6 -21   0   -0.88    7.30   0
  -6 -21   0   -0.42    6.35   0
  -6  21   0    1.97    5.25   0
   6 -21   0    7.67    7.67   0
  -7  21   0   48.93    6.12   0
  -7 -21   0   49.39    8.46   0
   7 -21   0   43.21    7.77   0
  -7 -21   0   38.42    7.36   0
   7 -21   0   43.84    7.57   0
  -7 -21   0   34.63    8.16   0
   7 -21   0   44.07    8.31   0
  -7 -21   0   49.50    7.92   0
   0  22   0  577.93    7.40   0
   0 -22   0  570.00    8.00   0
   0 -22   0  595.20    9.26   0
   0 -22   0  560.98    7.93   0
  -1 -22   0   36.88    6.29   0
  -1 -22   0   42.78    7.32   0
  -1 -22   0   49.74    6.18   0
   1 -22   0   41.52    6.22   0
   1 -22   0   42.99    7.40   0
   1  22   0   45.69    5.61   0
  -1  22   0   43.15    5.65   0
   1 -22   0   40.35    7.21   0
  -2 -22   0  110.61    6.44   0
   2 -22   0   91.01    6.04   0
   2 -22   0   87.97    6.33   0
  -2 -22   0   96.37    7.38   0
  -2 -22   0   89.85    7.92   0
  -2  22   0   94.70    6.01   0
   2 -22   0   87.11    6.40   0
   2  22   0   86.87    5.85   0
   3 -22   0  254.09    6.98   0
   3  22   0  268.02    6.58   0
  -3 -22   0  240.15    8.55   0
  -3 -22   0  266.54    8.14   0
   3 -22   0  241.38    6.06   0
  -3  22   0  234.04    6.65   0
  -3 -22   0  256.06    7.17   0
   3 -22   0  262.36    8.10   0
   4 -22   0   43.81    7.58   0
  -4  22   0   39.29    5.04   0
  -4 -22   0   47.04    8.04   0
   4 -22   0   36.70    6.46   0
  -4 -22   0   41.45    6.19   0
  -4 -22   0   35.43    7.47   0
   4 -22   0   37.80    7.74   0
   5 -22   0  208.18    8.28   0
  -5  22   0  221.00    7.08   0
   5 -22   0  183.37    7.32   0
   5 -22   0  178.88    8.59   0
  -5 -22   0  147.78    7.82   0
  -5 -22   0  213.71    8.17   0
  -5 -22   0  206.46    8.62   0
  -5 -22   0  219.06    8.86   0
   6 -22   0    2.11    5.81   0
  -6 -22   0    2.62    6.64   0
   6 -22   0   -0.13    8.15   0
   6 -22   0    1.73    7.61   0
  -6  22   0    6.77    6.76   0
  -6 -22   0    8.46    7.65   0
  -6 -22   0    7.48    8.28   0
  -6 -22   0    2.27    8.27   0
   0 -23   0    6.20    6.32   0
   0 -23   0    1.80    6.40   0
   0  23   0    2.28    5.68   0
   0 -23   0    7.74    7.74   0
  -1 -23   0  261.25    7.39   0
  -1 -23   0  252.37    8.75   0
   1 -23   0  261.69    8.28   0
   1 -23   0  231.62    7.41   0
   1 -23   0  245.80    8.46   0
  -1 -23   0  279.47    8.47   0
  -1  23   0  260.71    6.69   0
   1  23   0  279.71    6.74   0
  -2 -23   0   46.68    7.64   0
  -2  23   0   49.33    4.98   0
  -2 -23   0   35.28    8.01   0
   2 -23   0   45.00    6.61   0
  -2 -23   0   45.50    6.48   0
   2  23   0   35.73    5.90   0
   2 -23   0   47.52    6.23   0
   2 -23   0   45.54    6.49   0
   3 -23   0  150.70    6.97   0
   3 -23   0  144.89    8.13   0
   3 -23   0  137.06    7.03   0
   3  23   0  145.43    7.37   0
  -3  23   0  166.23    6.71   0
  -3 -23   0  143.75    8.66   0
  -3 -23   0  148.15    7.28   0
  -3 -23   0  150.50    8.11   0
  -4 -23   0  135.26    7.30   0
   4 -23   0  122.05    7.24   0
  -4 -23   0  122.39    8.77   0
   4 -23   0  129.78    8.68   0
   4 -23   0  143.55    7.92   0
  -4  23   0  139.88    6.87   0
  -4 -23   0  134.96    6.77   0
   5 -23   0    0.01    5.75   0
  -5 -23   0   -2.38    8.41   0
   5 -23   0   10.39    8.23   0
  -5  23   0    0.15    5.63   0
  -5 -23   0    8.93    7.81   0
   5 -23   0   10.77    7.57   0
  -5 -23   0    4.14    7.21   0
  -5 -23   0    8.55    7.59   0
   0 -24   0   16.92    8.11   0
   0 -24   0    9.09    6.68   0
   0 -24   0   11.74    7.94   0
   0  24   0    8.60    6.01   0
   1 -24   0   33.42    6.72   0
  -1 -24   0   31.27    6.36   0
   1  24   0   32.98    6.13   0
  -1 -24   0   32.86    8.27   0
  -1 -24   0   33.77    6.78   0
   1 -24   0   35.25    7.92   0
  -1  24   0   30.35    5.05   0
   1 -24   0   28.90    8.13   0
  -2 -24   0   14.88    8.40   0
   2  24   0    9.11    6.01   0
  -2 -24   0    9.55    7.82   0
  -2 -24   0    7.52    6.89   0
  -2  24   0    4.79    6.16   0
   2 -24   0    1.99    6.73   0
   2 -24   0    9.40    7.93   0
   2 -24   0   10.24    6.33   0
  -3 -24   0   34.59    8.05   0
  -3 -24   0   24.06    7.00   0
   3 -24   0   32.51    8.11   0
  -3 -24   0   39.82    8.47   0
  -3  24   0   38.28    6.47   0
   3 -24   0   34.40    6.97   0
   3  24   0   30.19    6.29   0
   3 -24   0   26.07    7.92   0
   4 -24   0   12.90    8.69   0
  -4 -24   0   14.76    8.69   0
   4 -24   0   15.71    7.98   0
   4 -24   0   13.49    5.79   0
  -4  24   0   16.15    6.59   0
  -4 -24   0   14.25    7.34   0
  -4 -24   0   12.26    6.53   0
   0 -25   0   -1.71    8.62   0
   0  25   0    1.25    6.24   0
   0 -25   0    4.76    6.97   0
   0 -25   0    5.42    8.54   0
   1 -25   0  122.35    8.63   0
  -1 -25   0  135.67    7.32   0
   1 -25   0  109.12    7.42   0
  -1 -25   0  111.09    9.07   0
  -1 -25   0  111.38    7.56   0
  -1  25   0  111.27    6.94   0
   1 -25   0  128.78    8.70   0
   1  25   0  113.50    6.81   0
  -2 -25   0   63.08    8.97   0
  -2  25   0   51.55    6.67   0
   2 -25   0   41.88    8.80   0
   2  25   0   57.90    6.64   0
   2 -25   0   59.32    7.13   0
  -2 -25   0   52.39    8.37   0
   2 -25   0   48.30    6.07   0
  -2 -25   0   60.46    7.60   0
   3 -25   0   73.99    8.82   0
   3 -25   0   52.10    7.29   0
  -3 -25   0   54.40    9.26   0
  -3 -25   0   56.49    7.65   0
  -3  25   0   60.03    6.79   0
   3 -25   0   51.93    8.63   0
  -3 -25   0   62.80    8.51   0
   3  25   0   65.27    6.81   0
 -13   0   1    2.22    7.08   0
  13   0  -1   -3.34    7.47   0
 -12   0   1   -0.80    6.78   0
  12   0  -1    0.72    7.08   0
 -11   0   1   -2.31    6.03   0
  11   0  -1    0.85    6.63   0
 -10   0   1    6.93    5.86   0
  10   0  -1    2.74    6.42   0
   9   0  -1    3.03    6.06   0
  -9   0   1    0.54    5.65   0
   8   0  -1    3.95    6.18   0
  -8   0   1    3.92    5.80   0
  -7   0   1    1.61    5.85   0
   7   0  -1    7.48    6.12   0
  -6   0   1    2.82   11.44   0
  -6   0   1    0.65    5.67   0
   6   0  -1    3.21    6.88   0
   6   0  -1    1.28   10.34   0
  -5   0   1    0.28    6.44   0
   5   0  -1    1.14    9.27   0
   5   0  -1    0.05    6.20   0
  -5   0   1    7.13   10.47   0
  -4   0   1    0.95    6.51   0
  -4   0   1    0.16   10.02   0
   4   0  -1    0.28    9.55   0
   4   0  -1    0.71    7.26   0
  -3   0   1    7.93   11.04   0
  -3   0   1    1.58    6.98   0
   3   0  -1    0.53    7.90   0
   3   0  -1    6.05    9.93   0
   2   0  -1    0.83    9.23   0
  -2   0   1    0.75    9.34   0
  -2   0   1    5.53    7.44   0
   2   0  -1    3.38    7.16   0
  -1   0   1    2.90    7.40   0
   1   0  -1    0.73    9.60   0
   1   0  -1    1.70    6.50   0
  -1   0   1    0.89    9.74   0
   0   0   1    2.65    6.74   0
   0   0  -1   10.48    7.02   0
   0   0  -1   -1.09    9.65   0
   0   0   1    2.50    9.77   0
   1   0   1    4.41   10.75   0
  -1   0  -1    1.81    9.23   0
  -1   0  -1    3.31    7.78   0
   1   0   1    4.14    7.81   0
   2   0   1   11.33   11.68   0
   2   0   1    3.63    8.00   0
  -2   0  -1    1.76    6.48   0
  -2   0  -1   11.11   10.16   0
   3   0   1    0.77    9.93   0
   3   0   1    3.42    6.86   0
  -3   0  -1    5.78    5.49   0
  -3   0  -1    5.41    9.77   0
   4   0   1   -4.77    6.18   0
   4   0   1    2.84   10.19   0
  -4   0  -1    6.68    6.19   0
  -4   0  -1    2.44   10.32   0
  -5   0  -1    8.24    6.31   0
   5   0   1    6.65    6.47   0
   6   0   1    4.05    6.03   0
  -6   0  -1    2.41    5.79   0
  -7   0  -1   -3.31    5.83   0
   7   0   1    0.60    6.03   0
   8   0   1    1.00    6.66   0
  -8   0  -1    2.46    6.42   0
   9   0   1   -0.90    6.60   0
  -9   0  -1    0.36    6.49   0
  10   0   1    5.60    6.50   0
 -10   0  -1    3.09    6.44   0
  11   0   1    4.69    6.77   0
 -11   0  -1   -3.79    6.75   0
  12   0   1    7.80    7.43   0
 -12   0  -1    1.51    7.13   0
  13  -1  -1  165.59    8.15   0
 -13   1   1  178.33    7.78   0
  13   1  -1  150.93    8.19   0
 -13  -1   1  176.78    8.77   0
  12   1  -1   11.12    8.03   0
 -12   1   1   10.79    6.70   0
 -12  -1   1   12.34    6.58   0
  12  -1  -1    7.38    7.17   0
  11   1  -1  207.05    7.58   0
  11  -1  -1  193.87    7.33   0
 -11  -1   1  224.61    7.16   0
 -11   1   1  213.28    6.89   0
 -10  -1   1   13.43    7.06   0
  10   1  -1   10.19    6.50   0
  10  -1  -1   15.47    6.42   0
 -10   1   1   14.74    6.00   0
   9   1  -1   85.79    6.41   0
  -9  -1   1   90.33    6.88   0
   9  -1  -1   85.58    6.52   0
  -9   1   1   97.31    6.13   0
  -8   1   1 2005.34   12.62   0
   8  -1  -1 1857.75   13.23   0
  -8  -1   1 1993.71   13.49   0
   8   1  -1 1879.03   13.81   0
  -7   1   1  293.34    7.37   0
   7  -1  -1  279.60    8.49   0
  -7  -1   1  286.75    7.39   0
   7   1  -1  285.64    8.54   0
   6  -1  -1 1538.12   12.67   0
  -6   1   1 1664.73   12.60   0
   6  -1  -1 1840.07   27.37   0
   6   1  -1 1577.81   14.29   0
  -6  -1   1 1723.57   27.06   0
  -6  -1   1 1664.53   14.01   0
  -6   1   1 1738.43   25.52   0
   6   1  -1 1843.80   25.37   0
   5  -1  -1  710.77   10.33   0
   5  -1  -1  799.89   18.18   0
  -5   1   1  835.09   17.89   0
  -5  -1   1  776.03   18.02   0
  -5  -1   1  748.94   10.73   0
   5   1  -1  870.92   17.16   0
   5   1  -1  730.08   11.85   0
  -5   1   1  767.42    9.65   0
   4  -1  -1  283.60   12.55   0
  -4   1   1  318.38   12.47   0
  -4  -1   1  287.68    9.32   0
  -4  -1   1  301.56   12.65   0
  -4   1   1  292.14    8.24   0
   4   1  -1  338.83   12.78   0
   4   1  -1  280.43   10.04   0
   4  -1  -1  288.45    8.22   0
   3  -1  -1  465.16   15.43   0
  -3   1   1  488.16   15.30   0
  -3  -1   1  456.93   12.16   0
   3   1  -1  544.27   14.78   0
  -3  -1   1  491.91   14.88   0
   3  -1  -1  480.98   10.09   0
  -3   1   1  474.81   10.18   0
   3   1  -1  452.30   13.57   0
   2  -1  -1    3.13    9.60   0
  -2   1   1    0.59    5.98   0
   2  -1  -1    3.19    6.08   0
   2   1  -1    2.69   10.84   0
  -2   1   1   17.14   11.37   0
   2   1  -1    3.72    9.29   0
  -2  -1   1    4.99    7.93   0
  -2  -1   1    3.66    9.59   0
  -1   1   1 2361.13   22.21   0
  -1  -1   1 2501.60   27.59   0
   1   1  -1 2463.36   27.55   0
   1   1  -1 2210.04   41.57   0
   1  -1  -1 2316.94   21.89   0
   1  -1  -1 2227.19   26.14   0
  -1   1   1 2336.65   26.67   0
   1   1  -1 2553.94   41.17   0
   0   1  -1 2814.50   31.10   0
   0  -1   1 2885.69   30.49   0
   0   1   1 2995.27   30.03   0
   0  -1   1 3293.05   31.58   0
   0  -1  -1 2931.00   29.37   0
   0   1  -1 3384.29   31.76   0
   0  -1  -1 3494.04   26.19   0
  -1   1  -1 1647.60   18.74   0
   1  -1   1 1862.65   25.17   0
  -1  -1  -1 1778.75   24.03   0
  -1  -1  -1 1781.22   17.73   0
  -1   1  -1 2021.87   24.86   0
   1   1   1 1765.41   24.38   0
   1  -1   1 1652.41   19.28   0
   1   1   1 1716.03   17.02   0
  -2   1  -1 3738.33   23.54   0
  -2  -1  -1 3842.16   22.73   0
  -2  -1  -1 3930.24   34.55   0
   2  -1   1 3696.55   23.59   0
   2  -1   1 4133.71   36.03   0
   2   1   1 3915.75   23.04   0
   2   1   1 4007.58   34.50   0
  -2   1  -1 4605.05   36.51   0
  -3  -1  -1    3.64    5.41   0
   3   1   1    3.73    9.34   0
  -3   1  -1    5.71    8.74   0
  -3   1  -1    4.85    5.65   0
  -3  -1  -1    2.29   10.11   0
   3  -1   1    4.33    6.95   0
   3   1   1    4.97    6.52   0
   3  -1   1    4.04   10.14   0
  -4   1  -1 1269.09   20.81   0
   4  -1   1 1097.96   22.10   0
   4   1   1 1073.36   11.26   0
  -4   1  -1 1096.74   10.81   0
   4   1   1 1165.96   21.50   0
  -4  -1  -1 1033.33   10.39   0
   4  -1   1 1035.53   11.22   0
  -4  -1  -1 1195.18   23.14   0
  -5   1  -1 1067.39   10.79   0
   5  -1   1 1144.68   26.04   0
   5   1   1 1130.91   10.47   0
  -5  -1  -1 1300.16   28.32   0
  -5   1  -1 1264.00   24.75   0
  -5  -1  -1 1027.51   10.55   0
   5   1   1 1140.46   25.10   0
   5  -1   1 1095.75   10.39   0
  -6   1  -1  230.85    7.09   0
   6  -1   1  212.06    7.14   0
   6   1   1  223.22    6.99   0
  -6  -1  -1  223.76    6.86   0
   7   1   1  633.62    8.67   0
  -7   1  -1  695.62    8.83   0
  -7  -1  -1  629.05    8.48   0
   7  -1   1  621.07    8.59   0
   8   1   1   28.19    6.70   0
   8  -1   1   23.57    6.40   0
  -8  -1  -1   21.40    5.15   0
  -8   1  -1   22.69    6.33   0
   9   1   1  408.84    7.95   0
  -9  -1  -1  417.12    7.81   0
  -9   1  -1  403.61    7.78   0
   9  -1   1  399.40    7.83   0
 -10  -1  -1  134.70    7.07   0
  10  -1   1  136.57    6.97   0
  10   1   1  132.99    7.18   0
 -10   1  -1  146.94    5.73   0
 -11  -1  -1  105.39    7.20   0
  11   1   1  118.31    7.20   0
  11  -1   1  120.42    6.04   0
 -11   1  -1  116.86    7.29   0
  12  -1   1  206.99    8.06   0
 -12  -1  -1  216.33    7.99   0
  12   1   1  194.78    8.20   0
 -12   1  -1  238.33    7.84   0
  13   2  -1    4.72    8.93   0
 -13  -2   1    2.63    7.25   0
 -13   2   1    8.91    7.00   0
  13  -2  -1    5.38    7.44   0
 -12   2   1  255.70    8.30   0
 -12  -2   1  234.34    7.67   0
  12  -2  -1  228.60    7.72   0
  12   2  -1  230.89    8.23   0
 -11  -2   1  216.11    7.34   0
  11  -2  -1  196.82    7.41   0
  11   2  -1  200.49    8.53   0
 -11   2   1  234.30    7.01   0
  10   2  -1  591.83    9.08   0
 -10  -2   1  612.03    8.57   0
  10  -2  -1  586.31    8.66   0
 -10   2   1  639.69    8.33   0
   9   2  -1  601.87    9.31   0
  -9   2   1  617.00    8.27   0
  -9  -2   1  646.75    8.80   0
   9  -2  -1  584.95    8.56   0
   8   2  -1    0.06    7.24   0
  -8  -2   1    0.48    6.72   0
   8  -2  -1    0.42    6.03   0
  -8   2   1   -1.81    5.66   0
  -7  -2   1 2594.03   36.39   0
   7  -2  -1 2279.39   14.13   0
   7  -2  -1 2682.31   35.71   0
  -7   2   1 2536.88   14.05   0
   7   2  -1 2467.26   16.25   0
  -7  -2   1 2402.59   15.12   0
   6  -2  -1  283.99    7.32   0
   6   2  -1  294.96    9.36   0
   6   2  -1  337.93   11.99   0
  -6   2   1  302.15   12.28   0
  -6  -2   1  305.37    8.04   0
  -6   2   1  303.75    7.08   0
  -6  -2   1  301.74   13.68   0
   6  -2  -1  304.24   13.41   0
   5   2  -1 1192.56   17.46   0
  -5  -2   1 1130.71   18.94   0
   5  -2  -1 1014.06   10.66   0
  -5   2   1 1143.23   17.91   0
   5  -2  -1 1032.63   18.40   0
  -5  -2   1 1035.46   12.65   0
   5   2  -1  988.89   12.98   0
  -5   2   1 1088.46   10.52   0
   4   2  -1 1511.71   17.89   0
  -4   2   1 1717.64   21.16   0
  -4   2   1 1689.33   13.41   0
   4  -2  -1 1554.31   20.36   0
   4  -2  -1 1642.79   13.57   0
   4   2  -1 1820.89   20.34   0
  -4  -2   1 1744.83   21.61   0
  -4  -2   1 1503.78   17.04   0
   3   2  -1   37.66    9.66   0
  -3   2   1   35.24    5.86   0
  -3  -2   1   43.11    8.91   0
   3   2  -1   43.16    8.16   0
  -3   2   1   42.07    9.29   0
  -3  -2   1   35.28    9.14   0
   3  -2  -1   44.51    6.22   0
   3  -2  -1   39.74    9.58   0
   2  -2  -1 6448.32   28.99   0
   2   2  -1 7026.49   38.85   0
  -2  -2   1 7137.08   40.04   0
   2  -2  -1 6512.56   38.42   0
  -2   2   1 6644.46   38.74   0
  -2   2   1 6985.52   30.11   0
  -1   2   1 1114.02   18.18   0
  -1  -2   1 1165.11   17.91   0
  -1   2   1 1060.86   13.07   0
   1  -2  -1 1072.69   17.83   0
   1  -2  -1 1089.51   13.59   0
   1   2  -1 1177.66   17.33   0
   0  -2  -1 2601.51   26.00   0
   0   2   1 2601.70   25.74   0
   0  -2   1 2778.37   25.58   0
   0   2  -1 2402.04   28.83   0
   0  -2  -1 2819.21   20.69   0
   0   2   1 2866.19   20.79   0
   0  -2   1 2323.99   27.91   0
   0   2  -1 2875.68   26.15   0
  -1   2  -1 6262.17   34.84   0
   1  -2   1 5883.21   33.06   0
   1   2   1 6809.02   40.01   0
   1   2   1 6480.06   29.38   0
  -1  -2  -1 6602.25   39.92   0
  -1  -2  -1 6533.15   29.11   0
  -1   2  -1 7482.03   40.08   0
   1  -2   1 7357.79   41.10   0
   2  -2   1  286.29    9.97   0
  -2   2  -1  340.65   11.41   0
   2  -2   1  346.87   12.54   0
  -2  -2  -1  310.35   12.87   0
  -2  -2  -1  294.59    7.86   0
   2   2   1  316.49    8.04   0
  -2   2  -1  290.11   10.18   0
   2   2   1  318.23   12.05   0
  -3  -2  -1 4716.17   34.81   0
   3   2   1 4833.35   34.01   0
   3  -2   1 4317.03   21.35   0
   3  -2   1 5026.04   35.60   0
  -3   2  -1 4425.86   21.88   0
   3   2   1 4630.43   21.35   0
  -3  -2  -1 4392.28   20.70   0
   4   2   1  502.09   14.10   0
  -4  -2  -1  495.85   14.70   0
   4  -2   1  445.15    8.62   0
  -4   2  -1  468.40    8.68   0
   4   2   1  468.57    8.48   0
   4  -2   1  520.27   14.87   0
  -4   2  -1  538.30   13.05   0
  -4  -2  -1  466.10    8.37   0
   5  -2   1  358.47    8.14   0
  -5  -2  -1  391.35    7.74   0
   5  -2   1  402.42   15.68   0
   5   2   1  384.34    7.90   0
  -5   2  -1  385.74    8.26   0
  -5  -2  -1  413.01   16.18   0
   6   2   1 1088.94    9.83   0
   6  -2   1  977.91   10.08   0
  -6   2  -1 1041.53   10.11   0
  -6  -2  -1  990.89    9.11   0
  -7  -2  -1   18.43    6.21   0
   7   2   1   16.02    6.24   0
   7  -2   1   18.12    5.06   0
  -7   2  -1   22.21    6.05   0
   8   2   1 1157.97   10.50   0
  -8   2  -1 1148.88    9.75   0
   8  -2   1 1111.25    9.99   0
  -8  -2  -1 1145.90    9.55   0
   9   2   1  197.72    7.16   0
  -9  -2  -1  194.06    7.20   0
   9  -2   1  208.45    7.23   0
  -9   2  -1  203.45    6.04   0
 -10  -2  -1  415.54    8.10   0
  10  -2   1  395.91    6.89   0
  10   2   1  385.99    8.44   0
 -10   2  -1  418.17    7.90   0
  11  -2   1  338.86    7.89   0
  11   2   1  330.08    8.17   0
 -11  -2  -1  363.91    8.09   0
 -11   2  -1  402.94    8.15   0
  12  -2   1   25.54    5.92   0
 -12  -2  -1   28.41    7.31   0
 -12   2  -1   34.02    5.95   0
  12   2   1   27.64    7.74   0
 -13  -3   1    3.92    7.10   0
  13  -3  -1    8.08    7.38   0
  13   3  -1    3.09    7.64   0
 -13   3   1    3.63    7.06   0
 -12  -3   1    7.85    7.86   0
  12  -3  -1   14.85    7.19   0
  12   3  -1   15.49    8.41   0
 -12   3   1   -1.26    6.57   0
 -11  -3   1    5.27    7.24   0
 -11   3   1    4.26    6.21   0
  11  -3  -1    6.67    6.64   0
  11   3  -1    5.66    6.72   0
  10   3  -1   15.48    6.65   0
  10  -3  -1   20.71    6.39   0
 -10  -3   1   18.43    6.33   0
 -10   3   1   18.78    5.89   0
   9   3  -1   24.75    7.46   0
   9  -3  -1   24.93    6.14   0
  -9   3   1   18.30    5.81   0
  -9  -3   1   23.16    6.33   0
   8   3  -1   18.58    6.58   0
  -8   3   1   21.88    5.74   0
  -8  -3   1   19.57    6.01   0
   8  -3  -1   20.91    6.13   0
  -7  -3   1   34.32   10.58   0
  -7  -3   1   37.37    6.03   0
   7  -3  -1   37.30    6.24   0
  -7   3   1   31.96    5.58   0
  -7  -3   1   39.89   12.50   0
   7  -3  -1   34.38   11.53   0
   7   3  -1   33.61    6.37   0
   6   3  -1    4.18    7.46   0
  -6  -3   1    4.57    9.08   0
   6  -3  -1    2.14    9.48   0
  -6  -3   1    2.62    6.14   0
  -6   3   1    5.85    5.11   0
   6   3  -1    6.35    7.62   0
  -6   3   1    6.00    8.25   0
   6  -3  -1    7.72    5.51   0
  -5   3   1   76.94    5.50   0
  -5   3   1   79.07    8.39   0
   5  -3  -1   71.50    8.99   0
  -5  -3   1   84.55    9.21   0
  -5  -3   1   73.26    7.62   0
   5   3  -1   85.01    7.71   0
   5  -3  -1   62.91    5.70   0
   5   3  -1   75.56    8.14   0
   4   3  -1  657.59   12.57   0
  -4  -3   1  603.33   12.32   0
   4  -3  -1  673.10   13.73   0
  -4  -3   1  722.31   13.35   0
   4   3  -1  742.79   12.60   0
  -4   3   1  710.84   13.28   0
   4  -3  -1  652.45    8.94   0
  -4   3   1  690.89    8.99   0
   3  -3  -1   49.62    7.74   0
  -3  -3   1   45.64    9.65   0
   3   3  -1   53.91    8.16   0
  -3   3   1   46.99    5.59   0
  -3   3   1   51.51    7.83   0
   3  -3  -1   45.50    4.81   0
  -3  -3   1   59.03    7.10   0
   3   3  -1   56.04    7.70   0
   2  -3  -1   65.72    6.20   0
  -2   3   1   62.68    5.25   0
  -2   3   1   68.82    9.60   0
   2   3  -1   69.12    8.16   0
  -2  -3   1   65.33    8.29   0
  -2  -3   1   66.73   10.32   0
   2  -3  -1   64.92   10.96   0
  -2  -3   1   59.35   12.68   0
   1   3  -1  198.50    8.55   0
   1  -3  -1  189.96   10.65   0
  -1   3   1  191.57   10.92   0
  -1  -3   1  184.21    8.47   0
   1  -3  -1  171.40    6.91   0
  -1   3   1  187.69    7.07   0
   1   3  -1  166.45   10.76   0
  -1  -3   1  177.42   12.24   0
   0   3  -1    8.52    7.79   0
   0  -3   1    3.48    8.84   0
   0  -3  -1    6.91    9.29   0
   0   3  -1    6.82    7.42   0
   0   3   1    8.73    5.59   0
   0  -3  -1    5.97    5.59   0
   0  -3   1    5.37    6.51   0
   0   3   1    7.80    9.10   0
  -1   3  -1 1188.79   16.28   0
  -1   3  -1 1112.34   15.50   0
  -1  -3  -1 1137.18   17.05   0
  -1  -3  -1 1043.48   12.26   0
   1  -3   1 1156.87   15.95   0
   1   3   1 1126.81   17.64   0
   1  -3   1 1007.68   15.06   0
  -1  -3  -1 1181.98   12.34   0
   2   3   1  169.82    9.87   0
   2   3   1  159.30    7.13   0
   2  -3   1  142.32    7.33   0
  -2   3  -1  173.63    8.00   0
  -2  -3  -1  154.67    7.15   0
  -2  -3  -1  173.57    9.41   0
   2  -3   1  176.59    9.44   0
  -2   3  -1  155.34    8.56   0
   3  -3   1   51.54    7.96   0
  -3  -3  -1   43.25    6.05   0
   3   3   1   42.04    7.52   0
  -3   3  -1   46.61    6.95   0
   3  -3   1   40.66    6.80   0
  -3  -3  -1   45.51    8.38   0
   3   3   1   40.19    6.04   0
  -3   3  -1   46.68    5.75   0
  -4  -3  -1  399.27    7.11   0
   4  -3   1  384.28    8.29   0
  -4  -3  -1  447.29   13.31   0
  -4   3  -1  471.85   11.59   0
   4   3   1  439.01   11.94   0
  -4   3  -1  426.41    8.53   0
   4  -3   1  473.40   12.71   0
   4   3   1  430.10    7.90   0
  -5  -3  -1  230.11   12.03   0
   5  -3   1  243.97   11.88   0
   5   3   1  228.87    6.17   0
  -5  -3  -1  209.78    6.85   0
   5  -3   1  205.41    7.51   0
  -5   3  -1  234.56    7.22   0
   6  -3   1  327.93    6.53   0
   6  -3   1  347.53   14.01   0
  -6  -3  -1  362.29   16.51   0
   6   3   1  343.20    7.63   0
   6  -3   1  358.93   15.89   0
  -6  -3  -1  354.24    7.42   0
  -6   3  -1  348.91    6.66   0
  -6  -3  -1  394.29   14.50   0
  -7  -3  -1   91.56    6.37   0
   7  -3   1   94.58    6.79   0
  -7   3  -1   94.48    6.49   0
   7   3   1  100.73    6.72   0
   8  -3   1  209.36    6.97   0
  -8   3  -1  213.89    6.93   0
  -8  -3  -1  210.91    7.13   0
   8   3   1  205.69    6.25   0
   9   3   1    4.87    6.49   0
  -9   3  -1    7.59    6.31   0
   9  -3   1    6.25    5.31   0
  -9  -3  -1    0.76    6.48   0
  10  -3   1    1.25    6.46   0
 -10  -3  -1    0.47    6.58   0
  10   3   1    7.25    5.54   0
 -10   3  -1    7.01    6.39   0
 -11   3  -1    5.55    6.85   0
 -11  -3  -1   -0.47    6.84   0
  11   3   1    6.90    7.02   0
  11  -3   1    3.94    7.00   0
 -12   3  -1    6.56    5.77   0
  12  -3   1    8.74    7.33   0
  12   3   1   10.06    7.49   0
 -12  -3  -1    7.01    7.40   0
  13  -4  -1    1.77    7.49   0
  13   4  -1    6.38    7.88   0
 -13   4   1    2.61    7.16   0
 -13  -4   1    6.60    8.52   0
 -12  -4   1  159.97    8.54   0
  12  -4  -1  144.59    7.70   0
  12   4  -1  133.92    8.12   0
 -12   4   1  159.91    7.24   0
 -11   4   1    8.01    6.26   0
 -11  -4   1   10.68    7.40   0
  11   4  -1   12.02    8.08   0
  11  -4  -1   12.08    6.57   0
 -10  -4   1  112.29    7.65   0
  10  -4  -1  119.29    6.75   0
 -10   4   1  123.38    6.48   0
  10   4  -1  118.52    7.33   0
  -9   4   1  193.66    6.48   0
   9  -4  -1  174.50    6.96   0
   9   4  -1  184.21    8.50   0
  -9  -4   1  174.85    7.07   0
  -8  -4   1   51.79    7.17   0
   8  -4  -1   45.12   12.00   0
   8  -4  -1   36.30    6.24   0
   8  -4  -1   49.88   10.13   0
   8   4  -1   46.08    7.75   0
  -8  -4   1   47.20   11.62   0
  -8  -4   1   45.47   12.87   0
  -8   4   1   41.67    5.77   0
   7  -4  -1  969.16    9.78   0
  -7   4   1 1125.91    9.73   0
   7  -4  -1 1021.39   17.23   0
   7  -4  -1 1181.37   16.39   0
  -7  -4   1 1062.71   16.56   0
  -7  -4   1 1135.45   18.69   0
   7   4  -1 1056.59   12.15   0
  -7  -4   1 1023.25   11.10   0
  -6  -4   1  630.25   10.53   0
  -6  -4   1  711.39   13.92   0
   6   4  -1  728.91   12.68   0
   6   4  -1  640.03   10.77   0
  -6   4   1  649.55   12.42   0
  -6   4   1  691.41    8.44   0
   6  -4  -1  648.33   12.93   0
   6  -4  -1  602.15    8.22   0
  -5  -4   1  397.45   10.33   0
   5  -4  -1  368.00    6.38   0
  -5   4   1  384.02    6.94   0
   5   4  -1  354.34    9.47   0
   5  -4  -1  366.77   10.95   0
   5   4  -1  408.78    9.54   0
  -5  -4   1  336.20    9.61   0
  -5   4   1  366.01   10.43   0
  -4  -4   1 1741.43   18.62   0
   4  -4  -1 1822.54   12.56   0
  -4   4   1 1938.17   18.27   0
   4   4  -1 2066.07   17.71   0
   4   4  -1 1907.59   18.13   0
   4  -4  -1 1910.54   18.17   0
  -4  -4   1 2067.07   18.31   0
  -4   4   1 2018.42   12.83   0
  -3  -4   1  157.85   10.12   0
   3   4  -1  184.50    7.50   0
   3  -4  -1  159.31    6.15   0
   3  -4  -1  173.00    8.33   0
  -3   4   1  179.02    8.32   0
  -3   4   1  172.01    6.17   0
  -3  -4   1  180.00    8.28   0
  -2   4   1 1408.99   12.23   0
  -2   4   1 1490.25   16.96   0
   2   4  -1 1505.05   15.59   0
   2  -4  -1 1365.75   12.14   0
   2  -4  -1 1431.54   16.61   0
  -2  -4   1 1543.60   15.81   0
  -2  -4   1 1441.44   20.66   0
   1   4  -1  229.20    9.16   0
   1  -4  -1  207.75    6.77   0
  -1  -4   1  225.94    9.30   0
   1   4  -1  215.36    9.37   0
   1  -4  -1  219.71   10.50   0
  -1   4   1  236.81    9.44   0
  -1  -4   1  217.35   10.01   0
  -1   4   1  209.05    6.74   0
   0  -4  -1  427.95    7.72   0
   0  -4   1  447.09    9.78   0
   0  -4  -1  449.53   12.22   0
   0   4  -1  473.10    9.86   0
   0  -4   1  417.00   11.07   0
   0   4   1  448.82   11.95   0
   0   4  -1  429.34   10.49   0
   0   4   1  457.56    7.82   0
   1  -4   1 2032.42   18.00   0
   1   4   1 2097.02   15.00   0
   1  -4   1 1787.28   16.94   0
  -1   4  -1 2155.55   18.00   0
  -1  -4  -1 2152.42   15.28   0
  -1  -4  -1 2019.33   19.50   0
   1   4   1 2020.50   18.94   0
  -1   4  -1 1943.55   17.05   0
   2  -4   1    3.24    6.27   0
  -2   4  -1    3.22    5.57   0
   2   4   1    2.57    7.63   0
  -2  -4  -1    4.79    6.97   0
   2  -4   1    9.92    5.60   0
  -2  -4  -1    3.18    5.40   0
  -2  -4  -1    3.75    5.37   0
  -2   4  -1    6.28    6.70   0
   3   4   1 3121.66   22.13   0
   3  -4   1 2804.98   16.74   0
  -3  -4  -1 2898.27   16.22   0
  -3  -4  -1 3162.06   23.45   0
  -3   4  -1 3406.48   21.94   0
  -3   4  -1 3168.94   17.09   0
   3  -4   1 3373.52   22.79   0
   3   4   1 3093.47   16.66   0
  -4  -4  -1  359.37    7.31   0
   4  -4   1  339.22    8.11   0
   4  -4   1  412.60   11.12   0
   4   4   1  367.80   10.48   0
  -4  -4  -1  392.95   11.79   0
   4   4   1  363.00    7.35   0
  -4   4  -1  379.82    8.38   0
  -4   4  -1  408.46   10.24   0
   5  -4   1  254.99    7.32   0
  -5  -4  -1  284.89    7.06   0
   5  -4   1  333.35   10.97   0
  -5  -4  -1  312.76   11.75   0
  -5   4  -1  297.01    6.60   0
   5   4   1  311.29    7.21   0
   6  -4   1 1086.70   16.90   0
  -6   4  -1 1078.97   10.00   0
   6   4   1 1100.97   10.32   0
  -6  -4  -1 1029.59    9.98   0
  -6  -4  -1 1251.26   17.45   0
   6  -4   1 1203.45   18.61   0
  -6  -4  -1 1140.15   19.19   0
   6  -4   1 1001.73    9.68   0
   7  -4   1  212.60    7.02   0
  -7   4  -1  230.45    6.14   0
  -7  -4  -1  247.67   14.26   0
  -7  -4  -1  222.02   16.34   0
   7  -4   1  225.90   14.89   0
  -7  -4  -1  189.37    6.86   0
   7   4   1  223.90    7.27   0
   7  -4   1  224.08   13.80   0
  -8   4  -1    3.17    6.04   0
   8  -4   1   14.47    6.06   0
   8   4   1    5.54    5.40   0
  -8  -4  -1    8.58    6.34   0
  -9  -4  -1   59.59    6.62   0
   9  -4   1   61.16    6.39   0
  -9   4  -1   69.22    5.42   0
   9   4   1   67.92    6.79   0
  10   4   1  333.37    7.97   0
  10  -4   1  341.16    7.81   0
 -10  -4  -1  327.10    7.91   0
 -10   4  -1  368.11    7.73   0
  11  -4   1  148.44    7.35   0
  11   4   1  140.94    7.84   0
 -11   4  -1  156.72    7.12   0
 -11  -4  -1  145.23    7.61   0
  12   4   1   16.89    7.76   0
 -12   4  -1   18.60    7.24   0
 -12  -4  -1   21.88    7.34   0
  12  -4   1   12.44    7.24   0
  13  -5  -1  250.57    8.52   0
 -13  -5   1  270.94    8.88   0
 -13   5   1  268.59    8.23   0
  13   5  -1  260.35    9.26   0
  12  -5  -1    4.60    7.05   0
 -12   5   1    8.19    6.67   0
  12   5  -1    8.12    7.22   0
 -12  -5   1    7.78    6.97   0
 -11  -5   1  497.53    9.58   0
  11  -5  -1  437.40    8.25   0
 -11   5   1  551.93    8.02   0
  11   5  -1  501.80   10.06   0
  10  -5  -1  730.06    9.09   0
 -10  -5   1  821.76    9.93   0
  10   5  -1  812.05   11.04   0
 -10   5   1  870.29    8.82   0
   9  -5  -1   52.63   13.07   0
  -9  -5   1   50.52   16.66   0
  -9  -5   1   39.16    7.43   0
  -9  -5   1   47.43   17.15   0
   9  -5  -1   43.60   14.82   0
  -9   5   1   52.81    6.09   0
   9   5  -1   49.29    7.64   0
   9  -5  -1   36.10    6.51   0
   8  -5  -1  491.04    8.03   0
   8   5  -1  522.95    9.68   0
  -8  -5   1  542.60   14.04   0
  -8  -5   1  562.51   15.46   0
  -8   5   1  578.92    7.91   0
   8  -5  -1  515.97   13.97   0
   8  -5  -1  600.18   13.33   0
  -8  -5   1  486.03    9.37   0
  -7  -5   1    3.69    9.05   0
   7  -5  -1    2.89    9.06   0
  -7  -5   1    7.03    8.24   0
   7   5  -1    5.37    6.74   0
  -7   5   1   -0.11    5.28   0
  -7  -5   1    0.86    6.70   0
   7  -5  -1    5.19    7.67   0
   7  -5  -1   -0.82    5.54   0
   6  -5  -1 1479.20   10.81   0
  -6  -5   1 1712.93   17.29   0
  -6  -5   1 1437.88   14.03   0
  -6   5   1 1594.23   10.86   0
   6   5  -1 1590.88   14.13   0
   6  -5  -1 1534.34   16.43   0
   5  -5  -1 1426.96   15.21   0
   5   5  -1 1525.48   14.71   0
   5  -5  -1 1347.53   10.13   0
  -5  -5   1 1554.60   15.76   0
  -5   5   1 1336.77   14.55   0
   5   5  -1 1399.22   14.21   0
  -5  -5   1 1304.01   14.77   0
  -5   5   1 1506.16   10.83   0
  -4  -5   1  505.77   10.03   0
   4  -5  -1  440.30    7.17   0
   4  -5  -1  470.92   10.61   0
  -4  -5   1  429.70   10.80   0
   4   5  -1  509.91    9.88   0
  -4   5   1  478.98    9.64   0
  -4   5   1  471.61    7.24   0
  -3  -5   1 6295.68   26.98   0
  -3   5   1 6096.16   21.19   0
   3  -5  -1 5967.97   27.85   0
   3   5  -1 6456.49   27.16   0
   3  -5  -1 5700.08   20.60   0
  -3   5   1 6009.64   27.46   0
   2  -5  -1  137.89    8.36   0
  -2  -5   1  151.61    7.40   0
  -2   5   1  141.36    8.33   0
   2   5  -1  154.96    6.47   0
   2   5  -1  145.26    7.67   0
  -2   5   1  128.28    5.77   0
  -2  -5   1  137.13    7.78   0
   2  -5  -1  126.38    5.12   0
   1  -5  -1  361.34    7.28   0
  -1  -5   1  400.79    8.69   0
   1  -5  -1  362.34   10.57   0
  -1   5   1  390.38   10.82   0
  -1  -5   1  375.71    9.84   0
   1   5  -1  372.20    9.65   0
  -1   5   1  377.67    7.29   0
   1   5  -1  413.90    8.68   0
   0  -5   1 4646.85   23.85   0
   0   5   1 4806.05   20.28   0
   0   5  -1 4643.17   23.64   0
   0   5  -1 4460.92   24.37   0
   0  -5  -1 4738.22   25.30   0
   0  -5  -1 4621.51   20.33   0
   0   5   1 4511.18   24.91   0
   0  -5   1 4203.63   24.88   0
  -1   5  -1 1616.39   14.60   0
  -1   5  -1 1496.77   13.79   0
   1  -5   1 1436.11   14.07   0
   1  -5   1 1541.06   14.05   0
  -1  -5  -1 1660.69   12.73   0
   1   5   1 1453.06   15.02   0
   1   5   1 1537.88   12.22   0
  -1  -5  -1 1481.56   15.67   0
   2  -5   1 2209.96   15.07   0
   2  -5   1 2517.67   18.24   0
  -2   5  -1 2640.45   17.69   0
  -2  -5  -1 2646.93   15.35   0
   2   5   1 2335.83   17.66   0
  -2  -5  -1 2153.04   13.95   0
  -2   5  -1 2371.75   15.65   0
  -2  -5  -1 2449.88   19.02   0
  -3   5  -1   56.66    6.09   0
   3  -5   1   65.17    6.10   0
  -3   5  -1   65.77    6.48   0
  -3  -5  -1   60.07    5.30   0
   3   5   1   63.36    7.01   0
   3  -5   1   56.13    5.36   0
  -3  -5  -1   61.33    7.56   0
  -4  -5  -1 2517.82   14.18   0
  -4   5  -1 2840.93   19.25   0
   4   5   1 2661.28   14.45   0
   4  -5   1 2422.62   14.36   0
   4  -5   1 2899.34   20.39   0
   4   5   1 2575.01   19.07   0
  -4  -5  -1 2722.72   20.74   0
  -4   5  -1 2752.59   14.98   0
  -5  -5  -1  604.11    8.21   0
  -5  -5  -1  627.18   12.50   0
   5   5   1  633.28    8.41   0
   5  -5   1  676.44   12.11   0
   5  -5   1  572.73    8.55   0
  -5   5  -1  615.95    7.90   0
  -6  -5  -1  580.11   13.86   0
  -6  -5  -1  533.41    8.01   0
   6   5   1  567.63    8.30   0
  -6   5  -1  584.20    8.30   0
   6  -5   1  571.63   12.16   0
  -6  -5  -1  632.11   12.39   0
   6  -5   1  506.14    7.96   0
   6  -5   1  640.23   13.57   0
  -7  -5  -1  785.82   16.93   0
   7  -5   1  781.34   15.48   0
   7  -5   1  713.84    7.85   0
  -7   5  -1  814.90    8.04   0
  -7  -5  -1  708.96    8.85   0
   7   5   1  755.03    9.13   0
  -7  -5  -1  871.47   15.92   0
   7  -5   1  812.02   16.54   0
   8  -5   1   95.60    5.36   0
  -8   5  -1  112.22    6.27   0
  -8  -5  -1   90.81    6.66   0
   8  -5   1  103.13   16.48   0
   8   5   1  108.62    6.91   0
   8  -5   1  101.38   15.48   0
   9   5   1 1169.69   10.40   0
   9  -5   1 1103.29    9.05   0
  -9  -5  -1 1115.58   10.03   0
  -9   5  -1 1195.98    9.79   0
 -10   5  -1  323.66    6.60   0
  10  -5   1  286.30    6.72   0
  10   5   1  285.57    8.11   0
 -10  -5  -1  263.02    7.36   0
 -11  -5  -1   91.97    7.42   0
  11   5   1   98.46    7.83   0
 -11   5  -1  106.95    7.30   0
  11  -5   1   84.87    7.38   0
  12   5   1  313.27   10.01   0
 -12  -5  -1  268.30    8.57   0
  12  -5   1  267.41    8.50   0
 -12   5  -1  282.13    8.12   0
  13   6  -1    1.71    9.20   0
 -13   6   1   10.39    7.17   0
 -13  -6   1    1.70    8.74   0
  13  -6  -1    5.65    7.61   0
  12   6  -1  141.26    8.20   0
  12  -6  -1  126.96    7.67   0
 -12   6   1  167.75    7.41   0
 -12  -6   1  146.44    7.81   0
  11  -6  -1    7.13    6.74   0
 -11   6   1   10.89    6.43   0
 -11  -6   1    9.90    7.69   0
  11   6  -1    5.45    7.09   0
 -10  -6   1    5.52    7.53   0
  10  -6  -1   -0.07    6.44   0
  10   6  -1   10.00    7.86   0
 -10   6   1    7.71    6.22   0
   9  -6  -1  208.08   12.63   0
   9  -6  -1  232.06   11.51   0
  -9   6   1  237.29    6.69   0
  -9  -6   1  226.88   13.97   0
   9   6  -1  211.77    8.52   0
  -9  -6   1  225.47   13.81   0
   9  -6  -1  209.11    7.02   0
  -9  -6   1  201.05    8.23   0
  -8  -6   1   63.26    7.54   0
   8  -6  -1   56.44    9.54   0
  -8  -6   1   69.23    9.76   0
   8  -6  -1   66.17    8.78   0
   8  -6  -1   54.19    6.55   0
  -8   6   1   75.35    6.06   0
  -8  -6   1   60.14    9.41   0
   8   6  -1   63.78    7.38   0
  -7  -6   1  104.43    8.92   0
  -7  -6   1   68.41    7.27   0
  -7  -6   1   79.97    8.06   0
   7  -6  -1   76.89    5.84   0
  -7   6   1   77.35    5.55   0
   7  -6  -1   84.91    8.29   0
   7  -6  -1   77.79    8.69   0
   7   6  -1   84.58    6.99   0
   6   6  -1   32.60    6.35   0
  -6  -6   1   28.40    6.62   0
   6  -6  -1   27.34    7.74   0
  -6   6   1   33.01    4.99   0
   6  -6  -1   25.25    5.22   0
  -6  -6   1   26.88    6.73   0
   5  -6  -1 1213.71    9.74   0
   5  -6  -1 1324.91   13.82   0
  -5   6   1 1264.39   13.17   0
  -5  -6   1 1413.53   13.70   0
  -5   6   1 1398.29   10.07   0
  -5  -6   1 1199.43   13.94   0
   5   6  -1 1409.09   13.38   0
  -4   6   1  725.30    8.11   0
  -4  -6   1  841.62   12.04   0
   4  -6  -1  667.46    7.80   0
  -4  -6   1  697.80   12.13   0
  -4   6   1  717.42   10.34   0
   4  -6  -1  724.22   11.44   0
  -4  -6   1  767.90   10.50   0
   4   6  -1  806.25   10.95   0
  -3   6   1    0.87    3.63   0
   3  -6  -1    3.20    3.74   0
  -3  -6   1    2.25    5.73   0
   3   6  -1   -0.95    5.39   0
  -3  -6   1    0.43    6.17   0
  -3   6   1    2.73    6.00   0
  -3  -6   1    1.32    5.32   0
   3  -6  -1   -0.46    6.24   0
  -2  -6   1  496.41    9.71   0
   2  -6  -1  464.28    7.16   0
  -2   6   1  485.69    7.20   0
  -2   6   1  507.89    9.85   0
   2   6  -1  499.95    9.62   0
   2   6  -1  516.68    9.20   0
   2  -6  -1  513.87    9.91   0
  -2  -6   1  509.59    9.20   0
   1  -6  -1 1040.29    9.78   0
   1   6  -1 1091.24   11.47   0
  -1   6   1  997.98    9.56   0
  -1  -6   1 1035.46   12.81   0
   1  -6  -1 1029.76   12.66   0
  -1  -6   1 1064.89   11.29   0
   1   6  -1 1027.18   12.20   0
  -1   6   1 1023.07   12.68   0
   0   6  -1  148.35    7.12   0
   0  -6  -1  141.09    5.68   0
   0   6   1  135.19    8.08   0
   0  -6   1  133.89    7.27   0
   0  -6   1  131.79    6.63   0
   0  -6  -1  139.25    7.12   0
   0   6  -1  137.70    6.21   0
   0   6   1  146.41    4.89   0
   1  -6   1 1416.01   12.93   0
  -1  -6  -1 1598.20   11.53   0
  -1   6  -1 1586.42   13.62   0
   1   6   1 1578.14   11.65   0
   1  -6   1 1556.26   13.69   0
  -1   6  -1 1523.15   12.79   0
   1   6   1 1520.41   13.60   0
  -1  -6  -1 1559.27   14.81   0
   2  -6   1   63.96    6.14   0
  -2   6  -1   54.57    5.80   0
   2  -6   1   58.97    5.07   0
  -2  -6  -1   57.00    4.17   0
  -2  -6  -1   59.48    6.86   0
  -2  -6  -1   69.58    5.16   0
  -2   6  -1   61.32    5.74   0
   2   6   1   55.47    6.37   0
  -3  -6  -1 1007.65    9.40   0
   3   6   1  856.42   11.10   0
   3  -6   1  815.48    9.56   0
   3  -6   1  927.90   11.19   0
  -3  -6  -1  826.42    8.72   0
  -3   6  -1  885.13    9.68   0
  -3  -6  -1  889.30   11.81   0
  -3   6  -1  977.24   11.02   0
   4  -6   1   25.30    6.71   0
  -4   6  -1   23.56    5.93   0
   4  -6   1   21.49    6.04   0
   4   6   1   23.01    6.67   0
  -4  -6  -1   22.54    7.43   0
  -4  -6  -1   22.78    4.92   0
  -5  -6  -1  230.81    8.54   0
   5  -6   1  244.39    8.70   0
  -5   6  -1  227.52    6.89   0
  -5  -6  -1  248.18    8.27   0
  -5  -6  -1  219.41    6.39   0
   5  -6   1  223.47    7.71   0
   5   6   1  219.12    6.37   0
   5  -6   1  193.78    6.80   0
   6  -6   1  748.04   12.50   0
  -6  -6  -1  748.45   12.53   0
  -6   6  -1  678.53    8.60   0
   6   6   1  678.53    8.72   0
  -6  -6  -1  661.74    8.60   0
  -6  -6  -1  717.42   12.96   0
   6  -6   1  597.35    7.59   0
   6  -6   1  676.73   11.70   0
  -7  -6  -1   30.84    7.92   0
   7  -6   1   20.97    6.30   0
   7  -6   1   30.32    8.37   0
   7   6   1   38.10    6.18   0
   7  -6   1   33.07    9.76   0
  -7  -6  -1   31.62    5.97   0
  -7  -6  -1   28.54    9.43   0
  -7   6  -1   30.03    4.94   0
   8  -6   1   78.86   11.44   0
  -8  -6  -1   82.43   13.13   0
   8   6   1   74.71    6.50   0
  -8   6  -1   78.11    5.36   0
  -8  -6  -1   68.71    6.45   0
   8  -6   1   72.92    6.36   0
   8  -6   1   76.56   12.15   0
  -8  -6  -1   88.28   11.56   0
   9  -6   1  123.01    6.77   0
   9   6   1  141.21    8.26   0
  -9  -6  -1  125.76    6.78   0
  -9   6  -1  139.08    5.55   0
  10   6   1   73.53    7.30   0
 -10  -6  -1   78.31    7.11   0
 -10   6  -1   93.08    6.89   0
  10  -6   1   77.49    5.85   0
  11  -6   1   11.56    7.09   0
 -11  -6  -1    6.95    7.02   0
  11   6   1   13.31    8.46   0
 -11   6  -1    9.38    5.72   0
 -12  -6  -1    2.29    7.54   0
  12  -6   1    8.85    7.42   0
  12   6   1   -5.53    7.78   0
 -12   6  -1    9.39    7.41   0
 -13   7   1   34.51    6.30   0
  13   7  -1   47.90    9.33   0
 -13  -7   1   32.07    9.06   0
  13  -7  -1   30.23    7.72   0
 -12  -7   1   35.94    8.44   0
  12  -7  -1   28.57    7.29   0
  12   7  -1   44.95    8.97   0
 -12   7   1   44.43    6.97   0
 -11  -7   1  107.56    8.16   0
  11  -7  -1   95.29    7.47   0
 -11   7   1  121.74    7.20   0
  11   7  -1  104.86    8.63   0
 -10  -7   1   62.55   15.19   0
  10  -7  -1   64.77   13.21   0
 -10  -7   1   60.61   15.69   0
  10   7  -1   51.39    8.12   0
  10  -7  -1   56.57   13.85   0
 -10   7   1   60.54    6.32   0
 -10  -7   1   55.80    7.94   0
  10  -7  -1   56.21    6.81   0
   9   7  -1  119.83    8.05   0
  -9  -7   1  100.37    8.16   0
   9  -7  -1  120.18    9.79   0
   9  -7  -1  108.28   10.28   0
  -9   7   1  109.34    6.34   0
   9  -7  -1  111.53    5.77   0
  -9  -7   1  128.49   11.47   0
  -9  -7   1  114.04   10.77   0
   8   7  -1  357.00    7.99   0
  -8  -7   1  370.01   10.97   0
  -8   7   1  389.00    6.29   0
   8  -7  -1  398.45   10.45   0
  -8  -7   1  330.35    8.92   0
  -8  -7   1  399.16   11.04   0
   8  -7  -1  354.43   11.23   0
   8  -7  -1  328.36    7.28   0
  -7  -7   1   10.00    6.84   0
   7  -7  -1   15.96    7.07   0
   7  -7  -1   11.04    7.37   0
  -7  -7   1   13.23    7.60   0
  -7   7   1   17.14    4.58   0
  -7  -7   1   12.90    7.94   0
   7  -7  -1   12.68    4.71   0
  -6  -7   1  168.51    7.55   0
  -6  -7   1  139.72    7.59   0
   6  -7  -1  141.98    5.76   0
   6  -7  -1  150.91    7.92   0
  -6   7   1  160.96    4.99   0
   5  -7  -1  706.06    8.00   0
  -5  -7   1  678.44   10.71   0
  -5   7   1  743.34    9.94   0
  -5  -7   1  830.33   10.76   0
   5   7  -1  847.17   10.57   0
  -5  -7   1  861.09   10.84   0
   5  -7  -1  766.95   11.06   0
  -5   7   1  774.19    7.55   0
   4  -7  -1  166.70    4.87   0
  -4  -7   1  197.76    7.57   0
  -4  -7   1  160.73    7.92   0
   4  -7  -1  172.40    7.29   0
  -4  -7   1  191.75    6.57   0
  -4   7   1  169.41    6.80   0
  -4   7   1  172.41    5.63   0
   4   7  -1  189.93    7.27   0
   3  -7  -1 1558.25   10.23   0
  -3  -7   1 1699.57   15.25   0
  -3  -7   1 1690.61   13.10   0
  -3   7   1 1591.92   13.26   0
  -3   7   1 1639.89   10.80   0
   3   7  -1 1718.49   13.13   0
   3  -7  -1 1683.26   13.81   0
  -2  -7   1  400.53    8.37   0
   2   7  -1  409.52    8.05   0
   2  -7  -1  396.46    8.80   0
  -2   7   1  396.94    6.03   0
   2  -7  -1  372.54    6.45   0
   2   7  -1  393.82    8.48   0
  -2   7   1  396.34    7.90   0
  -2  -7   1  411.21    8.07   0
   1   7  -1 1958.41   14.61   0
  -1  -7   1 2014.57   15.66   0
   1   7  -1 2105.29   14.24   0
   1  -7  -1 1983.13   15.02   0
  -1   7   1 1984.67   11.74   0
   1  -7  -1 1926.02   11.96   0
  -1  -7   1 1962.14   14.11   0
  -1   7   1 2025.38   15.11   0
   0  -7  -1  143.12    4.64   0
   0   7  -1  153.76    6.71   0
   0  -7   1  155.58    6.82   0
   0   7  -1  146.80    5.63   0
   0   7   1  143.65    5.20   0
   0   7   1  136.93    7.28   0
   0  -7   1  143.52    6.66   0
   0  -7  -1  137.35    6.44   0
   1  -7   1  330.72    7.82   0
   1  -7   1  304.96    7.28   0
   1   7   1  328.53    6.27   0
  -1   7  -1  334.99    7.63   0
  -1  -7  -1  311.08    8.54   0
  -1   7  -1  335.63    7.00   0
  -1  -7  -1  316.48    6.30   0
   1   7   1  302.25    8.08   0
   2   7   1 2062.20   14.72   0
   2  -7   1 2127.10   14.53   0
  -2   7  -1 2168.79   14.43   0
   2  -7   1 1887.92   12.99   0
  -2   7  -1 2165.62   13.33   0
  -2  -7  -1 2151.00   15.55   0
  -2  -7  -1 2262.92   13.02   0
   3   7   1   73.73    6.32   0
   3  -7   1   82.03    5.78   0
   3  -7   1   67.09    5.96   0
  -3  -7  -1   69.58    4.79   0
  -3   7  -1   88.64    5.70   0
  -3  -7  -1   91.96    4.93   0
  -3  -7  -1   77.43    6.37   0
  -3   7  -1   88.21    4.90   0
  -4  -7  -1  271.18    6.24   0
  -4   7  -1  246.96    6.83   0
  -4  -7  -1  251.73    7.99   0
   4  -7   1  254.06    7.41   0
  -4  -7  -1  215.99    6.14   0
   4  -7   1  226.54    6.85   0
   5  -7   1  412.81    8.64   0
  -5   7  -1  446.30    7.67   0
   5  -7   1  392.20    7.45   0
  -5  -7  -1  472.95    9.00   0
   5  -7   1  476.72    9.27   0
  -5  -7  -1  405.04    7.41   0
  -5  -7  -1  449.59    9.68   0
  -6   7  -1  158.07    5.75   0
  -6  -7  -1  137.81    9.24   0
   6  -7   1  151.76    8.51   0
   6  -7   1  139.18    8.14   0
  -6  -7  -1  155.72    7.53   0
   6  -7   1  130.76    6.74   0
  -6  -7  -1  136.28    6.35   0
   7  -7   1  294.75    9.59   0
  -7  -7  -1  322.02    9.46   0
   7   7   1  280.52    6.95   0
   7  -7   1  317.60   10.12   0
  -7   7  -1  309.73    6.30   0
  -7  -7  -1  258.86    7.08   0
  -7  -7  -1  300.69   11.12   0
   7  -7   1  254.93    7.06   0
   8  -7   1   63.71   10.64   0
  -8  -7  -1   71.56    9.69   0
  -8  -7  -1   58.12    6.43   0
   8  -7   1   64.67    6.37   0
   8  -7   1   58.79    9.35   0
  -8  -7  -1   54.93   10.94   0
  -8   7  -1   64.16    6.42   0
   8   7   1   62.15    6.53   0
  -9  -7  -1  185.12    7.03   0
   9  -7   1  217.48   15.42   0
  -9  -7  -1  217.61   17.41   0
   9   7   1  232.70    7.48   0
   9  -7   1  217.04   14.77   0
  -9  -7  -1  249.04   16.73   0
  -9   7  -1  228.29    6.94   0
   9  -7   1  200.19    6.95   0
 -10  -7  -1   20.20    6.81   0
  10   7   1   14.93    7.18   0
 -10   7  -1   19.99    6.45   0
  10  -7   1   16.57    5.33   0
 -11   7  -1   59.03    5.77   0
  11  -7   1   43.81    5.85   0
 -11  -7  -1   42.23    7.31   0
  11   7   1   45.90    7.66   0
  12   7   1   31.89    8.18   0
 -12  -7  -1   30.01    8.02   0
 -12   7  -1   36.95    7.55   0
  12  -7   1   35.36    6.34   0
 -12   8   1  302.54    8.12   0
 -12  -8   1  307.12    9.67   0
  12  -8  -1  277.06    7.00   0
 -11   8   1  308.30    6.57   0
 -11  -8   1  256.90    8.98   0
  11  -8  -1  235.31    6.63   0
 -10  -8   1  415.49   15.10   0
  10  -8  -1  450.01   13.49   0
 -10   8   1  408.06    7.57   0
 -10  -8   1  392.83    9.39   0
  10  -8  -1  392.83   14.05   0
 -10  -8   1  423.03   14.85   0
  10  -8  -1  377.91    7.72   0
  -9   8   1  387.08    7.30   0
  -9  -8   1  390.01   11.49   0
   9  -8  -1  408.76   10.67   0
  -9  -8   1  381.67   11.81   0
   9  -8  -1  328.82    7.46   0
   9  -8  -1  358.64   11.45   0
  -9  -8   1  366.57    9.14   0
   8  -8  -1  150.53    8.28   0
  -8   8   1  145.19    6.08   0
  -8  -8   1  144.78    8.39   0
   8  -8  -1  127.45    9.25   0
   8  -8  -1  127.12    6.38   0
  -8  -8   1  122.21    6.90   0
  -8  -8   1  140.72    8.77   0
  -7  -8   1  810.80   11.14   0
   7  -8  -1  806.45   10.65   0
  -7  -8   1  679.67   10.42   0
  -7  -8   1  899.71   10.77   0
   7  -8  -1  701.35    7.95   0
  -7   8   1  795.84    8.10   0
   7  -8  -1  742.69   11.04   0
  -7  -8   1  722.19   11.05   0
  -6  -8   1  234.99    7.69   0
  -6  -8   1  198.28    7.52   0
   6  -8  -1  234.82    7.30   0
  -6   8   1  210.50    5.90   0
  -6  -8   1  188.60    7.94   0
   6  -8  -1  178.19    5.88   0
   6  -8  -1  199.28    7.96   0
  -6  -8   1  208.74    7.63   0
   5  -8  -1 1235.62    8.88   0
  -5   8   1 1345.49    9.59   0
  -5  -8   1 1500.56   13.00   0
  -5  -8   1 1372.51   11.79   0
   5  -8  -1 1255.46   12.15   0
  -5  -8   1 1184.74   12.60   0
  -4  -8   1 2125.14   15.62   0
   4   8  -1 2038.07   13.71   0
  -4   8   1 1923.07   13.58   0
  -4  -8   1 2077.43   13.79   0
  -4  -8   1 1780.34   15.06   0
   4  -8  -1 1821.48   10.80   0
   4  -8  -1 1912.52   13.94   0
  -4   8   1 1966.04   11.17   0
  -3  -8   1  363.21    7.31   0
   3   8  -1  357.18    7.31   0
  -3   8   1  344.35    6.25   0
   3   8  -1  358.87    8.43   0
  -3  -8   1  354.73    8.26   0
   3  -8  -1  340.53    7.93   0
  -3   8   1  321.00    7.51   0
   3  -8  -1  329.29    6.28   0
  -2  -8   1 3820.77   17.90   0
   2   8  -1 3804.74   19.75   0
  -2   8   1 3770.00   18.47   0
   2  -8  -1 3612.91   15.02   0
  -2  -8   1 3735.01   20.19   0
   2  -8  -1 3790.00   18.59   0
  -2   8   1 3727.19   15.18   0
   2   8  -1 3830.03   18.03   0
  -1   8   1  162.37    7.12   0
   1  -8  -1  159.45    6.16   0
   1   8  -1  168.97    5.55   0
  -1  -8   1  168.29    6.43   0
   1  -8  -1  170.55    4.61   0
  -1  -8   1  167.00    6.50   0
   1   8  -1  185.36    6.58   0
  -1   8   1  162.99    5.14   0
   0   8  -1  113.81    6.21   0
   0   8   1  107.48    4.14   0
   0  -8  -1  109.52    6.94   0
   0  -8   1  116.26    6.28   0
   0  -8  -1  101.65    4.25   0
   0   8   1  103.69    6.73   0
   0  -8   1  111.66    5.47   0
   0   8  -1  111.12    5.68   0
   1   8   1 2992.61   16.42   0
  -1   8  -1 3202.93   16.44   0
   1  -8   1 3048.34   15.77   0
   1   8   1 3209.90   14.49   0
   1  -8   1 3153.67   16.39   0
  -1  -8  -1 3105.75   14.41   0
  -1   8  -1 3109.95   15.44   0
  -1  -8  -1 3124.93   17.03   0
   2   8   1   42.45    4.44   0
  -2  -8  -1   42.83    6.08   0
   2   8   1   42.23    4.75   0
  -2   8  -1   43.03    4.94   0
   2  -8   1   40.59    5.32   0
   2  -8   1   44.63    5.47   0
  -2  -8  -1   42.99    4.44   0
  -2   8  -1   41.54    5.29   0
   3  -8   1 1075.57   10.63   0
  -3  -8  -1  900.64    8.08   0
   3   8   1  980.31   10.78   0
  -3   8  -1 1052.40   10.35   0
  -3   8  -1 1046.88    9.59   0
   3  -8   1  944.48    8.95   0
  -3  -8  -1 1092.91    9.21   0
  -3  -8  -1 1021.90   11.22   0
  -4   8  -1  286.79    6.74   0
  -4  -8  -1  326.66    6.29   0
  -4  -8  -1  253.58    5.99   0
  -4  -8  -1  292.05    7.82   0
   4  -8   1  254.93    5.96   0
   4  -8   1  307.60    7.77   0
   5  -8   1 2248.87   15.20   0
  -5  -8  -1 2423.62   16.78   0
   5  -8   1 2574.49   15.84   0
  -5  -8  -1 2292.55   12.82   0
  -5   8  -1 2456.71   12.36   0
   5  -8   1 2136.45   12.23   0
  -5  -8  -1 2692.30   16.29   0
  -5  -8  -1 2834.48   14.29   0
  -6  -8  -1  628.35    8.21   0
   6  -8   1  466.24    7.80   0
   6  -8   1  560.92    9.70   0
   6  -8   1  503.42    9.46   0
  -6  -8  -1  592.44   10.25   0
  -6   8  -1  554.15    7.12   0
  -6  -8  -1  522.94    7.81   0
  -6  -8  -1  545.79   10.94   0
  -7  -8  -1   55.08    7.57   0
  -7   8  -1   52.60    5.19   0
   7  -8   1   56.09    8.10   0
   7  -8   1   47.76    5.30   0
   7  -8   1   59.31    8.27   0
  -7  -8  -1   53.06    8.62   0
  -7  -8  -1   52.32    5.96   0
   8  -8   1 1379.70   10.28   0
  -8  -8  -1 1783.51   17.28   0
  -8   8  -1 1683.46   10.83   0
  -8  -8  -1 1587.99   17.91   0
  -8  -8  -1 1412.14   10.94   0
   8  -8   1 1611.51   17.02   0
   8  -8   1 1714.69   17.81   0
  -9  -8  -1   87.41   12.87   0
  -9   8  -1   92.32    5.45   0
  -9  -8  -1   86.28    6.76   0
   9  -8   1   73.55    5.42   0
   9  -8   1  100.18   11.97   0
   9  -8   1   83.14   11.51   0
  -9  -8  -1   98.60   11.93   0
  10  -8   1   85.46    7.01   0
 -10   8  -1  103.07    6.88   0
 -10  -8  -1   87.56    7.24   0
 -11   8  -1  317.49    6.81   0
  11  -8   1  247.04    8.12   0
 -11  -8  -1  273.44    8.22   0
 -12  -8  -1   15.18    7.97   0
 -12   8  -1   17.33    7.39   0
  12  -8   1   12.55    7.66   0
  12  -9  -1    7.86    7.29   0
 -12  -9   1    5.18    7.92   0
 -12   9   1   10.20    6.96   0
 -12  -9   1    4.28    7.56   0
 -11  -9   1  178.76    8.80   0
 -11  -9   1  193.71   17.48   0
  11  -9  -1  165.16    7.58   0
  11  -9  -1    0.68   13.72   0
  11  -9  -1    0.66   13.41   0
 -11   9   1  203.13    7.16   0
 -11  -9   1  203.13    9.59   0
 -11  -9   1  195.93   18.35   0
 -10  -9   1   96.67   11.10   0
  10  -9  -1   86.72    5.82   0
 -10  -9   1  113.16    8.20   0
 -10   9   1   91.71    6.47   0
  10  -9  -1  102.48   10.20   0
 -10  -9   1   81.80    8.12   0
  10  -9  -1   81.10   10.92   0
 -10  -9   1  101.12   11.65   0
   9  -9  -1    5.80    6.19   0
   9  -9  -1    6.37    7.51   0
  -9  -9   1    8.25    8.38   0
   9  -9  -1    9.97    8.99   0
  -9  -9   1    8.10    6.98   0
  -9   9   1   13.15    5.90   0
  -9  -9   1    8.43    6.56   0
  -9  -9   1    8.41    8.98   0
  -8  -9   1  379.76    8.59   0
   8  -9  -1  341.98    8.50   0
  -8   9   1  334.23    6.71   0
  -8  -9   1  330.44    9.17   0
  -8  -9   1  303.92    8.58   0
   8  -9  -1  285.97    5.84   0
   8  -9  -1  322.58    9.88   0
  -8  -9   1  315.55    8.96   0
  -7  -9   1   31.25    6.94   0
  -7  -9   1   29.08    6.87   0
  -7  -9   1   28.13    6.76   0
   7  -9  -1   28.53    7.38   0
   7  -9  -1   31.74    6.27   0
  -7   9   1   36.93    5.47   0
   7  -9  -1   26.62    5.51   0
  -7  -9   1   27.14    6.91   0
  -6  -9   1  186.58    6.56   0
   6  -9  -1  186.39    8.02   0
  -6  -9   1  203.24    7.44   0
  -6   9   1  179.99    5.09   0
  -6  -9   1  169.45    8.29   0
   6  -9  -1  193.85    6.58   0
  -6  -9   1  209.67    7.34   0
   6  -9  -1  179.46    5.11   0
  -5  -9   1  756.23    9.08   0
  -5   9   1  736.79    7.12   0
  -5  -9   1  814.31   10.01   0
   5  -9  -1  716.50    7.61   0
  -5  -9   1  654.51    9.94   0
   5  -9  -1  705.01    9.53   0
  -4  -9   1  976.40   11.09   0
   4  -9  -1 1100.47   10.83   0
  -4   9   1 1165.34    8.40   0
  -4  -9   1 1160.22   11.44   0
   4  -9  -1 1024.99    8.57   0
  -4  -9   1 1134.10   10.46   0
  -4   9   1 1026.26   10.30   0
   3  -9  -1  918.12   10.12   0
  -3  -9   1  916.51    9.46   0
   3   9  -1  964.90    9.20   0
  -3   9   1  901.88    8.16   0
   3   9  -1  935.39   10.48   0
  -3  -9   1  922.54   10.48   0
   3  -9  -1  840.73    7.50   0
  -3   9   1  866.89    9.75   0
   2   9  -1  742.75    9.30   0
  -2  -9   1  752.01    9.08   0
   2   9  -1  734.84    9.07   0
   2  -9  -1  704.66    7.13   0
  -2   9   1  678.46    8.59   0
  -2   9   1  734.89    7.19   0
   2  -9  -1  722.08    9.45   0
  -2  -9   1  742.22    9.61   0
   1  -9  -1 1159.76    9.00   0
  -1  -9   1 1212.13   11.36   0
   1   9  -1 1289.22   10.62   0
  -1   9   1 1255.99    8.87   0
   1  -9  -1 1177.39   10.69   0
  -1   9   1 1189.97   11.40   0
  -1  -9   1 1255.91   10.97   0
   1   9  -1 1214.43   10.87   0
   0   9  -1  159.92    5.16   0
   0  -9  -1  166.09    7.21   0
   0  -9   1  172.69    5.77   0
   0   9   1  158.00    4.93   0
   0  -9  -1  158.44    5.04   0
   0   9   1  150.43    6.96   0
   0   9  -1  167.52    6.58   0
   0  -9   1  156.81    5.61   0
  -1   9  -1  151.02    6.25   0
  -1   9  -1  145.31    5.28   0
  -1  -9  -1  143.10    6.02   0
  -1  -9  -1  138.12    4.98   0
   1  -9   1  128.50    5.48   0
   1   9   1  137.71    6.66   0
   1  -9   1  143.51    6.35   0
   1   9   1  145.42    4.92   0
   2   9   1 1955.21   10.91   0
   2  -9   1 1854.31   12.58   0
  -2  -9  -1 1957.42   11.32   0
   2  -9   1 1751.86   11.75   0
   2   9   1 1726.57   12.48   0
  -2   9  -1 1974.14   12.64   0
  -2  -9  -1 1829.83   13.21   0
  -2   9  -1 1870.17   11.55   0
  -3   9  -1   10.12    4.24   0
   3  -9   1    9.13    5.18   0
  -3  -9  -1   13.46    5.81   0
  -3  -9  -1   11.96    4.35   0
  -3  -9  -1   14.87    4.43   0
   3  -9   1   12.52    4.46   0
   4  -9   1  426.30    7.92   0
  -4   9  -1  493.34    6.78   0
   4  -9   1  485.01    8.18   0
  -4  -9  -1  482.63    8.72   0
  -4  -9  -1  434.28    6.89   0
   4  -9   1  430.79    6.54   0
  -4  -9  -1  507.99    8.25   0
  -4  -9  -1  529.68    7.40   0
   5  -9   1  542.26    8.01   0
  -5  -9  -1  665.77    8.98   0
   5  -9   1  635.64    8.76   0
   5  -9   1  563.54    9.02   0
  -5  -9  -1  603.77    9.41   0
  -5   9  -1  642.92    7.41   0
  -5  -9  -1  685.65    8.13   0
  -5  -9  -1  558.20    7.69   0
  -6  -9  -1   36.25    6.36   0
   6  -9   1   24.13    6.70   0
   6  -9   1   28.76    7.45   0
  -6   9  -1   26.88    4.97   0
   6  -9   1   26.45    6.20   0
  -6  -9  -1   22.85    5.65   0
  -6  -9  -1   34.45    5.41   0
  -6  -9  -1   27.52    7.18   0
  -7  -9  -1  318.45    6.95   0
  -7  -9  -1  304.42    8.59   0
  -7  -9  -1  265.80    6.83   0
   7  -9   1  274.96    8.48   0
   7  -9   1  251.46    7.05   0
  -7   9  -1  289.78    7.18   0
   7  -9   1  301.59    9.49   0
  -7  -9  -1  270.37    9.12   0
   8  -9   1    9.89    8.85   0
   8  -9   1   10.27    5.06   0
  -8  -9  -1   10.49    7.56   0
  -8  -9  -1   13.05    9.25   0
  -8  -9  -1   11.67    6.16   0
  -8  -9  -1   13.01    6.13   0
   8  -9   1   14.39    8.02   0
  -8   9  -1   10.64    6.16   0
  -9  -9  -1  137.10    7.02   0
   9  -9   1  154.04   10.87   0
  -9   9  -1  164.89    6.78   0
  -9  -9  -1  149.04   11.59   0
  -9  -9  -1  176.68   10.37   0
   9  -9   1  149.62   11.14   0
  -9  -9  -1  176.39    7.32   0
   9  -9   1  126.34    6.68   0
 -10  -9  -1  189.44   17.63   0
 -10  -9  -1  173.28   17.30   0
 -10   9  -1  193.12    6.02   0
 -10  -9  -1  158.20    7.51   0
  10  -9   1  148.36    7.20   0
  10  -9   1    0.49   13.08   0
  10  -9   1    0.92   12.51   0
 -11  -9  -1   48.64    7.67   0
 -11   9  -1   57.74    5.92   0
 -11  -9  -1   56.85    8.01   0
  11  -9   1   52.85    6.03   0
  12 -10  -1   22.94    6.34   0
 -12 -10   1   27.99    9.24   0
 -12  10   1   34.58    6.06   0
 -12 -10   1   27.88    8.84   0
  11 -10  -1   -0.67   10.77   0
 -11  10   1   40.69    6.69   0
  11 -10  -1   35.48    5.78   0
 -11 -10   1   39.63   12.07   0
 -11 -10   1   33.77    8.45   0
  11 -10  -1    0.79   11.59   0
 -11 -10   1   43.88    8.41   0
 -11 -10   1   38.52   12.87   0
 -10 -10   1    4.59    9.87   0
  10 -10  -1   -1.68    9.59   0
 -10 -10   1   -1.01    9.66   0
 -10 -10   1    7.60    8.01   0
 -10  10   1   -2.24    6.31   0
  10 -10  -1    2.86    8.67   0
  10 -10  -1    7.40    6.44   0
 -10 -10   1    5.41    7.87   0
  -9 -10   1  127.14    7.71   0
  -9 -10   1   98.32    8.09   0
   9 -10  -1  108.47    6.53   0
  -9  10   1  112.45    6.39   0
   9 -10  -1   99.14    8.78   0
   9 -10  -1  114.42    8.11   0
  -9 -10   1  121.60    9.03   0
  -9 -10   1  114.49    8.86   0
   8 -10  -1   55.98    8.65   0
   8 -10  -1   65.49    7.05   0
  -8 -10   1   54.17    7.38   0
  -8 -10   1   63.82    7.42   0
  -8  10   1   64.45    5.77   0
  -8 -10   1   74.26    6.90   0
   8 -10  -1   57.48    5.95   0
  -8 -10   1   75.64    7.50   0
   7 -10  -1    2.31    6.38   0
  -7 -10   1    2.85    6.81   0
  -7 -10   1    4.25    6.11   0
  -7 -10   1    4.39    6.82   0
   7 -10  -1    6.58    7.21   0
  -7  10   1    2.56    4.25   0
  -7 -10   1    2.01    5.76   0
   7 -10  -1    6.26    5.28   0
  -6 -10   1    3.09    6.09   0
  -6 -10   1    6.45    6.40   0
   6 -10  -1    7.06    4.24   0
  -6 -10   1    1.40    6.42   0
   6 -10  -1    1.93    6.07   0
  -6 -10   1    3.06    6.37   0
  -6  10   1    1.04    5.17   0
   6 -10  -1    4.94    6.14   0
  -5 -10   1  301.55    7.49   0
   5 -10  -1  293.07    7.01   0
  -5  10   1  289.35    6.05   0
  -5 -10   1  282.06    7.11   0
  -5 -10   1  297.04    7.58   0
  -5 -10   1  259.44    7.76   0
   5 -10  -1  285.19    7.67   0
   5 -10  -1  254.33    5.99   0
  -4  10   1  149.40    5.19   0
   4 -10  -1  141.07    7.11   0
  -4 -10   1  149.89    5.99   0
   4 -10  -1  141.59    4.51   0
  -4 -10   1  127.63    6.15   0
  -4 -10   1  145.73    6.37   0
  -3 -10   1  166.10    6.19   0
   3 -10  -1  152.82    5.19   0
  -3 -10   1  162.23    6.24   0
   3 -10  -1  167.04    6.83   0
  -3  10   1  163.52    5.15   0
  -3  10   1  148.48    6.45   0
   3  10  -1  165.24    6.18   0
   2  10  -1 1051.47    9.51   0
  -2  10   1  935.03   10.12   0
  -2 -10   1  984.19   10.33   0
   2  10  -1  973.06    9.93   0
  -2 -10   1 1023.46    9.34   0
  -2  10   1  945.74    8.09   0
   2 -10  -1  918.42    8.18   0
   2 -10  -1  936.85   10.28   0
  -1  10   1   79.92    3.98   0
  -1  10   1   84.36    5.57   0
   1  10  -1   80.05    6.09   0
   1  10  -1   75.42    4.71   0
   1 -10  -1   81.71    3.98   0
  -1 -10   1   78.34    6.06   0
  -1 -10   1   79.17    5.14   0
   1 -10  -1   82.95    6.65   0
   0 -10  -1  283.38    6.89   0
   0  10   1  282.27    6.68   0
   0 -10  -1  287.79    5.84   0
   0  10  -1  288.18    5.86   0
   0  10  -1  307.81    7.18   0
   0  10   1  286.21    5.68   0
   0 -10   1  298.60    7.27   0
   0 -10   1  280.35    6.31   0
   1 -10   1   91.73    5.18   0
  -1  10  -1  102.31    6.28   0
   1  10   1   98.19    4.66   0
  -1 -10  -1   93.48    4.58   0
  -1  10  -1   97.31    4.13   0
   1 -10   1   98.47    6.27   0
   1  10   1   83.11    5.51   0
  -1 -10  -1   93.41    6.85   0
  -2 -10  -1    8.44    6.11   0
   2 -10   1    8.46    5.27   0
  -2  10  -1    7.86    4.59   0
   2 -10   1    4.68    4.96   0
  -2 -10  -1    7.91    4.08   0
   2  10   1    8.91    4.04   0
  -3 -10  -1   88.17    6.50   0
   3 -10   1   86.72    5.63   0
  -3  10  -1   89.93    5.40   0
   3 -10   1  101.81    5.87   0
  -3 -10  -1   93.69    4.95   0
   4 -10   1   19.36    5.61   0
   4 -10   1   27.76    5.54   0
  -4 -10  -1   22.03    5.59   0
  -4  10  -1   39.31    5.49   0
  -4 -10  -1   24.80    5.11   0
  -4 -10  -1   20.51    5.13   0
   4 -10   1   25.56    6.76   0
  -4 -10  -1   24.27    6.21   0
   5 -10   1   27.60    5.91   0
   5 -10   1   32.08    6.21   0
  -5  10  -1   36.72    5.74   0
  -5 -10  -1   29.67    5.29   0
   5 -10   1   31.95    6.39   0
  -5 -10  -1   31.17    5.45   0
  -5 -10  -1   35.87    5.13   0
  -5 -10  -1   29.63    7.08   0
   6 -10   1  402.44    8.56   0
  -6 -10  -1  456.07    7.26   0
  -6 -10  -1  412.32    8.60   0
  -6  10  -1  429.15    6.56   0
   6 -10   1  373.02    6.45   0
   6 -10   1  437.77    8.73   0
  -6 -10  -1  369.05    7.01   0
  -6 -10  -1  439.64    8.74   0
   7 -10   1   49.17    7.05   0
  -7 -10  -1   58.62    6.79   0
   7 -10   1   54.33    6.45   0
  -7  10  -1   47.79    6.45   0
   7 -10   1   53.90    7.09   0
  -7 -10  -1   52.36    6.12   0
  -7 -10  -1   60.30    7.57   0
  -7 -10  -1   58.30    5.99   0
  -8 -10  -1   42.02    8.53   0
  -8  10  -1   37.73    6.35   0
  -8 -10  -1   30.04    6.45   0
   8 -10   1   40.47    8.13   0
  -8 -10  -1   36.99    7.69   0
   8 -10   1   40.56    8.12   0
  -8 -10  -1   37.76    6.22   0
   8 -10   1   34.33    6.47   0
  -9  10  -1   40.69    6.63   0
   9 -10   1   37.53    5.39   0
  -9 -10  -1   44.83    6.61   0
  -9 -10  -1   42.10    6.68   0
  -9 -10  -1   48.27    9.36   0
   9 -10   1   48.09    9.94   0
  -9 -10  -1   44.89    9.40   0
   9 -10   1   46.34    9.57   0
 -10 -10  -1   54.40    7.31   0
 -10 -10  -1   76.80    7.47   0
 -10 -10  -1   76.22   12.30   0
  10 -10   1    0.27   11.26   0
  10 -10   1    2.19   11.70   0
  10 -10   1   63.87    6.96   0
 -10 -10  -1   68.59   13.53   0
 -10  10  -1   76.34    6.98   0
 -11 -10  -1   16.94    7.72   0
 -11 -10  -1   19.62    8.04   0
  11 -10   1   15.93    7.32   0
 -11  10  -1   18.81    6.02   0
 -12 -11   1   41.98    9.35   0
  12 -11  -1    2.23   16.79   0
  12 -11  -1    0.43   17.10   0
 -12 -11   1   39.41    9.09   0
 -12  11   1   50.76    7.32   0
  12 -11  -1   37.66    7.76   0
  11 -11  -1  251.55    8.05   0
  11 -11  -1    0.63   10.69   0
 -11  11   1  302.59    7.81   0
 -11 -11   1  330.62    9.91   0
 -11 -11   1  286.56   13.40   0
 -11 -11   1  278.61    9.73   0
 -11 -11   1  304.80   14.08   0
  11 -11  -1   -0.56    9.36   0
 -10 -11   1  256.20    9.36   0
  10 -11  -1  283.23   11.27   0
  10 -11  -1  323.04   10.08   0
  10 -11  -1  261.33    7.66   0
 -10  11   1  335.41    7.36   0
 -10 -11   1  307.30   11.52   0
 -10 -11   1  310.06   11.81   0
 -10 -11   1  360.51    9.42   0
  -9 -11   1  178.99    8.42   0
   9 -11  -1  185.49    8.52   0
  -9 -11   1  228.62    8.20   0
   9 -11  -1  202.69    7.95   0
  -9 -11   1  199.78    8.68   0
  -9 -11   1  207.73    8.66   0
  -9  11   1  207.45    6.73   0
   9 -11  -1  179.22    5.48   0
  -8 -11   1  768.08   10.17   0
   8 -11  -1  632.33   10.13   0
  -8  11   1  652.91    7.63   0
  -8 -11   1  593.31   10.10   0
   8 -11  -1  662.96    9.66   0
  -8 -11   1  613.20   10.16   0
  -8 -11   1  706.09   10.36   0
   8 -11  -1  567.16    7.61   0
  -7 -11   1  175.85    7.04   0
   7 -11  -1  169.07    5.94   0
   7 -11  -1  174.73    7.41   0
  -7  11   1  200.50    6.02   0
  -7 -11   1  221.84    7.83   0
  -7 -11   1  196.68    6.95   0
   7 -11  -1  198.63    6.76   0
  -7 -11   1  171.22    7.48   0
   6 -11  -1  881.11    7.47   0
  -6 -11   1 1080.92   11.03   0
  -6  11   1 1017.36    8.44   0
  -6 -11   1  855.01   10.74   0
   6 -11  -1  976.79    9.93   0
  -6 -11   1  940.98    9.98   0
  -6 -11   1  959.18    9.83   0
   6 -11  -1  963.23   11.11   0
  -5 -11   1  315.94    7.20   0
  -5 -11   1  277.39    7.41   0
  -5 -11   1  320.12    7.44   0
   5 -11  -1  342.16    7.93   0
  -5 -11   1  288.82    7.28   0
   5 -11  -1  312.64    7.78   0
   5 -11  -1  291.24    5.38   0
  -5  11   1  329.63    6.22   0
   4 -11  -1   39.87    6.43   0
  -4 -11   1   56.46    5.90   0
   4 -11  -1   42.31    4.75   0
  -4 -11   1   45.56    5.47   0
  -4 -11   1   46.51    6.21   0
  -4  11   1   45.85    4.78   0
  -4 -11   1   45.19    5.49   0
   3  11  -1 3790.31   17.36   0
   3 -11  -1 3468.61   16.11   0
  -3  11   1 3657.98   13.73   0
  -3 -11   1 3670.65   17.50   0
  -3 -11   1 3806.50   16.09   0
   3 -11  -1 3392.64   13.38   0
   2  11  -1   26.58    4.92   0
   2 -11  -1   31.12    5.09   0
   2 -11  -1   26.40    4.52   0
  -2  11   1   23.89    3.72   0
  -2 -11   1   27.46    5.29   0
  -2 -11   1   26.40    5.69   0
  -1  11   1 1645.47   11.54   0
   1 -11  -1 1611.37    9.96   0
  -1 -11   1 1643.57   11.87   0
  -1 -11   1 1676.28   11.71   0
   1 -11  -1 1610.86   11.36   0
   1  11  -1 1664.88   11.37   0
  -1  11   1 1638.07    9.80   0
   0 -11   1 2324.18   12.81   0
   0 -11  -1 2089.77   13.46   0
   0  11  -1 2148.45   12.01   0
   0 -11   1 2141.10   12.50   0
   0 -11  -1 2169.51   10.97   0
   0  11   1 2186.11   11.16   0
  -1 -11  -1  414.51    8.15   0
   1  11   1  418.28    6.04   0
  -1 -11  -1  408.32    6.13   0
   1 -11   1  426.29    7.59   0
   1 -11   1  387.77    6.64   0
  -1  11  -1  424.95    6.46   0
   2 -11   1  259.42    6.68   0
   2 -11   1  232.69    6.00   0
   2  11   1  257.23    5.41   0
  -2  11  -1  251.77    5.77   0
  -2 -11  -1  251.54    7.32   0
  -2 -11  -1  259.96    5.65   0
   3 -11   1  168.16    6.31   0
   3 -11   1  145.55    4.94   0
  -3 -11  -1  183.78    6.64   0
  -3  11  -1  170.19    4.90   0
  -3 -11  -1  165.09    5.25   0
   3 -11   1  137.74    6.21   0
  -3 -11  -1  160.38    7.01   0
   4 -11   1 2099.54   12.98   0
   4 -11   1 1812.91   10.57   0
  -4 -11  -1 2044.40   13.77   0
   4 -11   1 1871.44   12.42   0
  -4 -11  -1 2217.44   13.61   0
  -4 -11  -1 2223.18   12.01   0
  -4  11  -1 2113.93   11.48   0
  -4 -11  -1 1768.02   11.04   0
   5 -11   1  431.42    7.78   0
  -5 -11  -1  463.93    7.76   0
  -5 -11  -1  397.07    6.82   0
  -5 -11  -1  433.33    9.09   0
  -5 -11  -1  482.46    7.11   0
  -5  11  -1  457.64    7.25   0
   5 -11   1  426.45    7.68   0
   5 -11   1  394.30    7.29   0
   6 -11   1  544.61    7.85   0
  -6 -11  -1  657.84    8.75   0
  -6 -11  -1  622.32   10.05   0
  -6 -11  -1  565.34    7.76   0
   6 -11   1  642.52    9.40   0
  -6 -11  -1  710.01    8.09   0
  -6  11  -1  639.24    8.06   0
   6 -11   1  579.22    9.21   0
   7 -11   1 1445.78   12.75   0
  -7 -11  -1 1568.31   12.77   0
  -7  11  -1 1472.46    9.52   0
   7 -11   1 1345.68   12.63   0
  -7 -11  -1 1232.52    9.99   0
  -7 -11  -1 1658.64   11.00   0
   7 -11   1 1218.74    9.83   0
  -7 -11  -1 1388.54   13.05   0
  -8 -11  -1   85.22    6.54   0
   8 -11   1   67.11    7.56   0
  -8 -11  -1   78.69    7.24   0
  -8 -11  -1   70.30    6.49   0
   8 -11   1   76.96    7.60   0
  -8 -11  -1   70.44    8.82   0
   8 -11   1   66.99    5.21   0
  -8  11  -1   78.67    6.50   0
  -9 -11  -1  352.27   11.13   0
  -9  11  -1  381.79    6.78   0
   9 -11   1  289.37    7.45   0
   9 -11   1  337.19   10.63   0
  -9 -11  -1  400.52    8.11   0
  -9 -11  -1  304.34    7.87   0
   9 -11   1  367.47   10.82   0
  -9 -11  -1  378.51   10.39   0
 -10 -11  -1  124.16    7.56   0
 -10 -11  -1   98.32    8.51   0
 -10 -11  -1  105.32   12.07   0
  10 -11   1   -0.05    9.65   0
 -10  11  -1  114.02    7.36   0
  10 -11   1   90.19    6.09   0
  10 -11   1    3.00   10.85   0
 -10 -11  -1  121.82   11.47   0
 -11 -11  -1    4.82    7.85   0
 -11  11  -1    2.91    5.99   0
  11 -11   1    0.41   16.31   0
 -11 -11  -1    4.44    7.79   0
  11 -11   1    8.36    7.33   0
  11 -11   1    0.39   15.33   0
 -12 -12   1  173.90   17.28   0
 -12 -12   1  190.63   10.46   0
 -12  12   1  175.28    7.97   0
 -12 -12   1  195.98   10.41   0
  12 -12  -1  133.44    8.42   0
 -12 -12   1  176.39   16.70   0
  12 -12  -1    1.89   13.47   0
  11 -12  -1    0.53    9.54   0
 -11  12   1   -1.16    7.04   0
 -11 -12   1    1.73    9.43   0
 -11 -12   1    2.32   10.48   0
  11 -12  -1    0.33    9.38   0
  11 -12  -1    2.85    7.19   0
 -11 -12   1    2.49   11.69   0
 -11 -12   1    2.71    9.72   0
  10 -12  -1   72.36    7.80   0
 -10  12   1   71.81    6.61   0
  10 -12  -1   59.29    9.41   0
 -10 -12   1   66.87    9.43   0
  10 -12  -1   54.14    6.79   0
 -10 -12   1   75.84    8.25   0
 -10 -12   1   58.42    9.35   0
 -10 -12   1   71.78    9.50   0
  -9  12   1  242.01    6.74   0
   9 -12  -1  208.49    9.66   0
   9 -12  -1  210.30    5.91   0
   9 -12  -1  232.22    8.37   0
  -9 -12   1  198.95    8.63   0
  -9 -12   1  222.10    8.89   0
  -9 -12   1  230.93    8.90   0
  -9 -12   1  259.43    8.42   0
   8 -12  -1   29.45    7.57   0
  -8 -12   1   43.49    6.93   0
  -8  12   1   43.17    5.91   0
   8 -12  -1   40.98    7.00   0
   8 -12  -1   35.81    5.78   0
  -8 -12   1   34.74    7.21   0
  -8 -12   1   38.20    7.37   0
  -8 -12   1   42.84    7.42   0
   7 -12  -1  368.76    6.86   0
  -7 -12   1  468.23    8.82   0
  -7 -12   1  391.72    8.04   0
   7 -12  -1  421.36    9.26   0
  -7 -12   1  358.67    8.69   0
  -7  12   1  464.00    7.00   0
  -7 -12   1  468.90    8.61   0
   7 -12  -1  415.94    7.83   0
  -6 -12   1  378.65    8.45   0
  -6 -12   1  381.90    7.75   0
  -6 -12   1  426.92    7.78   0
   6 -12  -1  426.58    8.81   0
  -6  12   1  441.85    6.70   0
  -6 -12   1  439.28    8.77   0
   6 -12  -1  379.06    6.72   0
   6 -12  -1  429.59    7.47   0
   5 -12  -1  415.86    6.62   0
  -5 -12   1  523.37    7.92   0
  -5  12   1  497.11    6.67   0
  -5 -12   1  450.79    7.92   0
  -5 -12   1  512.13    8.71   0
   5 -12  -1  497.47    7.82   0
  -5 -12   1  433.63    8.58   0
   5 -12  -1  463.54    8.33   0
   4 -12  -1  278.30    6.12   0
   4 -12  -1  283.97    7.51   0
  -4 -12   1  292.81    7.11   0
  -4  12   1  303.79    6.11   0
  -4 -12   1  289.59    7.35   0
  -4 -12   1  323.55    7.11   0
   4 -12  -1  325.76    7.06   0
   3 -12  -1   38.72    5.91   0
   3 -12  -1   34.72    3.84   0
  -3 -12   1   35.60    4.45   0
  -3  12   1   31.89    4.64   0
  -3 -12   1   34.75    5.73   0
  -3 -12   1   42.04    5.28   0
   3  12  -1   36.70    5.01   0
  -2 -12   1 1286.32   10.74   0
  -2 -12   1 1400.71   10.47   0
   2 -12  -1 1254.87    8.43   0
   2 -12  -1 1283.12   10.13   0
  -2  12   1 1300.76    8.87   0
   2  12  -1 1361.27   10.35   0
   1  12  -1  216.47    5.44   0
   1 -12  -1  219.08    6.11   0
  -1 -12   1  225.64    6.73   0
  -1 -12   1  209.38    6.41   0
  -1  12   1  218.68    5.24   0
   1 -12  -1  217.63    5.36   0
   0  12  -1  996.75    8.52   0
   0 -12   1  969.50    8.93   0
   0 -12  -1 1001.95    7.67   0
   0 -12  -1  967.88    9.99   0
   0 -12   1 1071.03    9.09   0
   0  12   1 1006.84    7.51   0
   1 -12   1  237.02    6.77   0
  -1  12  -1  229.72    5.64   0
  -1 -12  -1  227.99    5.44   0
  -1 -12  -1  223.86    6.28   0
   1  12   1  251.88    5.33   0
   1 -12   1  218.48    6.09   0
  -2 -12  -1   41.99    6.19   0
   2 -12   1   41.07    5.04   0
  -2 -12  -1   52.82    5.64   0
   2 -12   1   49.88    5.67   0
  -2  12  -1   50.29    4.65   0
   2 -12   1   49.63    5.57   0
   2  12   1   56.01    4.59   0
  -2 -12  -1   47.55    4.67   0
  -3 -12  -1 1946.16   12.23   0
   3 -12   1 1730.41   11.45   0
  -3  12  -1 1911.36   10.38   0
   3 -12   1 1892.66   12.04   0
  -3 -12  -1 1908.01   11.06   0
   3 -12   1 1693.33   10.14   0
  -3 -12  -1 1813.88   12.58   0
   4 -12   1   81.59    6.01   0
  -4 -12  -1   88.04    6.01   0
   4 -12   1   86.00    6.87   0
  -4  12  -1   93.94    5.54   0
   4 -12   1   86.32    5.91   0
  -4 -12  -1   92.87    5.22   0
  -4 -12  -1   70.71    5.17   0
  -4 -12  -1   92.60    6.82   0
   5 -12   1   37.24    5.93   0
  -5  12  -1   40.94    4.67   0
   5 -12   1   42.98    6.55   0
  -5 -12  -1   43.71    5.88   0
  -5 -12  -1   39.77    6.74   0
  -5 -12  -1   40.27    5.11   0
  -5 -12  -1   40.69    7.54   0
   5 -12   1   44.05    5.83   0
  -6  12  -1  948.63    8.92   0
  -6 -12  -1  995.56   10.49   0
   6 -12   1  841.74    9.60   0
  -6 -12  -1  822.02    8.65   0
  -6 -12  -1  867.58   10.97   0
   6 -12   1  821.53    8.79   0
  -6 -12  -1 1024.75    9.18   0
   6 -12   1  921.03   10.52   0
  -7 -12  -1  213.75    7.22   0
   7 -12   1  169.02    8.15   0
  -7 -12  -1  205.49    7.88   0
   7 -12   1  189.56    7.98   0
  -7 -12  -1  171.63    7.71   0
  -7  12  -1  191.56    6.80   0
   7 -12   1  163.58    5.66   0
  -7 -12  -1  152.94    6.41   0
  -8 -12  -1  110.39    8.49   0
  -8 -12  -1  119.28    6.57   0
  -8  12  -1  104.92    5.60   0
  -8 -12  -1   82.16    6.59   0
   8 -12   1  104.17    8.00   0
  -8 -12  -1   96.97    8.36   0
   8 -12   1   90.37    8.19   0
   8 -12   1   82.59    6.76   0
  -9 -12  -1   72.37    7.92   0
  -9  12  -1   70.22    5.62   0
   9 -12   1   60.88    8.25   0
   9 -12   1   58.18    6.87   0
  -9 -12  -1   62.88    9.37   0
  -9 -12  -1   71.28    8.63   0
  -9 -12  -1   57.85    6.93   0
   9 -12   1   58.38    8.93   0
 -10 -12  -1   92.27   11.43   0
 -10 -12  -1  112.95    8.72   0
  10 -12   1    0.11    9.80   0
 -10 -12  -1   99.02   10.78   0
  10 -12   1   83.82    7.21   0
  10 -12   1    0.52   11.02   0
 -10 -12  -1   82.59    7.48   0
 -10  12  -1   92.33    7.15   0
  11 -12   1    2.19   13.89   0
  11 -12   1    0.26   12.43   0
  11 -12   1   30.39    6.10   0
 -11 -12  -1   36.77   14.56   0
 -11 -12  -1   22.95    9.34   0
 -11 -12  -1   28.19   15.33   0
 -11  12  -1   42.72    6.38   0
 -11 -12  -1   22.34    8.16   0
 -11 -13   1    9.11    8.72   0
 -11  13   1    0.46    5.97   0
 -11 -13   1   -0.87   11.01   0
  11 -13  -1    0.26   10.70   0
 -11 -13   1    2.59    9.96   0
  11 -13  -1    5.02    8.75   0
  11 -13  -1    7.83    7.50   0
 -11 -13   1   -0.15    8.46   0
 -10 -13   1   25.36    8.76   0
 -10 -13   1   25.09    9.51   0
 -10 -13   1   20.93    8.21   0
 -10  13   1   32.52    5.61   0
  10 -13  -1   23.44    6.95   0
 -10 -13   1   26.30    8.62   0
  10 -13  -1   30.24    9.67   0
  10 -13  -1   26.47    8.76   0
   9 -13  -1  154.43    7.89   0
   9 -13  -1  125.73    8.54   0
  -9  13   1  143.09    6.62   0
  -9 -13   1  158.62    8.02   0
  -9 -13   1  145.60    8.61   0
  -9 -13   1  116.89    8.50   0
   9 -13  -1  130.56    5.54   0
  -9 -13   1  136.33    8.50   0
   8 -13  -1   10.41    7.01   0
  -8 -13   1    4.01    7.40   0
  -8 -13   1   10.94    7.35   0
  -8 -13   1   13.13    6.69   0
   8 -13  -1   14.62    7.64   0
  -8 -13   1    7.49    7.29   0
  -8  13   1   11.60    5.68   0
   8 -13  -1    8.43    5.73   0
   7 -13  -1  116.31    5.92   0
  -7  13   1  131.96    5.91   0
  -7 -13   1  139.76    7.23   0
  -7 -13   1  108.02    7.38   0
   7 -13  -1  126.55    6.94   0
   7 -13  -1  125.75    6.48   0
  -7 -13   1  142.70    7.47   0
  -7 -13   1  121.83    6.63   0
   6 -13  -1   27.92    6.26   0
   6 -13  -1   18.96    5.41   0
  -6 -13   1   32.86    5.95   0
  -6 -13   1   25.07    6.30   0
  -6 -13   1   22.50    5.99   0
   6 -13  -1   38.98    6.60   0
  -6  13   1   31.19    5.38   0
  -6 -13   1   31.27    6.64   0
   5 -13  -1   13.75    5.16   0
   5 -13  -1   15.08    6.40   0
   5 -13  -1   13.91    5.67   0
  -5 -13   1   13.18    5.56   0
  -5 -13   1   12.90    5.71   0
  -5 -13   1   13.35    6.86   0
  -5  13   1   14.13    5.04   0
  -5 -13   1    8.63    5.81   0
  -4 -13   1  276.05    5.86   0
  -4  13   1  272.78    5.77   0
  -4 -13   1  246.95    6.95   0
   4 -13  -1  261.85    7.26   0
   4 -13  -1  241.60    5.80   0
   4 -13  -1  304.50    6.86   0
  -4 -13   1  280.02    6.79   0
  -3 -13   1   16.80    5.84   0
   3  13  -1   19.27    4.90   0
   3 -13  -1   21.02    4.70   0
   3 -13  -1   23.90    6.05   0
  -3 -13   1   21.05    5.15   0
  -3  13   1   17.36    3.84   0
  -3 -13   1   23.40    5.46   0
   3 -13  -1   18.80    5.49   0
   2  13  -1   77.49    4.58   0
   2 -13  -1   77.56    4.72   0
  -2 -13   1   73.32    5.20   0
  -2  13   1   84.35    4.66   0
  -2 -13   1   80.91    5.88   0
   2 -13  -1   78.82    6.13   0
   2 -13  -1   79.80    5.23   0
  -2 -13   1   80.01    5.16   0
   1  13  -1  112.63    5.58   0
  -1 -13   1  113.64    6.21   0
  -1  13   1  110.08    4.58   0
  -1 -13   1  104.64    6.30   0
   1 -13  -1  107.58    6.66   0
   1 -13  -1  108.66    4.16   0
   1 -13  -1  129.19    5.51   0
  -1 -13   1  112.46    5.31   0
   0 -13   1    1.21    4.98   0
   0  13  -1    0.63    4.50   0
   0 -13  -1    3.16    4.98   0
   0 -13   1    4.44    5.59   0
   0 -13   1   -3.54    4.67   0
   0 -13  -1    9.23    4.73   0
   0  13   1    1.37    4.02   0
   0 -13  -1    6.92    4.14   0
   1 -13   1   94.73    6.11   0
   1 -13   1   93.69    5.30   0
   1  13   1  111.99    4.00   0
  -1 -13  -1  116.22    6.21   0
   1 -13   1  109.70    6.06   0
  -1 -13  -1  101.80    4.17   0
  -1 -13  -1  100.35    6.64   0
  -1  13  -1  113.81    5.14   0
  -2  13  -1   12.85    4.60   0
   2 -13   1   10.54    5.02   0
  -2 -13  -1   16.58    4.48   0
  -2 -13  -1   21.80    6.28   0
   2 -13   1   14.71    5.62   0
   2  13   1   16.74    3.61   0
  -2 -13  -1   15.16    5.57   0
   2 -13   1   15.88    4.57   0
  -3 -13  -1  102.02    5.96   0
   3 -13   1   78.11    5.71   0
   3  13   1   92.92    4.97   0
  -3 -13  -1   90.37    6.40   0
   3 -13   1   82.63    5.97   0
  -3 -13  -1   91.01    5.02   0
   3 -13   1   77.80    6.01   0
  -3  13  -1   84.80    5.41   0
  -4 -13  -1   13.75    5.78   0
   4 -13   1   11.81    5.98   0
   4 -13   1    6.46    5.47   0
  -4  13  -1   11.02    5.23   0
   4 -13   1   12.66    5.82   0
  -4 -13  -1   14.41    4.89   0
  -4 -13  -1   16.05    6.45   0
  -4 -13  -1   12.49    4.81   0
  -5  13  -1  105.46    4.97   0
  -5 -13  -1  108.92    6.72   0
  -5 -13  -1  117.07    5.58   0
  -5 -13  -1   96.36    5.35   0
   5 -13   1   97.53    6.16   0
  -5 -13  -1  103.17    6.59   0
   5 -13   1  109.56    6.08   0
   5 -13   1  101.54    6.19   0
  -6 -13  -1  133.10    8.00   0
   6 -13   1  124.80    6.70   0
  -6 -13  -1  149.51    7.19   0
  -6 -13  -1  154.82    6.84   0
   6 -13   1  142.15    7.37   0
  -6  13  -1  145.18    5.51   0
  -6 -13  -1  111.90    5.89   0
   6 -13   1  126.08    6.48   0
   7 -13   1    8.46    7.20   0
  -7 -13  -1   15.26    7.06   0
  -7 -13  -1   13.67    6.79   0
  -7 -13  -1   18.53    6.65   0
  -7 -13  -1   16.39    5.70   0
   7 -13   1   15.38    5.00   0
   7 -13   1   12.65    7.19   0
  -7  13  -1   11.13    5.08   0
  -8 -13  -1   13.30    6.18   0
  -8 -13  -1   12.19    7.99   0
  -8  13  -1    9.02    6.75   0
   8 -13   1   11.50    7.71   0
  -8 -13  -1   10.08    6.22   0
   8 -13   1    7.66    6.76   0
   8 -13   1    9.67    7.54   0
  -8 -13  -1   19.10    8.15   0
  -9 -13  -1    6.54    6.57   0
   9 -13   1   -2.75    6.80   0
  -9 -13  -1    0.22    8.38   0
   9 -13   1    0.69    8.93   0
  -9  13  -1    6.21    6.83   0
  -9 -13  -1   -0.29    9.16   0
  -9 -13  -1   -0.52    7.70   0
   9 -13   1    4.88    8.90   0
  10 -13   1    0.05    9.24   0
 -10 -13  -1   19.05    7.38   0
 -10 -13  -1   11.41   10.23   0
 -10 -13  -1   14.87    8.71   0
 -10  13  -1    6.94    6.93   0
  10 -13   1    8.83    6.97   0
 -10 -13  -1   11.40    9.97   0
  10 -13   1    1.44    9.49   0
 -11 -13  -1    0.51   13.37   0
  11 -13   1   -0.05   12.05   0
  11 -13   1   -1.09   11.88   0
 -11 -14   1  172.75    9.97   0
  11 -14  -1    1.30    9.18   0
 -11 -14   1  183.10   11.10   0
  11 -14  -1    0.83    9.94   0
 -11 -14   1  178.46   11.39   0
 -11  14   1  177.69    7.81   0
  11 -14  -1  153.13    8.16   0
 -11 -14   1  175.96   10.74   0
 -10 -14   1  155.25    9.23   0
 -10 -14   1  222.17    8.93   0
  10 -14  -1  158.86    7.46   0
 -10  14   1  183.03    6.30   0
 -10 -14   1  178.71   10.56   0
 -10 -14   1  195.66    9.83   0
  10 -14  -1  206.54    9.66   0
  10 -14  -1  176.16   10.27   0
  -9 -14   1  329.28    9.28   0
  -9 -14   1  268.92    9.37   0
  -9  14   1  306.55    7.32   0
  -9 -14   1  340.82    9.31   0
   9 -14  -1  265.66    7.11   0
   9 -14  -1  290.88    9.45   0
   9 -14  -1  305.99    8.94   0
  -9 -14   1  253.28    9.39   0
   8 -14  -1    3.95    4.96   0
   8 -14  -1    4.26    7.73   0
  -8 -14   1   13.49    8.24   0
  -8 -14   1   13.81    6.87   0
  -8  14   1   15.34    5.95   0
  -8 -14   1   15.02    7.34   0
   8 -14  -1    6.55    7.14   0
  -8 -14   1    9.52    6.52   0
   7 -14  -1 1205.09   10.37   0
   7 -14  -1 1067.37    8.73   0
  -7  14   1 1236.44    9.02   0
   7 -14  -1 1086.72   10.89   0
  -7 -14   1 1054.46   10.39   0
  -7 -14   1 1329.77   11.82   0
  -7 -14   1 1225.17   10.43   0
  -7 -14   1 1060.90   11.74   0
  -6 -14   1   19.42    6.16   0
   6 -14  -1   14.39    5.44   0
   6 -14  -1   18.54    6.39   0
   6 -14  -1   18.19    5.91   0
  -6  14   1   13.46    5.39   0
  -6 -14   1   18.10    6.15   0
  -6 -14   1   17.01    6.03   0
  -6 -14   1   15.70    6.10   0
  -5 -14   1   89.18    6.59   0
   5 -14  -1   86.64    6.61   0
  -5 -14   1   75.31    6.26   0
  -5 -14   1   89.85    6.16   0
  -5  14   1   84.67    5.34   0
   5 -14  -1   83.50    4.63   0
   5 -14  -1   96.14    6.09   0
  -5 -14   1   96.41    6.20   0
   4 -14  -1  678.06    8.45   0
  -4  14   1  695.30    6.44   0
   4  14  -1  672.50    8.58   0
  -4 -14   1  693.14    8.50   0
  -4 -14   1  683.38    8.59   0
   4 -14  -1  613.19    7.11   0
   4 -14  -1  637.32    8.79   0
  -4 -14   1  634.51    8.74   0
   3  14  -1   15.10    4.44   0
  -3 -14   1   15.94    4.79   0
   3 -14  -1   14.29    4.86   0
  -3 -14   1   19.64    6.01   0
  -3  14   1   16.26    4.71   0
  -3 -14   1   15.73    5.44   0
   3 -14  -1   18.93    6.46   0
   3 -14  -1   18.89    4.79   0
  -2 -14   1 1335.81    9.97   0
   2 -14  -1 1579.77   10.41   0
   2  14  -1 1400.92   10.15   0
   2 -14  -1 1331.87    9.02   0
  -2 -14   1 1484.70   10.63   0
   2 -14  -1 1430.37   10.85   0
  -2 -14   1 1409.95   10.72   0
  -2  14   1 1494.72    8.68   0
  -1 -14   1  380.99    6.71   0
   1 -14  -1  390.95    6.07   0
   1 -14  -1  431.59    7.90   0
  -1 -14   1  402.45    7.55   0
   1  14  -1  396.67    6.24   0
  -1 -14   1  369.12    7.65   0
  -1  14   1  390.55    5.84   0
   1 -14  -1  371.42    7.86   0
   0  14  -1  685.86    7.32   0
   0 -14   1  654.75    7.69   0
   0 -14  -1  778.92    8.36   0
   0 -14  -1  673.47    7.00   0
   0  14   1  703.68    6.95   0
   0 -14   1  692.17    8.73   0
   0 -14  -1  680.27    8.22   0
   0 -14   1  627.99    8.56   0
  -1 -14  -1 1042.41    8.17   0
  -1 -14  -1 1073.55    9.71   0
   1 -14   1 1018.04    9.33   0
   1 -14   1  959.61    9.34   0
  -1  14  -1 1042.41    7.97   0
  -1 -14  -1  978.60    9.92   0
   1  14   1 1036.58    7.49   0
   1 -14   1  971.16    8.75   0
  -2 -14  -1  670.88    7.29   0
   2 -14   1  588.12    7.47   0
   2 -14   1  600.99    7.94   0
   2  14   1  651.02    6.99   0
  -2 -14  -1  631.85    8.92   0
   2 -14   1  644.22    8.19   0
  -2 -14  -1  691.67    8.51   0
  -2  14  -1  678.97    7.32   0
  -3 -14  -1  383.48    6.38   0
  -3 -14  -1  358.35    7.93   0
   3  14   1  378.96    6.16   0
  -3  14  -1  371.43    6.39   0
   3 -14   1  327.95    7.19   0
   3 -14   1  331.89    6.56   0
  -3 -14  -1  386.09    7.39   0
   3 -14   1  353.24    7.20   0
  -4 -14  -1  472.29    7.29   0
  -4 -14  -1  466.75    7.71   0
  -4  14  -1  442.13    6.03   0
  -4 -14  -1  362.28    6.24   0
   4 -14   1  434.42    7.46   0
  -4 -14  -1  414.40    8.26   0
   4 -14   1  399.35    7.55   0
   4 -14   1  404.28    6.07   0
  -5 -14  -1  480.81    7.29   0
  -5 -14  -1  470.87    7.72   0
   5 -14   1  432.12    7.85   0
  -5  14  -1  483.71    7.13   0
   5 -14   1  495.31    7.99   0
  -5 -14  -1  421.31    6.95   0
   5 -14   1  413.33    7.10   0
  -5 -14  -1  477.89    8.66   0
  -6  14  -1  686.94    7.97   0
  -6 -14  -1  631.80    9.18   0
  -6 -14  -1  578.83    8.20   0
   6 -14   1  637.37    8.69   0
   6 -14   1  662.15    8.72   0
  -6 -14  -1  718.13    9.41   0
   6 -14   1  553.75    7.79   0
  -6 -14  -1  724.13    8.15   0
  -7 -14  -1    7.82    5.82   0
   7 -14   1   17.59    6.33   0
  -7 -14  -1    8.24    5.88   0
  -7 -14  -1   12.63    6.72   0
   7 -14   1    9.24    5.28   0
  -7  14  -1   15.96    6.19   0
  -7 -14  -1   16.17    6.03   0
   7 -14   1    9.65    6.29   0
   8 -14   1  623.10   10.06   0
  -8 -14  -1  611.25   10.12   0
  -8 -14  -1  552.15    9.87   0
  -8  14  -1  593.71    8.32   0
  -8 -14  -1  535.25    8.31   0
  -8 -14  -1  705.74    9.60   0
   8 -14   1  552.50   10.22   0
   8 -14   1  470.88    8.16   0
  -9  14  -1   21.85    6.94   0
   9 -14   1    0.21    8.12   0
  -9 -14  -1    2.74    6.75   0
  -9 -14  -1   -0.42    7.50   0
  -9 -14  -1    1.07    6.81   0
   9 -14   1   -4.10    7.03   0
   9 -14   1    4.63    8.09   0
  -9 -14  -1    6.77    9.52   0
  10 -14   1   -1.69    9.49   0
 -10 -14  -1   77.42    7.81   0
  10 -14   1   49.92    7.56   0
 -10  14  -1   72.24    7.61   0
 -10 -14  -1   62.74   10.03   0
 -10 -14  -1   54.82   10.50   0
 -10 -14  -1   52.02    7.72   0
  10 -14   1    3.01    8.73   0
 -11 -15   1  129.15   11.23   0
 -11 -15   1  120.77   10.00   0
 -11 -15   1  136.06   11.44   0
 -11  15   1  158.29    7.95   0
 -11 -15   1  164.13    9.46   0
  11 -15  -1  142.42    6.65   0
  11 -15  -1   -1.37    9.25   0
  11 -15  -1    2.96    9.71   0
 -10 -15   1  102.53    9.18   0
  10 -15  -1  100.18    8.71   0
 -10 -15   1  115.53    8.60   0
 -10 -15   1  110.96    9.09   0
  10 -15  -1   92.16    9.05   0
 -10 -15   1   90.25    9.07   0
  10 -15  -1   88.71    6.01   0
 -10  15   1  100.43    7.07   0
  -9 -15   1   64.17    7.85   0
   9 -15  -1   54.32    7.92   0
  -9 -15   1   51.92    8.37   0
   9 -15  -1   53.84    8.71   0
  -9 -15   1   49.13    8.33   0
   9 -15  -1   50.10    6.56   0
  -9  15   1   58.11    6.57   0
  -9 -15   1   57.78    8.23   0
   8 -15  -1  637.11    8.00   0
   8 -15  -1  738.37    9.53   0
  -8  15   1  749.61    8.38   0
  -8 -15   1  641.44   11.09   0
  -8 -15   1  823.26   11.31   0
  -8 -15   1  792.73   10.31   0
   8 -15  -1  683.22   10.49   0
  -8 -15   1  692.42    9.62   0
   7 -15  -1    3.50    4.66   0
  -7 -15   1    6.60    6.45   0
  -7 -15   1    4.71    6.26   0
  -7 -15   1    7.52    7.56   0
   7 -15  -1    8.12    6.11   0
  -7  15   1    8.37    4.69   0
   7 -15  -1    6.61    7.72   0
  -7 -15   1    7.53    6.82   0
   6 -15  -1  177.89    5.23   0
   6 -15  -1  208.07    6.87   0
  -6 -15   1  222.55    8.04   0
  -6 -15   1  206.27    7.02   0
   6 -15  -1  193.08    7.35   0
  -6  15   1  217.05    6.19   0
  -6 -15   1  179.91    7.42   0
  -6 -15   1  184.25    7.19   0
  -5  15   1  931.55    7.97   0
  -5 -15   1  937.27    9.36   0
  -5 -15   1  944.37    9.92   0
  -5 -15   1  807.04    9.32   0
   5 -15  -1  845.32    7.32   0
   5 -15  -1  951.30    9.30   0
   5 -15  -1  859.10    9.63   0
  -5 -15   1  845.13    9.42   0
   4 -15  -1  329.69    7.10   0
  -4  15   1  317.47    5.98   0
   4 -15  -1  290.67    7.83   0
  -4 -15   1  319.91    7.22   0
   4 -15  -1  293.50    6.01   0
  -4 -15   1  291.77    7.50   0
  -4 -15   1  321.87    6.31   0
   4  15  -1  310.69    6.99   0
  -3 -15   1  229.55    7.10   0
   3 -15  -1  257.41    7.24   0
   3 -15  -1  268.89    6.99   0
  -3  15   1  260.08    5.60   0
  -3 -15   1  282.26    6.87   0
   3 -15  -1  235.79    5.69   0
  -3 -15   1  255.63    6.77   0
   3  15  -1  263.46    5.87   0
  -2 -15   1   36.53    5.10   0
  -2  15   1   39.82    4.63   0
   2 -15  -1   48.02    6.39   0
   2 -15  -1   36.79    4.80   0
   2  15  -1   39.37    4.66   0
  -2 -15   1   39.52    6.41   0
  -2 -15   1   38.82    6.22   0
   2 -15  -1   55.38    6.22   0
   1 -15  -1 2056.31   10.52   0
   1  15  -1 2062.85   11.23   0
   1 -15  -1 2276.51   12.63   0
  -1 -15   1 2070.66   11.84   0
  -1 -15   1 2305.80   11.93   0
  -1 -15   1 2034.81   12.13   0
   1 -15  -1 2012.12   12.25   0
  -1  15   1 2169.58   10.47   0
   0 -15  -1  280.52    7.72   0
   0 -15  -1  319.83    7.43   0
   0  15  -1  282.69    5.71   0
   0 -15   1  264.50    7.19   0
   0 -15  -1  269.25    5.62   0
   0 -15   1  299.06    7.27   0
   0 -15   1  278.17    6.30   0
   0  15   1  286.97    5.55   0
   1 -15   1   70.77    5.10   0
  -1 -15  -1   68.11    4.87   0
   1 -15   1   63.87    5.39   0
  -1  15  -1   74.37    4.89   0
   1  15   1   73.40    4.81   0
   1 -15   1   62.82    5.08   0
  -1 -15  -1   78.37    6.36   0
  -1 -15  -1   74.74    6.59   0
  -2 -15  -1 1488.50   11.24   0
   2 -15   1 1547.82   10.58   0
  -2 -15  -1 1528.91    9.70   0
   2  15   1 1593.50    9.47   0
   2 -15   1 1462.15    9.79   0
  -2 -15  -1 1620.36   10.86   0
   2 -15   1 1361.16    9.73   0
  -2  15  -1 1549.87    9.69   0
  -3  15  -1   56.44    4.27   0
  -3 -15  -1   50.92    7.13   0
  -3 -15  -1   50.67    5.17   0
   3 -15   1   49.89    6.15   0
   3 -15   1   52.27    6.12   0
   3 -15   1   47.65    5.49   0
   3  15   1   53.98    5.15   0
  -3 -15  -1   53.82    6.00   0
  -4 -15  -1  270.37    6.06   0
   4 -15   1  305.90    7.36   0
   4 -15   1  278.70    6.73   0
  -4 -15  -1  330.23    7.42   0
  -4 -15  -1  346.46    6.43   0
  -4  15  -1  318.80    6.49   0
   4 -15   1  322.64    7.19   0
  -4 -15  -1  329.11    7.92   0
   5 -15   1  587.28    7.58   0
   5 -15   1  695.33    8.65   0
  -5 -15  -1  668.76    9.25   0
   5 -15   1  616.77    8.44   0
  -5 -15  -1  736.66    8.58   0
  -5  15  -1  695.98    7.03   0
  -5 -15  -1  703.07    8.71   0
  -5 -15  -1  569.86    7.34   0
   6 -15   1  109.28    6.43   0
  -6 -15  -1  108.48    6.02   0
  -6  15  -1  130.34    5.23   0
   6 -15   1  127.22    6.62   0
  -6 -15  -1  134.53    6.57   0
  -6 -15  -1  118.38    7.18   0
   6 -15   1  116.71    6.72   0
  -6 -15  -1  135.14    6.20   0
   7 -15   1  308.48    8.51   0
  -7 -15  -1  291.26    9.03   0
  -7  15  -1  322.15    7.36   0
   7 -15   1  279.59    7.88   0
  -7 -15  -1  265.41    7.69   0
   7 -15   1  256.26    7.29   0
  -7 -15  -1  333.48    8.38   0
  -7 -15  -1  343.68    7.31   0
  -8 -15  -1    9.10    6.35   0
  -8 -15  -1    4.94    7.79   0
   8 -15   1    9.11    5.67   0
  -8 -15  -1    2.94    6.45   0
  -8 -15  -1    7.96    7.18   0
   8 -15   1   12.99    7.72   0
   8 -15   1    9.21    7.87   0
  -8  15  -1    8.10    5.39   0
   9 -15   1  129.35    9.07   0
  -9 -15  -1  151.29    9.39   0
   9 -15   1  121.77    7.25   0
  -9 -15  -1  174.62    8.52   0
   9 -15   1  139.54    9.06   0
  -9 -15  -1  146.96    8.75   0
  -9  15  -1  127.12    7.44   0
  -9 -15  -1  128.67    7.59   0
 -10 -15  -1   67.26    9.72   0
 -10 -15  -1   70.31    9.14   0
 -10  15  -1   74.26    7.69   0
 -10 -15  -1   76.71    8.04   0
  10 -15   1    2.20    9.76   0
 -10 -15  -1   63.52    8.01   0
  10 -15   1    0.41    8.97   0
  10 -15   1   59.33    6.31   0
 -10 -16   1   41.09    9.07   0
 -10  16   1   53.95    7.25   0
 -10 -16   1   53.69    9.39   0
  10 -16  -1   48.98    8.46   0
 -10 -16   1   57.34    8.73   0
 -10 -16   1   54.32    9.04   0
  10 -16  -1   49.64    7.48   0
  10 -16  -1   47.48    9.08   0
   9 -16  -1    8.63    6.73   0
   9 -16  -1   -1.03    6.65   0
  -9  16   1    8.47    6.39   0
  -9 -16   1    3.87    8.21   0
  -9 -16   1    3.74    7.51   0
  -9 -16   1    4.77    8.31   0
  -9 -16   1   -0.36    8.56   0
   9 -16  -1    9.57    7.48   0
  -8 -16   1   16.94    6.67   0
  -8 -16   1   10.80    7.26   0
   8 -16  -1   16.86    6.48   0
  -8  16   1   15.77    6.16   0
  -8 -16   1   17.13    7.03   0
   8 -16  -1   12.08    7.05   0
  -8 -16   1   16.01    7.58   0
   8 -16  -1   13.17    5.00   0
  -7 -16   1    6.92    7.70   0
   7 -16  -1    7.37    5.92   0
  -7 -16   1   10.80    6.54   0
   7 -16  -1   10.05    6.20   0
   7 -16  -1   10.44    6.75   0
  -7 -16   1   14.84    6.86   0
  -7 -16   1   11.34    7.60   0
  -7  16   1   14.43    4.84   0
  -6 -16   1    3.96    6.38   0
  -6 -16   1   -0.27    6.52   0
   6 -16  -1    1.03    4.56   0
  -6  16   1    0.82    5.53   0
  -6 -16   1    0.63    6.49   0
   6 -16  -1    3.76    6.04   0
  -6 -16   1    2.24    6.13   0
   6 -16  -1   -0.60    6.64   0
   5 -16  -1   28.67    4.37   0
  -5  16   1   38.16    4.40   0
  -5 -16   1   33.38    6.26   0
   5 -16  -1   33.54    6.44   0
   5 -16  -1   40.19    6.02   0
  -5 -16   1   37.25    6.20   0
  -5 -16   1   26.48    6.15   0
  -5 -16   1   33.15    6.67   0
  -4 -16   1  122.10    6.98   0
  -4  16   1  135.96    5.41   0
   4 -16  -1  152.17    6.46   0
   4  16  -1  140.18    6.30   0
  -4 -16   1  144.25    5.93   0
   4 -16  -1  124.27    7.12   0
  -4 -16   1  149.91    6.58   0
   4 -16  -1  132.06    4.74   0
  -3  16   1    0.80    4.57   0
  -3 -16   1    5.65    5.14   0
  -3 -16   1    3.03    5.10   0
  -3 -16   1    3.26    5.92   0
   3 -16  -1   -0.83    6.07   0
   3 -16  -1    1.68    4.87   0
   3 -16  -1    0.40    5.04   0
   3  16  -1    3.95    4.47   0
  -2 -16   1   16.12    5.98   0
   2 -16  -1    9.14    6.51   0
  -2 -16   1   10.91    5.57   0
   2 -16  -1    8.08    4.67   0
  -2  16   1    9.59    4.44   0
  -2 -16   1   10.51    6.30   0
   2  16  -1    6.44    4.71   0
   2 -16  -1   16.33    6.04   0
   1 -16  -1  116.66    5.98   0
  -1 -16   1  111.63    5.47   0
   1  16  -1  111.57    5.72   0
   1 -16  -1  134.51    5.83   0
  -1 -16   1  110.81    6.86   0
  -1 -16   1  131.63    6.57   0
  -1  16   1  119.66    4.98   0
   1 -16  -1  115.09    5.17   0
   0  16  -1   33.74    4.65   0
   0  16   1   27.43    4.55   0
   0 -16  -1   28.74    6.41   0
   0 -16   1   31.36    5.22   0
   0 -16   1   23.46    5.10   0
   0 -16  -1   17.23    4.91   0
   0 -16   1   34.47    6.31   0
   0 -16  -1   30.70    5.70   0
  -1 -16  -1   20.85    6.17   0
   1 -16   1    9.44    5.37   0
   1 -16   1   24.14    6.17   0
  -1  16  -1   13.61    4.81   0
   1  16   1   17.29    4.86   0
  -1 -16  -1   14.21    6.60   0
   1 -16   1   18.63    6.08   0
  -1 -16  -1   13.59    5.01   0
   2 -16   1   16.85    5.83   0
   2 -16   1    4.14    5.79   0
   2  16   1    1.62    4.81   0
   2 -16   1   -3.06    5.55   0
  -2  16  -1    4.68    4.94   0
  -2 -16  -1   14.33    4.86   0
  -2 -16  -1    0.34    5.42   0
  -2 -16  -1    4.17    4.57   0
   3  16   1    9.84    4.64   0
   3 -16   1   10.98    5.93   0
   3 -16   1   11.00    6.14   0
  -3  16  -1   11.29    5.22   0
  -3 -16  -1   15.41    4.96   0
  -3 -16  -1   10.71    6.12   0
  -3 -16  -1   14.63    6.64   0
   3 -16   1    5.62    4.62   0
  -4 -16  -1  104.29    5.97   0
  -4 -16  -1  103.09    6.36   0
  -4 -16  -1   93.08    6.15   0
  -4  16  -1  110.21    4.71   0
   4 -16   1  101.66    5.96   0
   4 -16   1  128.80    6.52   0
  -4 -16  -1  115.12    5.71   0
   4 -16   1   89.88    6.55   0
  -5 -16  -1  128.37    6.60   0
  -5 -16  -1  147.89    6.17   0
  -5  16  -1  131.69    6.10   0
   5 -16   1  116.17    6.73   0
  -5 -16  -1  107.27    5.64   0
  -5 -16  -1  134.95    7.16   0
   5 -16   1  109.75    6.32   0
   5 -16   1  123.69    6.64   0
  -6 -16  -1   51.52    5.83   0
  -6  16  -1   38.90    6.00   0
   6 -16   1   43.32    6.61   0
   6 -16   1   36.56    5.03   0
  -6 -16  -1   45.67    6.27   0
  -6 -16  -1   36.88    5.70   0
  -6 -16  -1   37.01    7.01   0
   6 -16   1   34.28    6.56   0
   7 -16   1   66.17    6.93   0
  -7 -16  -1   67.80    7.23   0
  -7 -16  -1   57.47    6.37   0
  -7  16  -1   78.96    5.46   0
   7 -16   1   73.92    8.09   0
   7 -16   1   65.29    6.60   0
  -7 -16  -1   79.82    6.44   0
  -7 -16  -1   72.28    6.66   0
   8 -16   1   31.23    7.42   0
   8 -16   1   40.43    8.23   0
  -8  16  -1   53.18    7.00   0
  -8 -16  -1   38.78    8.84   0
  -8 -16  -1   47.31    8.04   0
  -8 -16  -1   41.34    6.83   0
  -8 -16  -1   34.21    6.75   0
   8 -16   1   41.90    7.09   0
   9 -16   1   41.93    8.74   0
  -9 -16  -1   36.56    7.34   0
   9 -16   1   40.37    8.99   0
  -9  16  -1   48.30    7.47   0
  -9 -16  -1   34.95    8.28   0
  -9 -16  -1   37.68    9.01   0
   9 -16   1   28.89    6.14   0
  -9 -16  -1   37.61    8.33   0
  10 -17  -1  113.53    9.08   0
 -10 -17   1  108.11    9.75   0
 -10  17   1  111.85    7.64   0
  10 -17  -1   88.82    6.35   0
  10 -17  -1   91.63    9.79   0
 -10 -17   1   96.68   10.70   0
 -10 -17   1  118.48    9.08   0
 -10 -17   1   98.04    9.56   0
  -9 -17   1   37.04    7.49   0
   9 -17  -1   37.12    8.19   0
  -9  17   1   47.40    5.47   0
   9 -17  -1   37.46    5.43   0
  -9 -17   1   30.56    9.46   0
   9 -17  -1   27.93    8.99   0
  -9 -17   1   40.37    8.85   0
  -9 -17   1   40.34    9.09   0
  -8 -17   1  253.67    9.23   0
   8 -17  -1  234.65    6.96   0
  -8 -17   1  239.32    8.67   0
   8 -17  -1  248.39    8.30   0
  -8 -17   1  278.19    8.99   0
  -8  17   1  286.47    6.08   0
   8 -17  -1  296.64    7.83   0
  -8 -17   1  276.74    9.64   0
  -7  17   1   59.72    6.06   0
  -7 -17   1   46.85    7.30   0
   7 -17  -1   55.45    7.12   0
   7 -17  -1   50.38    6.20   0
   7 -17  -1   56.37    6.64   0
  -7 -17   1   55.65    7.07   0
  -7 -17   1   58.90    7.26   0
  -7 -17   1   60.99    6.83   0
  -6 -17   1  552.71    9.10   0
   6 -17  -1  461.66    8.57   0
  -6 -17   1  573.47    8.43   0
  -6 -17   1  445.12    8.47   0
   6 -17  -1  485.08    6.26   0
  -6 -17   1  482.53    8.41   0
   6 -17  -1  560.31    8.41   0
  -6  17   1  539.16    6.43   0
   5 -17  -1   99.33    5.85   0
  -5 -17   1   84.17    6.56   0
   5 -17  -1   92.02    6.00   0
   5 -17  -1   96.31    6.64   0
  -5 -17   1  103.16    6.50   0
  -5  17   1   91.14    5.72   0
  -5 -17   1   94.70    7.11   0
  -5 -17   1  104.83    6.64   0
   4 -17  -1    5.84    6.40   0
   4 -17  -1    3.10    5.16   0
   4  17  -1    2.82    4.94   0
  -4 -17   1    5.46    6.49   0
  -4 -17   1    7.00    6.24   0
   4 -17  -1    3.64    5.34   0
  -4 -17   1    2.40    6.25   0
  -4  17   1    2.20    5.01   0
  -3  17   1  716.58    7.14   0
  -3 -17   1  691.04    8.75   0
   3 -17  -1  768.41    8.77   0
   3 -17  -1  665.77    7.28   0
  -3 -17   1  738.91    8.93   0
   3 -17  -1  685.63    8.86   0
  -3 -17   1  757.36    8.59   0
   3  17  -1  730.74    7.87   0
   2  17  -1    3.08    5.27   0
   2 -17  -1    2.21    6.39   0
  -2  17   1    3.49    3.68   0
  -2 -17   1    5.50    5.14   0
   2 -17  -1   11.67    5.01   0
  -2 -17   1    1.87    5.95   0
   2 -17  -1    0.95    4.74   0
  -2 -17   1    3.79    6.37   0
  -1 -17   1    0.95    4.97   0
   1  17  -1    1.26    4.44   0
   1 -17  -1    4.81    6.66   0
   1 -17  -1   11.58    6.46   0
  -1 -17   1    0.33    5.14   0
  -1  17   1    5.44    4.69   0
   1 -17  -1    3.26    3.94   0
  -1 -17   1    8.55    6.45   0
   0 -17   1  263.79    7.29   0
   0 -17  -1  257.58    7.48   0
   0 -17  -1  235.76    5.76   0
   0 -17   1  218.21    7.13   0
   0 -17   1  223.33    6.08   0
   0  17  -1  242.35    5.62   0
   0 -17  -1  244.24    7.62   0
   0  17   1  242.50    4.88   0
   1 -17   1 1007.67    8.69   0
  -1 -17  -1  909.40    9.98   0
  -1 -17  -1 1007.44    9.73   0
  -1  17  -1  911.60    8.01   0
   1 -17   1  905.23    8.51   0
   1  17   1  959.86    7.88   0
  -1 -17  -1  914.47    8.09   0
   1 -17   1  882.63    8.42   0
   2 -17   1  408.04    7.63   0
   2  17   1  447.16    6.40   0
  -2 -17  -1  395.75    8.22   0
  -2 -17  -1  429.55    7.81   0
   2 -17   1  389.44    6.99   0
  -2  17  -1  434.35    6.66   0
  -2 -17  -1  405.87    6.62   0
   2 -17   1  375.81    6.62   0
   3 -17   1   50.65    6.42   0
  -3 -17  -1   39.42    5.30   0
   3 -17   1   51.58    4.81   0
  -3 -17  -1   44.19    7.03   0
  -3 -17  -1   52.55    5.19   0
   3  17   1   46.80    4.94   0
  -3  17  -1   39.84    5.52   0
   3 -17   1   48.99    6.41   0
   4 -17   1  546.86    8.23   0
   4 -17   1  621.27    8.43   0
  -4 -17  -1  520.65    7.09   0
  -4 -17  -1  645.57    7.78   0
   4 -17   1  587.78    7.10   0
  -4  17  -1  603.94    7.62   0
  -4 -17  -1  658.36    7.55   0
  -4 -17  -1  627.63    9.06   0
  -5 -17  -1  163.52    7.06   0
  -5 -17  -1  178.07    6.20   0
  -5  17  -1  165.11    6.18   0
  -5 -17  -1  143.34    6.75   0
  -5 -17  -1  146.08    7.67   0
   5 -17   1  136.84    5.48   0
   5 -17   1  154.17    7.01   0
   5 -17   1  161.28    6.86   0
   6 -17   1   21.50    6.30   0
  -6 -17  -1   22.61    7.28   0
  -6 -17  -1   14.49    6.29   0
  -6 -17  -1   16.78    6.87   0
   6 -17   1   19.09    6.45   0
   6 -17   1   16.67    6.77   0
  -6  17  -1   24.30    6.17   0
  -6 -17  -1   13.05    5.82   0
   7 -17   1  146.96    7.19   0
  -7 -17  -1  156.81    7.85   0
   7 -17   1  156.19    7.51   0
  -7 -17  -1  128.13    6.68   0
  -7 -17  -1  185.71    7.17   0
  -7  17  -1  171.62    7.09   0
  -7 -17  -1  191.31    7.81   0
   7 -17   1  152.13    6.93   0
   8 -17   1   -0.78    5.52   0
   8 -17   1    5.20    8.44   0
  -8  17  -1   12.38    6.79   0
  -8 -17  -1    4.64    7.86   0
  -8 -17  -1    0.15    6.53   0
   8 -17   1    1.70    6.99   0
  -8 -17  -1    6.58    6.68   0
  -8 -17  -1    1.92    7.45   0
   9 -17   1  138.76    9.68   0
  -9 -17  -1  183.64    8.98   0
   9 -17   1  152.35    9.37   0
  -9 -17  -1  138.13    8.94   0
  -9 -17  -1  134.40    9.76   0
  -9  17  -1  152.83    7.76   0
  -9 -17  -1  143.56    9.17   0
   9 -17   1  111.39    7.75   0
   9 -18  -1  513.55   10.41   0
   9 -18  -1  415.89    9.85   0
  -9 -18   1  456.88   10.87   0
  -9 -18   1  494.45   10.46   0
  -9 -18   1  497.54   11.68   0
  -9  18   1  464.73    8.43   0
  -9 -18   1  442.95   10.70   0
   9 -18  -1  385.89    8.31   0
  -8 -18   1  116.30    8.18   0
  -8  18   1   97.86    5.63   0
  -8 -18   1   92.76    8.75   0
   8 -18  -1  107.87    8.24   0
  -8 -18   1  110.10    8.43   0
   8 -18  -1   89.59    7.83   0
  -8 -18   1   81.20    8.13   0
   8 -18  -1   85.46    6.75   0
  -7  18   1  271.84    6.82   0
  -7 -18   1  282.03    8.62   0
  -7 -18   1  266.86    7.94   0
  -7 -18   1  236.88    8.08   0
  -7 -18   1  218.65    8.43   0
   7 -18  -1  237.58    6.90   0
   7 -18  -1  234.42    8.17   0
   7 -18  -1  288.71    8.63   0
   6 -18  -1  121.09    5.28   0
   6 -18  -1  129.42    7.05   0
  -6  18   1  134.72    6.20   0
  -6 -18   1  125.45    7.55   0
  -6 -18   1  113.90    7.18   0
  -6 -18   1  133.83    7.13   0
   6 -18  -1  114.31    7.34   0
  -6 -18   1  139.17    6.63   0
  -5 -18   1  311.31    8.04   0
  -5  18   1  293.88    6.23   0
   5 -18  -1  327.62    7.61   0
  -5 -18   1  325.19    7.64   0
  -5 -18   1  278.80    7.84   0
   5 -18  -1  280.51    6.43   0
  -5 -18   1  265.60    7.57   0
   5 -18  -1  287.13    8.04   0
  -4 -18   1  624.76    8.56   0
   4  18  -1  634.77    7.86   0
   4 -18  -1  648.47    8.66   0
  -4  18   1  620.39    7.11   0
   4 -18  -1  600.29    8.82   0
   4 -18  -1  572.85    6.29   0
  -4 -18   1  631.10    8.39   0
  -4 -18   1  591.26    8.90   0
  -3  18   1   -0.37    4.97   0
   3  18  -1   -3.40    5.33   0
  -3 -18   1    4.83    5.57   0
   3 -18  -1   10.23    5.24   0
   3 -18  -1    2.27    5.34   0
  -3 -18   1   -0.13    6.06   0
  -3 -18   1   -1.30    6.02   0
   3 -18  -1    4.26    6.35   0
   2 -18  -1  752.99    7.46   0
   2  18  -1  780.01    8.26   0
  -2 -18   1  776.69    8.92   0
  -2 -18   1  761.22    9.09   0
  -2  18   1  764.30    7.42   0
  -2 -18   1  826.50    8.82   0
   2 -18  -1  721.60    8.91   0
   2 -18  -1  818.50    8.96   0
  -1 -18   1  108.91    5.98   0
   1  18  -1  124.73    5.14   0
   1 -18  -1  143.03    7.19   0
   1 -18  -1  114.94    7.27   0
  -1 -18   1  113.27    5.98   0
  -1 -18   1  121.91    6.80   0
   1 -18  -1  115.99    5.28   0
  -1  18   1  114.93    5.28   0
   0 -18   1  834.48    9.09   0
   0  18   1  771.25    7.30   0
   0 -18   1  718.13    7.99   0
   0 -18  -1  845.89    9.51   0
   0 -18   1  761.45    8.23   0
   0 -18  -1  773.56    8.55   0
   0 -18  -1  781.20    7.65   0
   0  18  -1  775.44    7.70   0
  -1 -18  -1  669.93    7.68   0
   1 -18   1  642.68    8.33   0
   1 -18   1  580.79    7.61   0
  -1 -18  -1  599.26    8.78   0
   1 -18   1  559.67    8.24   0
  -1  18  -1  610.27    7.24   0
  -1 -18  -1  619.59    7.23   0
   1  18   1  647.13    7.03   0
  -2 -18  -1    5.03    5.09   0
  -2  18  -1    1.40    5.08   0
   2 -18   1    7.98    6.26   0
  -2 -18  -1    5.95    5.74   0
   2 -18   1   -0.24    6.33   0
  -2 -18  -1    1.27    5.17   0
   2 -18   1    7.60    5.73   0
   2  18   1    5.95    4.84   0
   3  18   1 1125.58    8.69   0
   3 -18   1 1029.65    8.92   0
  -3 -18  -1 1147.92    9.94   0
   3 -18   1 1008.87    8.26   0
  -3 -18  -1 1164.90    9.10   0
   3 -18   1 1138.85    9.86   0
  -3 -18  -1 1103.32    9.53   0
  -3  18  -1 1171.31    8.78   0
   4 -18   1   97.75    6.73   0
  -4 -18  -1   91.89    7.48   0
  -4 -18  -1   97.79    6.90   0
  -4 -18  -1  101.08    6.00   0
  -4  18  -1   93.38    5.89   0
   4 -18   1   91.07    6.90   0
   4 -18   1   82.43    5.23   0
   5 -18   1   61.80    6.50   0
   5 -18   1   61.57    6.83   0
  -5  18  -1  118.76    5.22   0
   5 -18   1   68.14    6.81   0
  -5 -18  -1   58.45    5.75   0
  -5 -18  -1   61.90    6.83   0
  -5 -18  -1   67.13    5.93   0
  -5 -18  -1   75.48    7.50   0
  -6 -18  -1  392.58    7.34   0
  -6 -18  -1  433.66    8.99   0
   6 -18   1  397.27    7.74   0
   6 -18   1  437.36    8.59   0
  -6 -18  -1  525.40    7.93   0
  -6  18  -1  481.47    6.84   0
   6 -18   1  476.78    8.60   0
  -6 -18  -1  468.07    8.45   0
  -7  18  -1   52.24    6.87   0
  -7 -18  -1   62.53    6.63   0
   7 -18   1   43.46    7.30   0
   7 -18   1   50.13    7.20   0
  -7 -18  -1   39.34    6.57   0
  -7 -18  -1   50.46    7.61   0
  -7 -18  -1   58.49    8.00   0
   7 -18   1   55.70    5.79   0
  -8 -18  -1  146.66    8.81   0
   8 -18   1  145.01    7.90   0
  -8 -18  -1  126.50    8.33   0
   8 -18   1  123.94    8.29   0
  -8 -18  -1  123.74    7.44   0
  -8 -18  -1  156.64    8.65   0
  -8  18  -1  131.79    7.66   0
   8 -18   1  107.23    7.65   0
  -9 -18  -1  106.38    9.20   0
  -9 -18  -1   88.46    9.89   0
  -9 -18  -1   98.41    8.09   0
  -9 -18  -1   89.25    9.09   0
   9 -18   1   64.62    6.48   0
  -9 -19   1   21.07    8.80   0
   9 -19  -1   16.06    7.14   0
  -9  19   1   18.36    7.13   0
  -9 -19   1   22.82    8.69   0
  -9 -19   1   21.57    8.25   0
  -9 -19   1   27.07    9.26   0
   9 -19  -1   20.67    9.45   0
   9 -19  -1   25.17    7.67   0
   8 -19  -1   12.67    7.89   0
  -8 -19   1    6.87    8.01   0
   8 -19  -1    8.37    8.34   0
  -8 -19   1   16.16    8.94   0
   8 -19  -1    1.22    6.76   0
  -8  19   1   10.12    6.69   0
  -8 -19   1    7.35    8.10   0
  -8 -19   1   13.39    8.55   0
  -7 -19   1   -0.85    7.50   0
   7 -19  -1   11.03    7.37   0
   7 -19  -1   -5.19    6.37   0
  -7 -19   1    1.99    7.41   0
  -7 -19   1    9.13    7.31   0
  -7 -19   1    2.69    7.10   0
   7 -19  -1    0.15    7.78   0
  -7  19   1    3.46    6.23   0
   6 -19  -1  127.96    6.23   0
  -6  19   1  135.60    6.18   0
  -6 -19   1  147.98    7.27   0
   6 -19  -1  137.38    7.40   0
  -6 -19   1  145.63    7.73   0
  -6 -19   1  117.55    7.36   0
  -6 -19   1  149.59    7.74   0
   6 -19  -1  138.14    7.74   0
   5 -19  -1    5.16    4.76   0
  -5 -19   1    7.28    6.68   0
  -5  19   1    5.43    5.61   0
  -5 -19   1    3.34    6.26   0
   5 -19  -1    8.28    7.27   0
  -5 -19   1    4.03    7.12   0
   5 -19  -1    5.47    6.74   0
  -5 -19   1    6.57    6.91   0
  -4 -19   1    2.25    6.95   0
  -4 -19   1   -3.18    6.52   0
   4  19  -1   -0.31    5.14   0
   4 -19  -1    0.43    5.83   0
   4 -19  -1    3.43    6.55   0
   4 -19  -1    6.59    5.54   0
  -4 -19   1    3.80    5.71   0
  -4  19   1   -1.03    5.24   0
   3 -19  -1  237.72    5.25   0
  -3 -19   1  251.56    7.20   0
   3 -19  -1  235.46    7.55   0
   3  19  -1  261.97    6.14   0
  -3 -19   1  236.52    7.49   0
  -3  19   1  265.75    6.03   0
  -3 -19   1  266.09    7.44   0
   3 -19  -1  267.52    7.50   0
   2 -19  -1    5.92    5.43   0
  -2 -19   1   12.32    6.38   0
  -2 -19   1    6.24    5.54   0
   2 -19  -1    6.26    5.32   0
  -2 -19   1    3.12    6.75   0
   2  19  -1    7.83    5.60   0
   2 -19  -1   12.00    6.75   0
  -2  19   1    3.46    5.13   0
  -1  19   1   17.73    5.01   0
  -1 -19   1   23.03    6.89   0
  -1 -19   1   27.35    6.47   0
   1 -19  -1   12.90    6.89   0
   1  19  -1   19.62    4.86   0
   1 -19  -1   30.09    5.66   0
  -1 -19   1   21.39    5.55   0
   1 -19  -1   20.30    5.31   0
   0 -19  -1   42.18    7.14   0
   0 -19  -1   43.86    6.97   0
   0 -19  -1   33.22    4.38   0
   0  19  -1   42.46    5.04   0
   0 -19   1   37.16    5.52   0
   0 -19   1   25.98    6.80   0
   0 -19   1   40.54    5.57   0
   0  19   1   29.62    5.05   0
  -1 -19  -1  175.38    5.94   0
  -1  19  -1  166.61    5.70   0
   1 -19   1  182.55    6.94   0
   1 -19   1  148.62    5.92   0
  -1 -19  -1  198.27    7.47   0
   1 -19   1  161.04    6.30   0
   1  19   1  169.81    5.57   0
  -1 -19  -1  159.11    6.20   0
   2 -19   1    5.92    6.45   0
  -2 -19  -1    1.29    6.47   0
   2  19   1    6.61    4.92   0
  -2 -19  -1    3.65    5.19   0
  -2  19  -1   -5.29    5.08   0
  -2 -19  -1    8.38    6.83   0
   2 -19   1    6.16    5.80   0
   2 -19   1   -0.94    5.12   0
   3 -19   1   46.42    6.74   0
  -3  19  -1   39.81    5.67   0
   3 -19   1   37.80    6.56   0
  -3 -19  -1   39.36    7.36   0
   3  19   1   32.31    5.38   0
  -3 -19  -1   31.13    5.73   0
   3 -19   1   37.83    6.18   0
  -3 -19  -1   35.34    6.71   0
  -4 -19  -1  138.27    7.80   0
   4 -19   1  119.19    5.55   0
  -4 -19  -1  137.49    6.16   0
   4 -19   1  125.75    6.95   0
  -4 -19  -1  129.35    6.90   0
  -4  19  -1  136.26    5.14   0
   4 -19   1  115.44    6.10   0
  -5  19  -1   36.29    6.47   0
  -5 -19  -1   38.98    6.95   0
   5 -19   1   46.43    6.73   0
   5 -19   1   40.87    7.16   0
   5 -19   1   32.48    6.69   0
  -5 -19  -1   39.27    6.12   0
  -5 -19  -1   33.12    5.77   0
  -5 -19  -1   42.23    7.65   0
  -6 -19  -1    3.53    6.72   0
  -6 -19  -1   12.05    7.12   0
   6 -19   1    6.00    6.69   0
  -6 -19  -1    0.40    7.39   0
  -6  19  -1   -1.61    6.61   0
  -6 -19  -1    4.93    6.88   0
   6 -19   1    9.39    6.84   0
   6 -19   1    1.70    7.09   0
  -7 -19  -1   50.40    6.94   0
   7 -19   1   42.00    7.39   0
  -7  19  -1   45.31    6.95   0
  -7 -19  -1   46.00    8.27   0
   7 -19   1   48.13    7.77   0
  -7 -19  -1   42.00    8.01   0
  -7 -19  -1   40.83    7.79   0
   7 -19   1   34.55    7.03   0
   8 -19   1    2.10    8.61   0
  -8 -19  -1    9.57    8.58   0
  -8 -19  -1    3.21    7.24   0
   8 -19   1    9.22    7.93   0
  -8  19  -1    7.22    7.35   0
  -8 -19  -1    5.43    8.11   0
   8 -19   1    2.32    5.91   0
  -8 -19  -1    9.65    7.16   0
  -8  20   1   10.49    6.75   0
  -8 -20   1    7.37    8.36   0
   8 -20  -1   14.53    8.59   0
   8 -20  -1   17.33    6.82   0
  -8 -20   1   14.81    8.94   0
  -8 -20   1   12.01    8.39   0
  -8 -20   1    4.68    8.17   0
   8 -20  -1   12.24    8.12   0
  -7  20   1  284.43    6.17   0
   7 -20  -1  269.27    8.19   0
   7 -20  -1  250.25    8.45   0
  -7 -20   1  222.94    8.66   0
   7 -20  -1  215.28    7.25   0
  -7 -20   1  216.66    8.66   0
  -7 -20   1  273.08    9.14   0
  -7 -20   1  266.62    8.32   0
  -6 -20   1   84.33    7.45   0
   6 -20  -1   98.10    7.90   0
  -6  20   1  110.45    6.39   0
  -6 -20   1  118.11    7.76   0
   6 -20  -1  113.51    7.39   0
  -6 -20   1   98.89    7.78   0
   6 -20  -1  100.91    6.44   0
  -6 -20   1  114.97    6.27   0
   5 -20  -1   27.27    7.45   0
   5 -20  -1   30.46    5.89   0
  -5 -20   1   28.54    6.81   0
   5 -20  -1   49.93    7.11   0
  -5 -20   1   43.33    7.19   0
  -5  20   1   35.75    4.74   0
  -5 -20   1   37.09    7.09   0
  -5 -20   1   35.92    7.45   0
   4 -20  -1  170.75    7.79   0
   4 -20  -1  196.49    7.46   0
   4 -20  -1  182.02    5.33   0
  -4 -20   1  185.83    6.23   0
  -4 -20   1  173.69    7.61   0
  -4 -20   1  180.02    7.97   0
  -4  20   1  193.35    5.20   0
   4  20  -1  187.95    6.20   0
   3 -20  -1    1.18    5.72   0
   3 -20  -1    1.33    5.49   0
   3  20  -1   -0.76    5.99   0
  -3 -20   1    4.68    6.69   0
   3 -20  -1   -0.43    5.61   0
  -3 -20   1   -2.71    5.82   0
  -3  20   1    2.24    5.11   0
  -3 -20   1    8.86    7.03   0
  -2  20   1  124.11    4.78   0
   2  20  -1  117.03    6.28   0
   2 -20  -1  137.05    7.19   0
  -2 -20   1  108.72    6.34   0
   2 -20  -1  119.15    5.80   0
  -2 -20   1  109.57    6.07   0
  -2 -20   1  117.09    6.93   0
   2 -20  -1  117.51    6.20   0
  -1 -20   1   20.59    6.59   0
   1 -20  -1   16.62    4.55   0
   1 -20  -1   16.30    5.65   0
  -1 -20   1   14.93    7.19   0
   1 -20  -1    7.27    7.15   0
  -1 -20   1   17.74    5.72   0
  -1  20   1   15.20    4.25   0
   1  20  -1   16.56    5.16   0
   0 -20   1   85.86    6.09   0
   0 -20   1   85.78    5.93   0
   0 -20   1  108.69    7.27   0
   0 -20  -1   99.50    7.27   0
   0 -20  -1   91.95    7.51   0
   0 -20  -1   87.68    5.63   0
   0  20  -1   96.75    5.43   0
   0  20   1   92.92    5.40   0
   1 -20   1  398.33    7.95   0
  -1 -20  -1  429.84    8.14   0
   1 -20   1  353.34    7.19   0
   1  20   1  377.32    6.51   0
  -1  20  -1  392.89    6.62   0
   1 -20   1  367.34    8.02   0
  -1 -20  -1  363.00    8.31   0
  -1 -20  -1  394.95    7.03   0
   2 -20   1   -1.53    6.47   0
   2 -20   1    3.42    6.57   0
  -2 -20  -1    6.11    5.58   0
  -2 -20  -1    1.13    6.54   0
   2  20   1    5.62    5.15   0
   2 -20   1    1.18    6.16   0
  -2  20  -1    1.86    5.41   0
  -2 -20  -1    7.00    7.25   0
   3 -20   1  279.46    7.71   0
  -3 -20  -1  304.74    7.01   0
  -3 -20  -1  287.96    6.45   0
   3 -20   1  266.57    7.63   0
  -3 -20  -1  249.40    8.59   0
  -3  20  -1  275.75    6.50   0
   3 -20   1  239.95    7.04   0
   3  20   1  261.66    6.35   0
  -4 -20  -1   50.46    6.16   0
  -4  20  -1   58.77    5.19   0
   4 -20   1   45.40    7.28   0
  -4 -20  -1   57.29    7.18   0
  -4 -20  -1   49.17    7.79   0
   4 -20   1   48.47    5.32   0
   4 -20   1   47.07    6.99   0
   5 -20   1  212.14    7.78   0
  -5 -20  -1  256.49    8.00   0
  -5 -20  -1  221.56    7.82   0
   5 -20   1  199.64    7.27   0
   5 -20   1  193.31    8.12   0
  -5  20  -1  221.63    6.98   0
  -5 -20  -1  205.10    8.31   0
  -5 -20  -1  184.71    6.57   0
  -6  20  -1   13.28    6.51   0
   6 -20   1    5.06    7.20   0
  -6 -20  -1    3.90    6.29   0
   6 -20   1    5.45    7.41   0
  -6 -20  -1    4.75    7.91   0
  -6 -20  -1    9.60    7.15   0
  -6 -20  -1    6.22    7.61   0
   6 -20   1    8.14    6.91   0
   7 -20   1   14.96    7.41   0
  -7 -20  -1   16.14    7.08   0
  -7 -20  -1   19.01    7.31   0
   7 -20   1   12.42    7.47   0
  -7 -20  -1   19.07    8.03   0
  -7 -20  -1   14.61    6.91   0
   7 -20   1   19.30    7.69   0
  -7  20  -1   20.58    7.23   0
   7 -21  -1    5.17    5.63   0
   7 -21  -1    6.69    7.39   0
  -7  21   1    3.32    6.68   0
  -7 -21   1   -5.05    9.24   0
  -7 -21   1    6.70    8.15   0
  -7 -21   1    3.93    7.93   0
   7 -21  -1    4.15    8.02   0
  -7 -21   1    4.50    7.58   0
   6 -21  -1  170.81    7.80   0
   6 -21  -1  145.73    5.68   0
  -6 -21   1  185.72    8.53   0
  -6  21   1  178.53    5.81   0
   6 -21  -1  175.67    8.16   0
  -6 -21   1  168.51    8.17   0
  -6 -21   1  149.23    7.92   0
  -6 -21   1  144.04    8.49   0
   5 -21  -1  265.28    7.03   0
   5 -21  -1  209.15    5.82   0
  -5 -21   1  188.76    7.70   0
  -5  21   1  235.38    6.74   0
  -5 -21   1  254.90    8.40   0
  -5 -21   1  262.06    8.07   0
   5 -21  -1  222.51    8.51   0
  -5 -21   1  233.93    8.51   0
  -4 -21   1  231.44    7.70   0
   4 -21  -1  230.93    6.85   0
  -4 -21   1  232.06    8.16   0
  -4  21   1  219.16    6.30   0
   4  21  -1  231.40    7.35   0
  -4 -21   1  215.16    8.02   0
   4 -21  -1  233.11    7.69   0
   4 -21  -1  205.68    6.63   0
   3  21  -1  133.51    6.04   0
  -3 -21   1  140.03    6.10   0
  -3  21   1  132.09    5.90   0
   3 -21  -1  146.67    7.71   0
   3 -21  -1  117.42    7.75   0
  -3 -21   1  136.09    7.98   0
  -3 -21   1  127.81    6.72   0
   3 -21  -1  118.19    6.37   0
   2 -21  -1  138.06    7.56   0
  -2 -21   1  118.25    7.46   0
   2 -21  -1  112.22    7.73   0
  -2 -21   1  119.47    7.63   0
   2  21  -1  113.20    6.52   0
  -2 -21   1  130.52    6.06   0
   2 -21  -1  121.21    6.18   0
  -2  21   1  115.50    5.97   0
   1 -21  -1  900.14   10.06   0
  -1  21   1  885.93    7.89   0
  -1 -21   1  858.73    9.60   0
   1 -21  -1  828.32    9.98   0
   1  21  -1  843.21    8.08   0
  -1 -21   1  881.04    9.69   0
   1 -21  -1  842.31    8.10   0
  -1 -21   1  829.72    9.75   0
   0 -21  -1  231.98    8.15   0
   0 -21   1  217.54    6.82   0
   0 -21  -1  191.60    6.97   0
   0 -21  -1  213.53    6.34   0
   0 -21   1  223.39    7.81   0
   0  21   1  203.71    5.86   0
   0 -21   1  190.28    7.81   0
   0  21  -1  200.59    6.12   0
   1 -21   1   60.96    7.02   0
  -1 -21  -1   56.20    6.01   0
  -1  21  -1   52.16    5.38   0
   1 -21   1   48.73    6.32   0
  -1 -21  -1   47.02    5.72   0
   1 -21   1   58.41    7.12   0
   1  21   1   47.23    5.51   0
  -1 -21  -1   50.39    7.79   0
   2 -21   1  640.18    8.21   0
  -2 -21  -1  738.11    8.38   0
  -2  21  -1  669.55    7.67   0
  -2 -21  -1  646.59    9.79   0
   2  21   1  682.77    7.71   0
   2 -21   1  693.68    8.21   0
  -2 -21  -1  719.70    8.16   0
   2 -21   1  598.95    8.90   0
  -3  21  -1    0.48    5.69   0
  -3 -21  -1    1.34    7.04   0
   3  21   1   -1.03    5.53   0
   3 -21   1   -2.30    6.11   0
   3 -21   1    6.06    5.60   0
  -3 -21  -1    2.03    5.97   0
   3 -21   1    0.63    7.13   0
  -3 -21  -1    2.56    7.68   0
   4 -21   1  186.57    7.83   0
   4 -21   1  167.40    7.14   0
  -4 -21  -1  200.29    6.67   0
  -4 -21  -1  181.25    8.53   0
  -4  21  -1  213.52    6.76   0
  -4 -21  -1  195.80    6.99   0
   4 -21   1  162.53    7.89   0
  -5 -21  -1   88.47    7.37   0
   5 -21   1   88.63    7.54   0
  -5 -21  -1   68.32    6.36   0
  -5 -21  -1   88.04    8.14   0
  -5 -21  -1   86.46    6.83   0
   5 -21   1   60.32    7.19   0
  -5  21  -1   84.43    6.97   0
   5 -21   1   78.95    7.86   0
  -6 -21  -1   69.89    8.18   0
   6 -21   1   61.88    7.95   0
  -6 -21  -1   50.56    6.78   0
   6 -21   1   61.28    7.70   0
   6 -21   1   51.53    7.35   0
  -6 -21  -1   56.03    8.50   0
  -6 -21  -1   54.26    7.71   0
  -6  21  -1   62.85    7.07   0
  -7 -21  -1  201.26    8.65   0
  -7 -21  -1  174.55    8.84   0
  -7 -21  -1  205.71    8.29   0
  -7 -21  -1  203.50    9.25   0
   7 -21   1  158.86    8.20   0
  -7  21  -1  193.01    8.15   0
   7 -21   1  205.54    9.01   0
   7 -21   1  217.84    8.85   0
  -7 -22   1  139.53    8.60   0
   7 -22  -1  135.81    6.38   0
   7 -22  -1  155.09    8.40   0
  -7  22   1  149.81    7.50   0
  -7 -22   1  159.27    9.06   0
   7 -22  -1  133.01    8.67   0
  -7 -22   1  119.14    9.10   0
  -7 -22   1  147.74    9.61   0
  -6 -22   1    4.04    8.09   0
  -6 -22   1    9.21    7.73   0
   6 -22  -1    8.14    7.61   0
  -6  22   1    3.92    6.51   0
   6 -22  -1    9.03    8.07   0
  -6 -22   1    4.87    8.06   0
   6 -22  -1    2.74    6.73   0
  -6 -22   1    5.42    7.53   0
   5 -22  -1   68.15    8.00   0
   5 -22  -1   77.31    7.57   0
   5 -22  -1   61.32    6.72   0
  -5 -22   1   76.49    7.53   0
  -5 -22   1   67.51    7.23   0
  -5 -22   1   57.61    7.38   0
  -5 -22   1   67.12    6.59   0
  -5  22   1   73.83    5.19   0
  -4  22   1   24.63    5.95   0
   4 -22  -1   23.64    7.18   0
  -4 -22   1   23.16    5.98   0
   4  22  -1   24.69    5.89   0
  -4 -22   1   20.12    7.69   0
  -4 -22   1   14.23    8.00   0
   4 -22  -1   24.62    6.24   0
   4 -22  -1   21.35    7.97   0
  -3  22   1   10.57    5.65   0
   3 -22  -1    9.60    7.17   0
  -3 -22   1   13.30    7.35   0
   3 -22  -1    7.57    6.02   0
  -3 -22   1    5.00    7.15   0
   3 -22  -1    3.17    7.73   0
   3  22  -1    6.94    5.55   0
  -3 -22   1   10.22    7.85   0
   2 -22  -1  226.40    7.87   0
   2  22  -1  215.05    7.13   0
   2 -22  -1  196.46    6.49   0
   2 -22  -1  201.27    8.09   0
  -2 -22   1  186.78    8.09   0
  -2 -22   1  203.30    7.05   0
  -2 -22   1  217.97    6.61   0
  -2  22   1  200.94    6.18   0
   1  22  -1  165.71    5.95   0
   1 -22  -1  154.20    6.98   0
   1 -22  -1  185.31    6.96   0
  -1 -22   1  168.33    7.80   0
  -1 -22   1  148.71    8.06   0
  -1 -22   1  172.48    7.77   0
  -1  22   1  155.20    5.94   0
   1 -22  -1  164.46    6.61   0
   0 -22   1   62.71    6.17   0
   0 -22  -1   58.26    6.18   0
   0 -22   1   40.53    7.44   0
   0  22  -1   51.72    5.64   0
   0 -22  -1   47.24    8.04   0
   0  22   1   45.83    5.68   0
   0 -22   1   44.68    6.46   0
   0 -22  -1   38.30    6.01   0
   1 -22   1  101.17    6.30   0
   1 -22   1  112.85    7.55   0
  -1 -22  -1  111.27    7.50   0
   1 -22   1  101.46    6.74   0
  -1 -22  -1  114.01    6.55   0
  -1  22  -1  109.44    5.97   0
   1  22   1  104.92    4.85   0
  -1 -22  -1  106.24    6.68   0
   2 -22   1   18.22    5.95   0
  -2 -22  -1   14.65    7.90   0
  -2 -22  -1    9.05    6.24   0
   2 -22   1   11.27    6.76   0
  -2 -22  -1   19.54    7.19   0
  -2  22  -1   21.38    5.82   0
   2  22   1   14.79    5.64   0
   2 -22   1   17.46    5.88   0
   3  22   1   40.89    5.95   0
  -3 -22  -1   42.16    8.27   0
   3 -22   1   43.32    7.43   0
   3 -22   1   37.44    7.47   0
  -3 -22  -1   49.35    6.42   0
   3 -22   1   37.00    6.74   0
  -3  22  -1   44.72    6.08   0
  -3 -22  -1   49.29    7.41   0
  -4  22  -1   41.16    6.41   0
   4 -22   1   39.35    7.17   0
  -4 -22  -1   42.17    6.55   0
   4 -22   1   36.19    7.39   0
   4 -22   1   31.63    7.61   0
  -4 -22  -1   39.90    6.79   0
  -4 -22  -1   46.69    7.51   0
   5 -22   1   74.19    7.86   0
  -5  22  -1   84.08    6.95   0
  -5 -22  -1   82.04    7.19   0
   5 -22   1   70.23    6.30   0
  -5 -22  -1   71.00    8.48   0
  -5 -22  -1   72.28    6.73   0
   5 -22   1   78.64    7.96   0
  -5 -22  -1   99.88    7.83   0
   6 -22   1   26.18    7.94   0
  -6 -22  -1   30.55    7.64   0
  -6 -22  -1   25.32    7.23   0
  -6 -22  -1   22.67    8.04   0
   6 -22   1   33.75    8.42   0
  -6 -22  -1   27.25    8.55   0
  -6  22  -1   33.76    7.26   0
   6 -22   1   19.51    7.69   0
  -6 -23   1   75.35    8.93   0
   6 -23  -1   67.48    7.40   0
   6 -23  -1   67.09    8.74   0
  -6 -23   1   66.49    8.13   0
  -6  23   1   89.02    7.25   0
   6 -23  -1   75.56    8.32   0
  -6 -23   1   64.64    8.25   0
  -6 -23   1   59.67    7.18   0
   5 -23  -1   59.07    7.93   0
   5 -23  -1   53.03    5.91   0
   5 -23  -1   42.71    6.96   0
  -5 -23   1   58.29    8.05   0
  -5 -23   1   56.10    8.56   0
  -5 -23   1   43.67    7.73   0
  -5 -23   1   46.29    8.48   0
  -5  23   1   56.51    6.66   0
   4 -23  -1   10.41    6.47   0
   4  23  -1    8.16    7.04   0
   4 -23  -1    3.25    7.64   0
  -4 -23   1    8.06    7.05   0
  -4  23   1    5.10    6.29   0
  -4 -23   1   13.09    8.05   0
   4 -23  -1    3.32    8.02   0
  -4 -23   1    8.71    7.62   0
   3 -23  -1  113.96    8.11   0
   3 -23  -1  109.79    7.00   0
  -3 -23   1   97.77    8.03   0
   3  23  -1  104.73    6.29   0
  -3 -23   1   91.39    6.89   0
  -3  23   1  121.93    6.39   0
  -3 -23   1  104.14    7.13   0
   3 -23  -1   90.20    6.42   0
  -2  23   1   28.15    5.91   0
   2 -23  -1   20.79    8.01   0
   2 -23  -1   26.11    7.77   0
  -2 -23   1   31.53    7.56   0
   2  23  -1   32.26    6.56   0
   2 -23  -1   30.50    6.35   0
  -2 -23   1   29.39    7.65   0
  -2 -23   1   35.75    7.96   0
   1 -23  -1    5.04    7.93   0
   1  23  -1    9.36    5.71   0
  -1  23   1   10.53    5.75   0
   1 -23  -1   13.39    7.84   0
  -1 -23   1   10.45    6.58   0
  -1 -23   1    9.21    6.20   0
   1 -23  -1   10.85    6.14   0
  -1 -23   1   12.33    6.33   0
   0 -23   1  155.37    7.10   0
   0 -23  -1  174.03    8.35   0
   0  23  -1  148.30    6.18   0
   0 -23  -1  147.84    8.72   0
   0  23   1  156.68    6.32   0
   0 -23   1  149.05    6.82   0
   0 -23   1  153.26    6.83   0
   0 -23  -1  150.03    6.63   0
   1 -23   1   84.20    6.43   0
   1 -23   1   88.75    8.12   0
  -1 -23  -1   68.97    8.37   0
  -1  23  -1   71.28    6.16   0
  -1 -23  -1   87.35    7.99   0
  -1 -23  -1   72.40    6.47   0
   1 -23   1   78.05    7.86   0
   1  23   1   79.72    6.03   0
   2 -23   1   34.51    7.60   0
  -2 -23  -1   26.67    7.85   0
   2 -23   1   14.09    7.77   0
  -2  23  -1   29.66    6.09   0
  -2 -23  -1   13.60    8.34   0
   2  23   1   22.95    5.82   0
   2 -23   1   19.78    6.83   0
  -2 -23  -1   30.58    6.40   0
   3 -23   1   -1.89    8.00   0
  -3 -23  -1   11.38    8.22   0
   3 -23   1   11.72    7.58   0
   3 -23   1    2.55    7.12   0
  -3  23  -1   12.72    6.28   0
   3  23   1    4.07    6.14   0
  -3 -23  -1    8.90    6.47   0
  -3 -23  -1    3.99    7.52   0
   4 -23   1   89.09    7.90   0
   4 -23   1   87.59    6.30   0
  -4 -23  -1   93.60    7.96   0
  -4 -23  -1   76.55    8.81   0
   4 -23   1   88.10    7.20   0
  -4 -23  -1   97.79    7.38   0
  -4  23  -1   93.69    6.94   0
   5 -23   1   15.77    7.69   0
   5 -23   1   16.57    8.07   0
  -5 -23  -1   12.22    7.77   0
  -5  23  -1   13.84    7.10   0
   5 -23   1   12.00    8.20   0
  -5 -23  -1   11.09    8.71   0
  -5 -23  -1   12.65    6.77   0
  -5 -23  -1   11.83    7.18   0
   4  24  -1  162.31    7.30   0
   4 -24  -1  154.46    6.12   0
  -4 -24   1  176.94    9.25   0
   4 -24  -1  195.82    7.61   0
   4 -24  -1  162.09    8.66   0
  -4 -24   1  159.52    8.29   0
  -4 -24   1  185.57    8.76   0
  -4  24   1  174.09    7.13   0
   3 -24  -1   10.97    6.54   0
   3 -24  -1   13.74    8.38   0
  -3  24   1    6.67    6.32   0
  -3 -24   1    9.22    7.17   0
  -3 -24   1    5.93    8.15   0
   3  24  -1   15.80    7.15   0
   3 -24  -1   16.93    6.74   0
  -3 -24   1   18.73    8.51   0
   2 -24  -1  270.57    7.75   0
  -2  24   1  273.95    7.12   0
  -2 -24   1  255.47    8.52   0
   2 -24  -1  271.03    7.61   0
   2 -24  -1  245.02    7.37   0
  -2 -24   1  220.78    8.83   0
   2  24  -1  278.52    7.29   0
  -2 -24   1  254.22    8.07   0
   1 -24  -1  124.72    8.55   0
   1 -24  -1  110.45    6.69   0
  -1  24   1  104.31    6.49   0
   1  24  -1  121.64    7.27   0
  -1 -24   1  120.60    6.86   0
  -1 -24   1  107.70    7.39   0
   1 -24  -1   88.57    8.50   0
  -1 -24   1  100.90    8.58   0
   0  24   1  107.24    6.37   0
   0 -24   1  112.33    8.33   0
   0 -24   1   95.93    7.37   0
   0 -24   1   97.98    8.39   0
   0 -24  -1   93.37    8.74   0
   0 -24  -1  114.54    8.59   0
   0  24  -1  105.61    6.48   0
   0 -24  -1   93.68    6.82   0
  -1 -24  -1  175.75    7.25   0
  -1 -24  -1  187.89    8.49   0
  -1 -24  -1  136.21    8.73   0
   1 -24   1  151.85    8.43   0
  -1  24  -1  164.63    6.79   0
   1  24   1  159.62    6.76   0
   1 -24   1  154.55    7.55   0
   1 -24   1  183.48    7.19   0
  -2 -24  -1    4.19    6.70   0
   2 -24   1   10.32    7.86   0
  -2  24  -1    5.44    6.23   0
   2  24   1    7.88    6.06   0
   2 -24   1    3.76    7.11   0
   2 -24   1    1.07    8.24   0
  -2 -24  -1    3.61    6.55   0
  -2 -24  -1   11.51    8.85   0
   3 -24   1  285.97    9.02   0
   3 -24   1  275.40    8.40   0
  -3 -24  -1  332.95    7.58   0
   3  24   1  322.21    7.56   0
   3 -24   1  268.44    8.88   0
  -3  24  -1  301.65    7.53   0
  -3 -24  -1  309.30    8.37   0
  -3 -24  -1  313.78    8.23   0
  -4 -24  -1    9.88    7.29   0
   4 -24   1   11.15    8.08   0
   4 -24   1   12.89    7.68   0
  -4 -24  -1   10.77    6.66   0
  -4  24  -1    8.36    6.97   0
  -4 -24  -1    9.81    8.00   0
  -4 -24  -1    6.72    8.94   0
   4 -24   1    3.93    8.44   0
  -3 -25   1  115.99    7.10   0
   3 -25  -1   97.16    8.69   0
   3 -25  -1   89.10    7.49   0
  -3  25   1  128.20    5.98   0
   3 -25  -1  101.01    8.71   0
  -3 -25   1  115.21    9.07   0
  -3 -25   1   96.86    8.99   0
   3  25  -1  126.46    7.87   0
  -2  25   1    1.00    6.46   0
  -2 -25   1   -0.47    6.91   0
   2 -25  -1   -3.11    5.72   0
  -2 -25   1    1.56    8.59   0
   2 -25  -1    5.17    8.22   0
   2 -25  -1   10.15    7.16   0
  -2 -25   1   -2.63    8.02   0
   2  25  -1    5.82    6.54   0
   1 -25  -1   92.25    8.77   0
   1 -25  -1  110.60    7.34   0
  -1  25   1  120.50    5.58   0
   1  25  -1   89.80    6.58   0
   1 -25  -1   90.17    7.19   0
  -1 -25   1   94.49    8.37   0
  -1 -25   1   91.29    8.86   0
  -1 -25   1   99.48    7.60   0
   0 -25  -1  164.23    7.45   0
   0  25   1  170.70    6.78   0
   0 -25   1  173.06    8.87   0
   0 -25  -1  192.59    7.53   0
   0 -25   1  164.91    8.16   0
   0 -25   1  149.07    8.73   0
   0 -25  -1  153.51    9.24   0
   0  25  -1  189.52    8.00   0
  -1 -25  -1    7.61    7.05   0
   1 -25   1   15.06    8.00   0
   1  25   1    7.44    6.59   0
  -1 -25  -1    8.20    8.24   0
   1 -25   1   16.94    6.99   0
  -1  25  -1   17.65    6.46   0
   1 -25   1   18.10    7.35   0
  -1 -25  -1   17.95    8.77   0
   2 -25   1   35.04    8.42   0
  -2 -25  -1   28.05    8.40   0
   2 -25   1   23.36    7.74   0
   2 -25   1   33.86    7.01   0
  -2 -25  -1   37.13    7.15   0
  -2 -25  -1   33.14    7.29   0
  -2  25  -1   30.91    6.79   0
   2  25   1   33.71    6.60   0
 -13   0   2  361.84    8.65   0
  13   0  -2  340.69    9.12   0
 -12   0   2  123.89    7.81   0
  12   0  -2   95.94    8.39   0
 -11   0   2  293.30    7.48   0
  11   0  -2  251.83    7.71   0
 -10   0   2   24.41    5.81   0
  10   0  -2   31.41    7.54   0
   9   0  -2 1008.35   11.34   0
  -9   0   2 1101.37   10.92   0
   9   0  -2 1176.07   21.41   0
  -9   0   2 1132.55   22.42   0
  -8   0   2   80.05   10.41   0
  -8   0   2   73.04    6.45   0
   8   0  -2   62.43    6.25   0
   8   0  -2   84.27    9.76   0
  -7   0   2  399.51   11.64   0
  -7   0   2  401.17    7.48   0
   7   0  -2  350.56    8.79   0
   7   0  -2  421.33   12.13   0
  -6   0   2 3401.19   18.36   0
   6   0  -2 3565.71   24.94   0
   6   0  -2 3141.76   19.24   0
  -6   0   2 3421.35   24.14   0
   5   0  -2  330.05    9.24   0
  -5   0   2  371.71    8.39   0
  -5   0   2  363.99   10.89   0
   5   0  -2  375.37   10.86   0
   4   0  -2 3268.86   21.77   0
  -4   0   2 3233.18   23.19   0
  -4   0   2 3432.71   21.10   0
   4   0  -2 3430.99   23.61   0
   3   0  -2 5148.43   28.58   0
  -3   0   2 5027.95   28.21   0
   2   0  -2 3179.00   22.68   0
  -2   0   2 3116.80   23.42   0
   2   0  -2 2959.95   22.93   0
  -2   0   2 3287.11   23.64   0
  -1   0   2 7072.86   33.76   0
   1   0  -2 7215.70   34.50   0
   0   0  -2  308.07    9.44   0
   0   0   2  311.29    9.00   0
   0   0   2  313.42   12.26   0
   0   0  -2  337.73   12.09   0
  -1   0  -2 2918.20   22.53   0
   1   0   2 2776.22   18.07   0
  -1   0  -2 2823.47   18.39   0
   1   0   2 2771.63   22.32   0
  -2   0  -2  619.00   12.61   0
   2   0   2  574.14    9.39   0
  -2   0  -2  555.84    8.65   0
   2   0   2  564.14   11.71   0
  -3   0  -2  945.08   14.45   0
   3   0   2  846.32   14.06   0
   3   0   2  816.68   10.06   0
  -3   0  -2  818.31   10.07   0
  -4   0  -2 2577.70   14.76   0
   4   0   2 2753.59   14.78   0
  -4   0  -2 3109.53   24.08   0
   4   0   2 2701.49   22.65   0
   5   0   2    4.75    8.58   0
   5   0   2    5.58    6.27   0
  -5   0  -2    5.15    6.25   0
  -5   0  -2    6.63    8.63   0
  -6   0  -2 2431.64   13.47   0
   6   0   2 2545.67   25.71   0
   6   0   2 2471.91   13.08   0
  -6   0  -2 2906.95   26.26   0
  -7   0  -2  891.15   23.62   0
   7   0   2  735.93    8.94   0
  -7   0  -2  711.79    8.88   0
   7   0   2  795.37   23.45   0
   8   0   2   37.25    5.23   0
  -8   0  -2   46.70    5.28   0
  -9   0  -2  220.66    7.48   0
   9   0   2  203.09    7.31   0
 -10   0  -2   53.85    6.81   0
  10   0   2   65.02    6.88   0
  11   0   2  312.21    8.10   0
 -11   0  -2  330.44    8.22   0
 -12   0  -2  150.41    8.22   0
  12   0   2  142.43    8.08   0
 -13   1   2   28.37    8.23   0
 -13  -1   2   28.75    7.97   0
  13  -1  -2   18.24    7.51   0
  13   1  -2   30.71    8.73   0
  12   1  -2  192.49    8.89   0
 -12  -1   2  219.67    7.41   0
  12  -1  -2  185.97    8.62   0
 -12   1   2  206.53    7.31   0
 -11  -1   2   73.59    7.35   0
  11  -1  -2   73.92    7.96   0
 -11   1   2   82.82    6.45   0
  11   1  -2   76.24    7.10   0
  10   1  -2   57.34    7.58   0
  10  -1  -2   58.86    7.58   0
 -10  -1   2   65.30    6.16   0
 -10   1   2   65.42    6.16   0
  -9  -1   2   86.64    7.24   0
   9  -1  -2   96.62   12.34   0
  -9   1   2   85.39   12.65   0
   9   1  -2   80.58    6.78   0
   9  -1  -2   81.32    6.84   0
  -9   1   2   84.63    6.29   0
   9   1  -2   94.33   11.85   0
  -9  -1   2   92.50   13.87   0
  -8   1   2  401.84   12.74   0
  -8   1   2  407.52    8.00   0
  -8  -1   2  390.50   13.12   0
  -8  -1   2  397.16    7.76   0
   8  -1  -2  345.49    7.94   0
   8   1  -2  365.27    9.11   0
   8   1  -2  433.20   12.21   0
   8  -1  -2  434.29   12.87   0
  -7  -1   2  433.39   12.09   0
   7   1  -2  495.52   12.15   0
   7  -1  -2  467.01   12.60   0
  -7   1   2  458.35    7.71   0
   7  -1  -2  405.06    8.80   0
  -7   1   2  460.40   12.62   0
   7   1  -2  402.30    8.65   0
  -7  -1   2  443.69    8.52   0
  -6  -1   2   10.38    8.52   0
   6  -1  -2   15.32    7.42   0
   6  -1  -2   10.39    6.57   0
  -6   1   2    9.92    5.94   0
  -6   1   2   14.24    8.17   0
  -6  -1   2   12.04    6.20   0
   6   1  -2   13.81    7.81   0
   6   1  -2   11.27    7.14   0
  -5   1   2 1225.76   11.54   0
  -5   1   2 1182.90   15.39   0
  -5  -1   2 1183.79   15.95   0
   5   1  -2 1104.27   14.58   0
  -5  -1   2 1210.76   13.64   0
   5  -1  -2 1180.56   15.49   0
   5  -1  -2 1112.63   12.35   0
   5   1  -2 1296.04   16.22   0
  -4   1   2  289.81    7.49   0
   4  -1  -2  266.53   10.12   0
   4   1  -2  287.22   10.17   0
  -4  -1   2  297.94    8.96   0
   4   1  -2  305.95    9.57   0
  -4  -1   2  287.09   10.34   0
   4  -1  -2  280.58    7.73   0
  -4   1   2  296.65    9.40   0
  -3   1   2  878.19   11.29   0
   3   1  -2  854.91   14.75   0
   3  -1  -2  872.73   10.93   0
   3   1  -2  929.15   13.93   0
  -3  -1   2  909.89   14.50   0
   3  -1  -2  868.81   13.55   0
  -3   1   2  866.85   13.54   0
  -3  -1   2  867.75   14.38   0
  -2   1   2   35.53    6.05   0
  -2  -1   2   33.70    7.02   0
  -2  -1   2   33.60    9.62   0
   2  -1  -2   29.51    5.87   0
   2   1  -2   31.03    9.20   0
   2   1  -2   30.23    6.25   0
  -2   1   2   31.32    9.52   0
   2  -1  -2   30.55    9.33   0
   1  -1  -2  902.67   15.16   0
   1   1  -2  973.20   15.42   0
  -1   1   2 1039.10   12.56   0
   1  -1  -2 1012.37   12.55   0
   1   1  -2  843.80   14.86   0
  -1   1   2  951.77   14.31   0
  -1  -1   2  927.63   14.16   0
   0  -1   2  186.16    8.43   0
   0   1   2  155.73   10.84   0
   0  -1  -2  149.71    7.59   0
   0   1  -2  177.27   10.80   0
   0  -1  -2  165.47    9.52   0
   0  -1   2  176.09   11.20   0
   0   1  -2  162.38    8.99   0
  -1   1  -2   48.58    8.62   0
   1   1   2   39.43    8.88   0
  -1  -1  -2   41.65    5.51   0
  -1   1  -2   40.57    6.26   0
   1  -1   2   43.07    8.89   0
   1   1   2   43.99    5.36   0
  -1  -1  -2   45.57    8.75   0
   1  -1   2   41.73    7.15   0
   2  -1   2   88.82    6.95   0
   2   1   2   98.90    8.85   0
   2   1   2   97.96    5.48   0
  -2   1  -2  109.88    7.85   0
  -2  -1  -2  100.01    6.56   0
  -2   1  -2   94.72    7.09   0
  -2  -1  -2  101.50    7.96   0
   2  -1   2  103.71    9.26   0
   3  -1   2 2359.57   20.83   0
  -3   1  -2 2622.48   21.45   0
   3   1   2 2459.77   14.31   0
  -3   1  -2 2224.15   14.73   0
   3   1   2 2351.47   20.32   0
  -3  -1  -2 2338.13   20.74   0
   3  -1   2 2235.28   14.27   0
  -3  -1  -2 2376.65   14.51   0
   4   1   2 1732.18   18.41   0
  -4  -1  -2 1774.93   18.79   0
   4  -1   2 1586.92   12.46   0
   4  -1   2 1653.41   18.51   0
  -4  -1  -2 1598.56   12.18   0
  -4   1  -2 1656.04   11.86   0
   4   1   2 1726.32   11.89   0
  -4   1  -2 1940.79   18.86   0
   5  -1   2  453.93    8.31   0
  -5   1  -2  478.03    8.51   0
  -5   1  -2  559.28   12.60   0
  -5  -1  -2  543.88   13.51   0
   5   1   2  504.91    7.56   0
  -5  -1  -2  454.96    8.04   0
   5  -1   2  488.35   12.85   0
   5   1   2  497.53   12.43   0
   6  -1   2  192.70    7.09   0
  -6  -1  -2  229.74   12.20   0
   6   1   2  190.85    6.23   0
   6   1   2  212.21   11.74   0
  -6  -1  -2  189.14    6.05   0
  -6   1  -2  191.34    7.18   0
  -6   1  -2  232.05   11.08   0
   6  -1   2  201.45   11.41   0
   7  -1   2  717.69   21.30   0
  -7   1  -2  648.83    8.63   0
   7   1   2  668.88    8.56   0
   7   1   2  695.26   20.82   0
  -7  -1  -2  807.91   21.52   0
  -7  -1  -2  638.63    8.67   0
   7  -1   2  663.07    8.68   0
  -8  -1  -2   33.34    6.40   0
   8  -1   2   23.25    5.36   0
   8   1   2   22.64    5.26   0
  -8   1  -2   28.46    6.38   0
  -9   1  -2   31.25    6.79   0
   9  -1   2   24.40    6.63   0
   9   1   2   24.81    6.75   0
  -9  -1  -2   33.02    6.78   0
 -10  -1  -2  329.57    6.86   0
  10   1   2  345.74    8.10   0
 -10   1  -2  344.23    8.04   0
  10  -1   2  333.93    8.01   0
 -11   1  -2    9.98    7.21   0
 -11  -1  -2   22.51    7.36   0
  11  -1   2    9.07    7.19   0
  11   1   2    8.10    7.30   0
  12   1   2   89.23    7.89   0
 -12  -1  -2   78.29    7.83   0
 -12   1  -2  101.37    7.77   0
  12  -1   2   84.87    7.93   0
 -13  -2   2   47.45    7.22   0
  13   2  -2   50.33    7.91   0
  13  -2  -2   40.47    7.46   0
 -13   2   2   42.61    7.00   0
  12   2  -2    4.12    8.35   0
 -12   2   2    0.29    6.45   0
  12  -2  -2    6.92    6.78   0
 -12  -2   2    1.71    6.46   0
 -11   2   2   36.73    6.38   0
 -11  -2   2   39.31    7.26   0
  11  -2  -2   31.58    6.92   0
  11   2  -2   37.82    7.97   0
 -10  -2   2   -0.79    6.56   0
  10   2  -2    2.12    7.28   0
  10  -2  -2    0.63    6.53   0
 -10   2   2   10.22    5.82   0
  -9  -2   2    3.95    6.50   0
   9   2  -2   -0.58    7.48   0
  -9  -2   2   -0.20   11.95   0
   9   2  -2    2.49   10.00   0
  -9   2   2    2.30    5.23   0
  -9   2   2    1.38   10.74   0
   9  -2  -2    2.76    5.96   0
   9  -2  -2    2.74   11.21   0
   8  -2  -2   80.58    6.56   0
  -8  -2   2   93.96    6.91   0
  -8  -2   2   97.69   10.26   0
   8   2  -2  113.31    9.27   0
   8   2  -2   93.49    7.63   0
   8  -2  -2  112.54   10.57   0
  -8   2   2  111.85   10.39   0
  -8   2   2  108.08    6.03   0
   7  -2  -2  620.18   13.07   0
  -7   2   2  647.87    8.78   0
  -7  -2   2  605.65    9.83   0
   7   2  -2  692.41   12.41   0
   7   2  -2  575.03   10.65   0
  -7  -2   2  597.02   13.16   0
   7  -2  -2  558.85    8.53   0
  -7   2   2  664.70   13.58   0
  -6  -2   2  382.11    9.40   0
  -6  -2   2  363.74   10.51   0
   6   2  -2  423.85   10.60   0
   6  -2  -2  369.18    7.67   0
  -6   2   2  388.71    7.74   0
   6   2  -2  351.39    9.90   0
   6  -2  -2  368.09   10.92   0
  -6   2   2  389.52   10.98   0
  -5   2   2    5.70    5.55   0
   5   2  -2    5.94    7.49   0
  -5  -2   2    1.72    6.07   0
   5  -2  -2    5.99    5.77   0
  -5   2   2    3.31    7.97   0
  -5  -2   2    6.79    8.18   0
   5  -2  -2    3.20    8.05   0
   5   2  -2    3.10    7.50   0
  -4  -2   2 2668.46   23.54   0
  -4   2   2 2799.81   16.30   0
   4   2  -2 2858.61   20.59   0
  -4   2   2 2673.53   19.91   0
   4  -2  -2 2476.62   19.85   0
  -4  -2   2 2711.58   20.99   0
   4  -2  -2 2539.26   15.72   0
   4   2  -2 2491.30   27.15   0
   3   2  -2  493.03   17.27   0
  -3   2   2  514.70   11.21   0
   3   2  -2  568.68   11.25   0
   3  -2  -2  492.35   10.98   0
   3  -2  -2  512.29    8.62   0
  -3  -2   2  517.21   15.02   0
  -3   2   2  500.31    8.20   0
  -3  -2   2  504.94   11.22   0
   2   2  -2 9999.99   37.31   0
   2  -2  -2 8588.63   35.18   0
  -2  -2   2 9573.20   37.13   0
  -2   2   2 8904.67   35.79   0
   1   2  -2  161.19   10.78   0
   1  -2  -2  176.46    6.66   0
  -1   2   2  181.89    6.83   0
  -1  -2   2  160.07    9.89   0
   1  -2  -2  165.85   10.60   0
  -1   2   2  169.46   10.54   0
  -1  -2   2  180.72    9.05   0
   1   2  -2  190.11   10.10   0
   0  -2  -2 4592.68   26.26   0
   0  -2  -2 5347.30   23.06   0
   0   2  -2 4402.36   27.83   0
   0  -2  -2 4497.75   21.49   0
   0  -2   2 5049.65   27.46   0
   0  -2   2 4625.38   26.98   0
   0   2   2 4657.95   26.83   0
   0   2  -2 5369.51   28.00   0
   1  -2   2   88.98    8.86   0
   1   2   2   88.12    6.26   0
   1   2   2   90.74    8.88   0
  -1  -2  -2   80.47    5.33   0
  -1   2  -2   88.72    7.97   0
   1  -2   2   80.35    7.62   0
  -1  -2  -2   86.20    8.92   0
  -1   2  -2  102.76    8.54   0
   2  -2   2    8.25    6.54   0
  -2  -2  -2   10.18    4.51   0
   2   2   2    7.68    5.58   0
   2  -2   2    9.64    7.19   0
  -2  -2  -2    8.93    8.14   0
  -2   2  -2    8.26    6.70   0
   2   2   2    9.64    6.85   0
  -2   2  -2   11.06    7.65   0
   3   2   2 1921.14   13.11   0
  -3  -2  -2 1801.08   12.24   0
  -3  -2  -2 1937.04   18.86   0
  -3   2  -2 2247.02   19.17   0
   3  -2   2 1804.10   13.79   0
  -3   2  -2 1839.87   13.38   0
   3   2   2 1951.80   17.96   0
   3  -2   2 1993.13   19.11   0
  -4   2  -2 1066.58   13.96   0
   4   2   2  919.30    9.20   0
   4  -2   2  972.56   15.07   0
  -4  -2  -2  966.35   15.09   0
  -4  -2  -2  905.72    9.74   0
   4  -2   2  884.32    9.50   0
   4   2   2  981.21   14.34   0
  -4   2  -2  886.37    9.60   0
  -5   2  -2  175.86    9.33   0
   5   2   2  159.67    6.71   0
  -5  -2  -2  166.16   10.56   0
   5  -2   2  143.85    6.88   0
   5   2   2  169.79    9.79   0
   5  -2   2  155.61    9.79   0
  -5  -2  -2  160.01    6.64   0
  -5   2  -2  160.24    7.04   0
  -6  -2  -2  227.41    6.97   0
  -6   2  -2  288.39   10.67   0
   6  -2   2  242.01   11.82   0
   6  -2   2  244.72    6.32   0
   6   2   2  245.29    7.13   0
   6   2   2  249.88   11.05   0
  -6  -2  -2  277.48   12.31   0
  -6   2  -2  245.45    7.39   0
  -7  -2  -2  291.56   15.47   0
   7  -2   2  234.94    7.12   0
  -7  -2  -2  239.49    7.12   0
   7  -2   2  258.34   15.25   0
   7   2   2  240.53    7.29   0
  -7   2  -2  251.22    6.26   0
   8  -2   2   20.36    5.11   0
  -8   2  -2   22.23    6.25   0
   8   2   2   19.96    6.54   0
  -8  -2  -2   22.58    6.38   0
  -9   2  -2   -0.41    5.09   0
   9   2   2    3.61    6.78   0
  -9  -2  -2    7.62    6.62   0
   9  -2   2    3.66    5.49   0
 -10   2  -2   14.87    6.65   0
  10   2   2    7.81    6.93   0
  10  -2   2   10.33    6.95   0
 -10  -2  -2    3.43    5.62   0
 -11  -2  -2   73.81    7.43   0
 -11   2  -2   75.64    7.21   0
  11  -2   2   67.09    7.27   0
  11   2   2   72.91    7.47   0
 -12   2  -2    4.87    6.05   0
 -12  -2  -2    6.69    7.71   0
  12  -2   2    0.08    6.10   0
  12   2   2    7.35    7.75   0
 -13  -3   2  272.10    9.23   0
  13   3  -2  252.35    8.88   0
 -13   3   2  280.76    9.00   0
  13  -3  -2  261.92    9.48   0
 -12   3   2  203.37    7.37   0
 -12  -3   2  196.92    8.27   0
  12  -3  -2  184.62    8.86   0
  12   3  -2  183.43    9.19   0
 -11   3   2   55.46    7.07   0
  11  -3  -2   55.17    6.77   0
  11   3  -2   50.12    8.09   0
 -11  -3   2   52.32    7.35   0
 -10   3   2  803.09    8.84   0
  10  -3  -2  705.17    8.97   0
 -10  -3   2  777.65   10.27   0
  10   3  -2  759.03   11.10   0
  -9   3   2    9.13    5.51   0
  -9  -3   2    5.97    6.69   0
   9   3  -2    3.54    7.68   0
  -9  -3   2    5.56   10.97   0
   9   3  -2    4.68    9.00   0
   9  -3  -2   10.28    5.97   0
  -9   3   2    4.48    9.63   0
   9  -3  -2    5.32   10.53   0
   8   3  -2  389.54   11.22   0
  -8   3   2  360.29    7.04   0
   8  -3  -2  359.01   12.63   0
  -8  -3   2  350.69    9.29   0
   8  -3  -2  316.37    8.10   0
   8   3  -2  328.31    9.43   0
  -8  -3   2  343.99   12.07   0
  -8   3   2  358.61   11.31   0
   7   3  -2  731.06   12.66   0
  -7  -3   2  645.20   10.74   0
   7   3  -2  621.11   12.11   0
  -7   3   2  685.81   12.75   0
   7  -3  -2  630.95   12.81   0
  -7  -3   2  646.91   13.24   0
   7  -3  -2  594.62    8.52   0
  -7   3   2  685.32    8.40   0
  -6  -3   2  667.31   11.13   0
   6   3  -2  763.73   12.08   0
   6  -3  -2  665.46    8.47   0
   6   3  -2  639.10   12.61   0
  -6   3   2  730.89   12.67   0
   6  -3  -2  655.19   11.80   0
  -6  -3   2  698.01   12.94   0
  -6   3   2  699.29    8.27   0
  -5   3   2 5733.50   27.97   0
  -5   3   2 5780.01   20.48   0
   5   3  -2 6126.40   28.39   0
   5  -3  -2 5443.54   20.29   0
   5  -3  -2 5102.70   26.84   0
  -5  -3   2 5737.74   28.63   0
  -4  -3   2  430.24   13.59   0
  -4   3   2  428.69    7.23   0
   4   3  -2  409.06   16.26   0
   4  -3  -2  408.90    7.16   0
  -4  -3   2  465.50   10.82   0
   4  -3  -2  411.08   10.40   0
  -4   3   2  459.79   10.58   0
   4   3  -2  487.54    9.76   0
  -3  -3   2 1634.84   15.86   0
  -3   3   2 1523.23   11.97   0
   3   3  -2 1731.75   15.85   0
  -3   3   2 1541.60   15.61   0
   3  -3  -2 1453.77   15.24   0
   3  -3  -2 1473.94   11.84   0
  -2   3   2 7880.43   26.32   0
  -2   3   2 7277.35   30.79   0
   2  -3  -2 7322.48   30.66   0
   2  -3  -2 7713.54   25.84   0
   2   3  -2 7900.60   31.93   0
  -2  -3   2 7472.49   31.48   0
   1   3  -2  724.66   17.36   0
  -1   3   2  795.30    9.63   0
  -1  -3   2  728.58   15.31   0
  -1   3   2  820.71   13.42   0
  -1  -3   2  813.76   13.00   0
   1  -3  -2  781.00   12.17   0
   1  -3  -2  774.69    9.47   0
   1   3  -2  848.30   12.18   0
   0   3  -2  131.84   10.25   0
   0  -3  -2  141.95    9.75   0
   0  -3   2  131.04    8.34   0
   0   3   2  131.33    9.50   0
   0  -3   2  146.94    9.30   0
   0  -3  -2  145.97    6.31   0
   0   3  -2  145.03    8.92   0
   0   3   2  144.37    6.27   0
   1   3   2  105.62    8.39   0
   1  -3   2  104.60    8.35   0
  -1  -3  -2   91.65    5.89   0
  -1   3  -2   95.89    6.87   0
   1  -3   2   90.82    7.73   0
  -1  -3  -2  120.95    5.90   0
  -1   3  -2  113.29    7.85   0
  -1  -3  -2   95.69    8.51   0
   2   3   2 4043.74   23.48   0
  -2   3  -2 3792.03   20.28   0
   2  -3   2 4221.71   24.20   0
  -2  -3  -2 3776.23   17.25   0
  -2  -3  -2 3944.57   23.63   0
   2  -3   2 3745.28   19.66   0
  -2   3  -2 4574.03   24.46   0
   2   3   2 3918.36   17.34   0
  -3  -3  -2 1882.85   17.88   0
   3   3   2 1854.87   12.55   0
   3  -3   2 2019.42   18.30   0
  -3  -3  -2 1792.40   11.82   0
   3  -3   2 1714.03   13.31   0
  -3   3  -2 2114.65   17.52   0
   3   3   2 1901.42   16.83   0
  -3   3  -2 1806.80   13.86   0
  -4   3  -2  191.35    8.04   0
   4  -3   2  155.74    7.08   0
   4   3   2  166.97    5.76   0
   4   3   2  166.28    8.28   0
   4  -3   2  172.02    9.07   0
  -4  -3  -2  165.08    9.15   0
  -4   3  -2  151.65    7.40   0
  -4  -3  -2  164.56    5.70   0
   5   3   2 3382.97   14.96   0
   5   3   2 3482.24   24.01   0
   5  -3   2 3209.97   14.79   0
  -5  -3  -2 3188.86   14.49   0
  -5   3  -2 3840.98   23.44   0
  -5   3  -2 3300.11   15.61   0
  -5  -3  -2 3418.74   24.42   0
   5  -3   2 3367.37   24.25   0
  -6  -3  -2   44.19   10.48   0
   6   3   2   42.97    6.22   0
   6  -3   2   41.92   10.32   0
  -6  -3  -2   38.35    6.19   0
   6  -3   2   31.39    6.51   0
  -6   3  -2   47.58    6.69   0
  -6   3  -2   43.68    7.94   0
   6   3   2   39.99    8.34   0
  -7   3  -2  242.53    6.28   0
   7   3   2  232.11    7.29   0
   7  -3   2  234.52    7.27   0
  -7  -3  -2  275.57   14.73   0
   7  -3   2  245.37   14.17   0
  -7  -3  -2  226.46    7.17   0
   8   3   2  409.39    8.06   0
   8  -3   2  396.88    7.68   0
  -8  -3  -2  440.28    7.99   0
  -8   3  -2  442.06    7.77   0
  -9   3  -2   93.32    6.70   0
  -9  -3  -2   89.11    5.72   0
   9   3   2   94.78    7.00   0
   9  -3   2   96.47    6.59   0
  10   3   2  168.86    7.41   0
 -10  -3  -2  156.28    7.56   0
  10  -3   2  166.69    7.45   0
 -10   3  -2  184.00    6.21   0
 -11  -3  -2   20.99    7.32   0
 -11   3  -2   10.28    7.20   0
  11  -3   2   15.79    7.29   0
  11   3   2   20.74    7.44   0
 -12  -3  -2  416.78    7.91   0
  12   3   2  391.31    9.13   0
 -12   3  -2  405.73    9.06   0
  12  -3   2  422.25    7.79   0
 -13   4   2   27.80    7.13   0
 -13  -4   2   28.46    8.37   0
  13   4  -2   28.17    7.94   0
  13  -4  -2   27.61    7.67   0
  12   4  -2   62.29    8.51   0
 -12   4   2   59.18    6.77   0
  12  -4  -2   63.21    7.22   0
 -12  -4   2   62.80    7.83   0
 -11   4   2  618.27    8.30   0
 -11  -4   2  601.52    9.79   0
  11  -4  -2  534.80    8.66   0
  11   4  -2  610.88   10.65   0
 -10  -4   2   21.92   14.89   0
  10   4  -2   20.60    8.04   0
 -10   4   2   21.76    5.97   0
 -10  -4   2   23.13    7.01   0
  10  -4  -2   24.28   12.34   0
 -10  -4   2   21.46   13.17   0
  10  -4  -2   17.41    6.38   0
  10  -4  -2   25.50   13.48   0
  -9  -4   2  561.68    9.60   0
  -9   4   2  591.10    7.91   0
   9  -4  -2  577.80   14.38   0
   9   4  -2  628.74   13.21   0
  -9  -4   2  567.63   15.25   0
   9   4  -2  541.96   10.36   0
   9  -4  -2  518.04    8.22   0
  -9   4   2  563.65   13.06   0
   8   4  -2  539.70   10.85   0
   8  -4  -2  447.69    7.65   0
  -8   4   2  502.69   11.00   0
  -8  -4   2  482.25    9.58   0
   8   4  -2  445.86   10.95   0
  -8   4   2  499.64    7.45   0
  -8  -4   2  491.14   12.78   0
   8  -4  -2  475.77   11.68   0
   7   4  -2  350.40   10.99   0
  -7  -4   2  357.44    9.60   0
   7   4  -2  410.39    9.60   0
   7  -4  -2  352.76   10.91   0
  -7  -4   2  379.48   11.50   0
  -7   4   2  394.97    7.00   0
  -7   4   2  385.34   10.73   0
   7  -4  -2  341.11    7.34   0
   6   4  -2  319.16   10.31   0
   6  -4  -2  315.79    6.67   0
  -6  -4   2  342.38    9.87   0
   6   4  -2  376.34    8.82   0
   6  -4  -2  295.92    9.33   0
  -6   4   2  329.65    6.47   0
  -6   4   2  349.33    9.52   0
  -6  -4   2  326.19    9.74   0
   5   4  -2 1444.32   19.29   0
   5   4  -2 1629.08   14.78   0
  -5  -4   2 1421.27   18.44   0
   5  -4  -2 1381.96   14.68   0
  -5   4   2 1475.41   10.71   0
  -5   4   2 1521.33   15.34   0
  -5  -4   2 1536.99   15.58   0
   5  -4  -2 1437.81   10.65   0
   4  -4  -2 2408.89   13.37   0
  -4   4   2 2507.45   18.29   0
   4  -4  -2 2343.67   17.57   0
  -4  -4   2 2434.80   32.01   0
  -4   4   2 2458.27   13.55   0
  -4  -4   2 2599.07   18.30   0
   4   4  -2 2715.34   18.46   0
   3   4  -2   67.95    6.95   0
   3  -4  -2   62.92    7.49   0
  -3   4   2   57.14    4.83   0
  -3  -4   2   66.28    7.16   0
  -3   4   2   54.72    7.59   0
   3  -4  -2   58.93    4.81   0
   2   4  -2 2271.26   17.15   0
  -2  -4   2 2173.25   17.01   0
   2  -4  -2 2072.08   13.18   0
   2  -4  -2 2075.59   16.37   0
  -2  -4   2 1941.86   35.42   0
  -2   4   2 2140.67   16.72   0
  -2   4   2 2111.33   13.37   0
   1  -4  -2 2437.31   14.03   0
  -1   4   2 2496.30   14.22   0
   1   4  -2 2768.04   18.49   0
   1  -4  -2 2395.85   17.86   0
   1   4  -2 2407.49   24.41   0
  -1   4   2 2448.11   18.73   0
  -1  -4   2 2559.14   18.42   0
  -1  -4   2 2143.95   23.77   0
   0  -4   2   16.12    8.19   0
   0   4  -2    7.81    7.07   0
   0  -4  -2    9.19    4.84   0
   0   4   2    9.92    6.34   0
   0   4   2    6.54    4.84   0
   0   4  -2    8.56    6.96   0
   0  -4  -2   14.71    6.57   0
   0  -4   2    9.72    7.48   0
   1   4   2  532.32   10.73   0
  -1   4  -2  580.34   10.26   0
  -1  -4  -2  458.05    7.52   0
  -1   4  -2  511.72   10.31   0
   1  -4   2  463.96    9.21   0
  -1  -4  -2  581.97    8.04   0
   1  -4   2  555.85   10.52   0
  -1  -4  -2  526.53   10.85   0
  -2   4  -2 1872.73   15.22   0
   2   4   2 1727.02   15.40   0
  -2  -4  -2 1605.58   11.41   0
  -2  -4  -2 1694.54   16.04   0
   2  -4   2 1474.21   13.11   0
  -2   4  -2 1646.26   13.99   0
   2  -4   2 1803.01   15.80   0
  -3   4  -2  713.65   10.96   0
  -3  -4  -2  620.85   11.70   0
   3  -4   2  570.37    9.14   0
   3  -4   2  662.33   11.04   0
   3   4   2  620.53    7.56   0
  -3   4  -2  599.71    8.76   0
   3   4   2  654.81   11.37   0
  -3  -4  -2  555.46    7.83   0
  -4   4  -2 1606.78   14.66   0
   4   4   2 1456.65   10.32   0
  -4  -4  -2 1339.02    9.96   0
  -4  -4  -2 1472.60   15.73   0
   4  -4   2 1299.95   10.50   0
   4  -4   2 1526.34   15.70   0
   4   4   2 1488.94   15.05   0
  -4   4  -2 1466.23   11.26   0
   5  -4   2   33.65    7.69   0
  -5  -4  -2   30.86    5.64   0
   5  -4   2   21.60    6.07   0
  -5   4  -2   36.35    7.19   0
   5   4   2   30.67    7.63   0
  -5  -4  -2   27.89    8.71   0
   5   4   2   31.55    5.59   0
  -5   4  -2   27.16    6.50   0
  -6   4  -2  635.24    8.78   0
   6   4   2  616.43    7.64   0
   6  -4   2  637.19   13.65   0
   6  -4   2  582.68    8.47   0
  -6  -4  -2  637.15   13.85   0
   6   4   2  637.13   12.34   0
  -6   4  -2  707.73   12.54   0
  -6  -4  -2  607.26    7.44   0
  -7   4  -2  146.40    5.65   0
   7   4   2  134.36    6.80   0
  -7  -4  -2  137.50   12.09   0
   7  -4   2  114.57    6.67   0
   7  -4   2  127.70   11.46   0
  -7  -4  -2  114.97    5.84   0
  -8  -4  -2  214.63   19.04   0
  -8   4  -2  183.27    6.03   0
   8  -4   2  182.94   16.54   0
   8  -4   2  172.83    6.84   0
   8   4   2  180.51    6.09   0
   8  -4   2  187.78   15.32   0
  -8  -4  -2  162.37    6.97   0
  -9   4  -2  421.83    6.92   0
   9  -4   2  403.57    6.90   0
   9   4   2  383.02    7.89   0
  -9  -4  -2  349.40    7.80   0
 -10   4  -2   57.08    6.74   0
  10   4   2   59.04    6.96   0
 -10  -4  -2   44.99    7.01   0
  10  -4   2   55.21    6.98   0
  11   4   2  283.12    8.23   0
  11  -4   2  262.59    8.13   0
 -11  -4  -2  262.80    8.12   0
 -11   4  -2  299.80    8.10   0
 -12  -4  -2   10.70    7.59   0
  12   4   2   10.08    7.88   0
  12  -4   2   14.87    6.47   0
 -12   4  -2    8.91    7.64   0
 -13   5   2    4.45    7.06   0
  13   5  -2    4.28    8.88   0
  13  -5  -2    1.57    7.63   0
 -13  -5   2    0.16    7.14   0
 -12   5   2  102.32    7.90   0
 -12  -5   2   94.45    8.30   0
  12   5  -2   93.10    9.01   0
  12  -5  -2   88.88    8.38   0
 -11  -5   2    1.38    7.44   0
  11  -5  -2   11.77    6.56   0
 -11   5   2    7.53    6.14   0
  11   5  -2    6.35    8.12   0
  10   5  -2    6.42    7.77   0
 -10  -5   2    2.59    7.15   0
  10  -5  -2    1.78    6.17   0
  10  -5  -2    4.88   10.15   0
 -10  -5   2    2.92   10.71   0
 -10  -5   2    4.65   12.66   0
 -10   5   2    1.75    5.73   0
  10  -5  -2    3.07   11.78   0
  -9  -5   2   22.07    6.91   0
  -9   5   2   22.64    5.69   0
   9   5  -2   24.43    7.71   0
  -9  -5   2   17.96   10.92   0
   9  -5  -2   26.91   10.43   0
   9  -5  -2   24.53    6.22   0
   8  -5  -2  149.60    6.40   0
  -8  -5   2  145.57    7.75   0
   8   5  -2  166.66    8.26   0
  -8   5   2  159.30    6.01   0
   8   5  -2  150.59    9.15   0
   8  -5  -2  143.06    9.41   0
  -8   5   2  153.41    8.61   0
  -8  -5   2  153.58   10.58   0
  -7  -5   2   31.68    7.93   0
   7   5  -2   32.63    6.52   0
  -7   5   2   28.63    8.14   0
   7   5  -2   30.73    8.22   0
   7  -5  -2   34.98    7.88   0
  -7   5   2   32.05    5.33   0
  -7  -5   2   33.73    8.83   0
   7  -5  -2   34.85    5.61   0
  -6  -5   2   64.81    8.10   0
  -6   5   2   68.75    7.32   0
   6   5  -2   77.40    6.71   0
   6  -5  -2   64.27    5.23   0
   6  -5  -2   66.00    7.55   0
  -6  -5   2   67.33    7.55   0
  -6   5   2   71.18    4.32   0
   6   5  -2   69.18    8.61   0
  -5  -5   2  422.25    9.07   0
   5   5  -2  462.88    9.38   0
  -5   5   2  426.50    9.42   0
   5  -5  -2  385.95    6.43   0
  -5  -5   2  381.65   12.47   0
  -5   5   2  416.74    6.57   0
   5  -5  -2  383.98    9.03   0
   4  -5  -2  145.65    5.11   0
   4   5  -2  163.34    6.97   0
  -4  -5   2  134.93   14.25   0
  -4   5   2  167.37    8.56   0
  -4   5   2  155.81    4.55   0
  -4  -5   2  156.39   11.86   0
   4  -5  -2  143.08    7.07   0
  -4  -5   2  163.07    7.21   0
   3   5  -2  324.83    8.02   0
  -3   5   2  289.65    5.94   0
   3  -5  -2  288.09    8.50   0
  -3   5   2  301.24    8.65   0
  -3  -5   2  299.75    8.04   0
   3  -5  -2  273.07    5.94   0
   2   5  -2 1450.40   13.32   0
   2   5  -2 1322.72   20.55   0
  -2   5   2 1404.39   13.35   0
   2  -5  -2 1370.28   13.69   0
   2  -5  -2 1296.98   10.18   0
  -2  -5   2 1384.69   13.22   0
  -2   5   2 1349.43   10.42   0
  -2  -5   2 1193.43   24.96   0
  -1   5   2  296.92    6.20   0
   1   5  -2  289.17    9.58   0
  -1   5   2  302.50    9.37   0
   1  -5  -2  288.04    9.27   0
  -1  -5   2  296.63    8.52   0
  -1  -5   2  253.34   11.17   0
   1   5  -2  322.69    7.63   0
   1  -5  -2  288.16    6.15   0
   0   5  -2  330.27    8.47   0
   0   5  -2  289.87    8.47   0
   0  -5  -2  311.94    6.40   0
   0   5   2  300.16    8.16   0
   0  -5   2  309.67    8.45   0
   0   5   2  302.75    6.36   0
   0  -5  -2  293.04    9.24   0
   0  -5   2  269.05    9.68   0
  -1  -5  -2 2387.82   13.32   0
  -1   5  -2 2311.23   16.00   0
  -1   5  -2 2091.10   16.08   0
  -1  -5  -2 2119.78   16.58   0
   1   5   2 2094.66   16.34   0
   1  -5   2 1806.77   15.41   0
   1  -5   2 2197.44   16.20   0
  -2  -5  -2   83.99    4.48   0
  -2  -5  -2  100.52    7.27   0
  -2   5  -2   98.55    6.80   0
  -2  -5  -2  103.52    5.23   0
  -2   5  -2  110.24    6.29   0
   2   5   2  107.23    6.95   0
   2  -5   2  105.06    6.77   0
   2  -5   2   86.92    5.59   0
  -3   5  -2  187.72    7.56   0
   3   5   2  189.05    8.46   0
  -3  -5  -2  190.95    8.13   0
  -3  -5  -2  174.16    6.00   0
   3  -5   2  151.55    6.98   0
   3  -5   2  196.99    8.60   0
  -3   5  -2  205.08    7.09   0
  -4   5  -2  245.89    7.61   0
  -4   5  -2  265.14    7.38   0
   4   5   2  241.96    8.41   0
   4  -5   2  229.03    7.33   0
   4   5   2  237.92    5.70   0
  -4  -5  -2  247.27    9.25   0
  -4  -5  -2  234.93    6.34   0
   4  -5   2  267.34    9.03   0
   5   5   2    0.53    4.45   0
  -5  -5  -2    1.58    4.45   0
  -5   5  -2    4.15    6.18   0
  -5  -5  -2   -0.78    7.60   0
  -5   5  -2    3.71    6.16   0
   5   5   2    1.29    6.46   0
   5  -5   2    3.50    6.01   0
   5  -5   2    3.36    7.18   0
  -6   5  -2 1025.74    9.81   0
   6   5   2 1075.98    8.94   0
   6   5   2 1008.96   13.34   0
  -6  -5  -2  987.04    8.59   0
  -6  -5  -2 1043.87   14.81   0
   6  -5   2  953.26    9.36   0
   6  -5   2 1046.77   14.77   0
  -6   5  -2 1144.67   13.51   0
  -7   5  -2  119.14    5.88   0
   7  -5   2   98.92    5.66   0
   7   5   2  119.10    5.86   0
  -7  -5  -2  102.21   10.65   0
   7  -5   2  101.91   10.36   0
  -7  -5  -2  100.35    6.34   0
  -8  -5  -2   -0.08    6.47   0
   8  -5   2    4.56   10.35   0
  -8   5  -2    4.11    6.39   0
  -8  -5  -2    3.39   10.63   0
   8   5   2    6.92    6.52   0
   8  -5   2    2.31    6.52   0
   8  -5   2    3.37   11.68   0
  -8  -5  -2    2.63   12.70   0
   9  -5   2    2.72    6.31   0
  -9   5  -2   10.10    6.57   0
   9   5   2    5.02    6.89   0
  -9  -5  -2    7.01    6.67   0
 -10   5  -2   44.57    6.82   0
  10   5   2   46.89    7.26   0
  10  -5   2   45.94    7.01   0
 -10  -5  -2   40.29    7.06   0
  11  -5   2   50.23    7.45   0
 -11   5  -2   62.59    7.46   0
 -11  -5  -2   54.34    7.39   0
 -13   6   2   36.00    7.47   0
 -13  -6   2   34.66    8.62   0
  13   6  -2   32.28    9.33   0
  13  -6  -2   32.20    7.84   0
 -12   6   2  154.83    7.33   0
 -12  -6   2  163.05    8.72   0
  12  -6  -2  144.60    7.68   0
  12   6  -2  142.97    9.41   0
  11   6  -2  362.55   10.86   0
  11  -6  -2  345.47    7.97   0
  11  -6  -2    2.93   14.59   0
  11  -6  -2    8.94   17.11   0
 -11  -6   2  419.66    9.45   0
 -11   6   2  437.46    7.75   0
  10  -6  -2  151.84   11.78   0
  10   6  -2  150.84    8.38   0
 -10  -6   2  151.02   11.45   0
 -10   6   2  164.34    6.40   0
  10  -6  -2  174.20   10.40   0
 -10  -6   2  159.76   12.81   0
 -10  -6   2  152.21    7.98   0
  10  -6  -2  136.13    6.98   0
  -9  -6   2  646.19   10.44   0
   9  -6  -2  605.78    8.29   0
  -9  -6   2  671.56   14.05   0
   9   6  -2  652.62   10.96   0
  -9   6   2  696.34    8.15   0
   9  -6  -2  631.47   13.09   0
   8  -6  -2   57.58    6.04   0
  -8  -6   2   59.71    8.08   0
   8   6  -2   65.06    6.80   0
  -8   6   2   61.04    7.92   0
  -8   6   2   67.51    4.70   0
   8   6  -2   57.74    8.24   0
  -8  -6   2   61.08    8.89   0
   8  -6  -2   56.71    8.68   0
   7   6  -2  165.08    8.74   0
  -7  -6   2  152.37    9.12   0
  -7  -6   2  174.55    8.56   0
  -7   6   2  165.05    7.90   0
   7  -6  -2  152.66    5.89   0
  -7   6   2  173.83    4.94   0
   7   6  -2  185.55    7.36   0
   7  -6  -2  150.80    8.46   0
  -6   6   2 2015.79   15.32   0
   6   6  -2 2118.71   14.71   0
   6  -6  -2 1897.80   15.31   0
  -6  -6   2 2076.77   15.86   0
   6  -6  -2 1848.69   11.19   0
  -6  -6   2 1844.36   19.47   0
  -6   6   2 2134.75   11.36   0
   5   6  -2  231.95    7.73   0
  -5   6   2  213.44    8.47   0
   5  -6  -2  206.32    8.46   0
  -5  -6   2  241.14    9.63   0
   5  -6  -2  207.56    5.64   0
  -5  -6   2  229.03    8.17   0
  -5  -6   2  185.84   10.90   0
  -5   6   2  212.18    5.54   0
  -4  -6   2 1586.69   13.12   0
   4   6  -2 1602.58   12.87   0
   4  -6  -2 1404.20    9.83   0
  -4  -6   2 1509.74   23.23   0
   4  -6  -2 1425.00   12.86   0
  -4   6   2 1561.92   13.54   0
  -4  -6   2 1319.88   25.78   0
  -4   6   2 1488.52   10.15   0
  -3  -6   2 1118.64   23.03   0
  -3   6   2 1194.08    9.42   0
  -3  -6   2 1171.25   24.41   0
   3   6  -2 1265.34   11.91   0
  -3   6   2 1300.98   12.62   0
   3  -6  -2 1161.13   12.09   0
   3  -6  -2 1133.77    9.15   0
  -3  -6   2 1290.23   11.92   0
   2   6  -2 2237.22   15.02   0
   2   6  -2 2010.47   20.54   0
  -2  -6   2 1876.81   23.60   0
   2  -6  -2 1968.02   11.33   0
  -2   6   2 2093.87   15.68   0
   2  -6  -2 1981.01   15.23   0
  -2   6   2 2043.71   11.83   0
  -2  -6   2 2175.98   14.91   0
   1   6  -2 1343.38   11.78   0
   1  -6  -2 1218.01    9.60   0
  -1   6   2 1309.74   13.12   0
   1  -6  -2 1230.47   12.85   0
   1   6  -2 1247.99   14.39   0
  -1  -6   2 1311.88   11.74   0
  -1   6   2 1239.94    9.67   0
  -1  -6   2 1133.13   15.98   0
   0   6  -2  164.37    7.47   0
   0   6   2  170.37    5.36   0
   0  -6  -2  167.93    6.91   0
   0   6  -2  183.47    7.13   0
   0   6   2  158.78    7.83   0
   0  -6   2  142.74    7.42   0
   0  -6  -2  163.67    5.35   0
   0  -6   2  175.07    6.37   0
  -1   6  -2 5479.77   22.11   0
   1   6   2 5049.56   22.63   0
  -1  -6  -2 5020.00   23.03   0
   1  -6   2 5122.75   21.69   0
  -1   6  -2 5086.14   22.39   0
   1   6   2 5272.32   18.35   0
   1  -6   2 4343.32   21.57   0
  -1  -6  -2 5622.86   18.92   0
  -2   6  -2  575.05    8.87   0
  -2  -6  -2  543.52    6.74   0
   2  -6   2  603.61    9.28   0
  -2  -6  -2  665.38    7.76   0
  -2  -6  -2  590.07    9.77   0
   2   6   2  604.43    9.53   0
  -2   6  -2  631.78    8.96   0
   2  -6   2  517.81    8.79   0
  -3   6  -2  489.15    7.89   0
  -3  -6  -2  448.64    7.15   0
  -3   6  -2  554.03    8.64   0
   3   6   2  497.36    9.04   0
  -3  -6  -2  506.97   10.39   0
   3  -6   2  521.98    9.23   0
   3  -6   2  422.65    8.55   0
  -3  -6  -2  543.97    7.62   0
  -4   6  -2 2208.15   15.09   0
  -4   6  -2 1922.14   12.90   0
   4  -6   2 2088.90   16.11   0
  -4  -6  -2 2005.22   16.08   0
   4   6   2 2018.52   15.25   0
  -4  -6  -2 1780.85   11.18   0
   4  -6   2 1783.62   11.61   0
  -5  -6  -2   -0.44    5.20   0
   5   6   2    3.01    5.21   0
  -5   6  -2    2.09    6.12   0
  -5   6  -2   -1.22    5.20   0
   5  -6   2    2.56    6.07   0
  -5  -6  -2    1.52    7.65   0
   5  -6   2   -0.16    7.08   0
   5   6   2    5.03    6.54   0
   6   6   2  343.86    7.18   0
  -6   6  -2  373.88    9.27   0
   6   6   2  311.88    9.23   0
   6  -6   2  347.58   10.41   0
   6  -6   2  314.81    7.37   0
  -6  -6  -2  327.12   10.62   0
  -6   6  -2  322.66    6.64   0
  -6  -6  -2  313.79    6.24   0
   7   6   2   31.13    6.39   0
   7  -6   2   31.40    6.44   0
   7  -6   2   26.15    9.14   0
   7  -6   2   29.41    8.56   0
  -7  -6  -2   30.15   10.12   0
  -7   6  -2   32.59    5.28   0
  -7  -6  -2   29.14    6.22   0
  -8  -6  -2  539.34   13.52   0
  -8  -6  -2  472.19   14.20   0
  -8   6  -2  490.00    8.02   0
   8  -6   2  436.84    7.86   0
   8   6   2  503.03    8.32   0
   8  -6   2  471.11   12.80   0
   8  -6   2  466.79   14.45   0
  -8  -6  -2  431.44    7.93   0
  -9   6  -2  761.45    7.81   0
  -9  -6  -2  648.83    8.88   0
   9   6   2  748.70    8.51   0
   9  -6   2  645.39   23.17   0
   9  -6   2  672.46    8.60   0
  10   6   2   45.01    7.21   0
  10  -6   2   56.18    6.94   0
 -10   6  -2   35.11    6.72   0
 -10  -6  -2   38.55    7.31   0
 -11  -6  -2  170.60    8.20   0
 -11   6  -2  165.47    7.71   0
  11  -6   2  144.56    7.76   0
  13   7  -2   21.38    9.29   0
 -13  -7   2   73.20    8.99   0
  13  -7  -2   59.42    7.96   0
 -13   7   2   79.11    7.34   0
 -12  -7   2  172.24    9.66   0
  12   7  -2  148.88    9.40   0
 -12   7   2  186.55    7.48   0
  12  -7  -2  146.78    7.73   0
  11  -7  -2    3.13   12.87   0
  11  -7  -2    1.77   11.28   0
  11   7  -2  148.66    8.94   0
 -11  -7   2  153.01   14.83   0
 -11  -7   2  151.25   15.62   0
 -11   7   2  172.00    6.98   0
  11  -7  -2  126.19    7.50   0
 -11  -7   2  160.37    8.50   0
 -10  -7   2  944.56   11.68   0
 -10  -7   2  962.14   14.98   0
 -10   7   2 1070.72    8.59   0
  10  -7  -2 1050.29   14.58   0
  10   7  -2  956.17   12.19   0
  10  -7  -2  941.24   15.16   0
 -10  -7   2  998.13   16.85   0
  10  -7  -2  869.40    9.28   0
  -9  -7   2  297.69    9.73   0
   9   7  -2  297.16    8.92   0
  -9   7   2  290.35    6.82   0
   9  -7  -2  254.43    7.11   0
  -9  -7   2  313.85   10.84   0
   9  -7  -2  276.00   10.21   0
  -8  -7   2  442.22   10.64   0
   8  -7  -2  432.06    7.41   0
   8   7  -2  487.53    9.77   0
  -8  -7   2  468.15   10.24   0
   8  -7  -2  437.10   10.64   0
  -8   7   2  462.15    9.41   0
  -8   7   2  490.18    7.39   0
  -7  -7   2  805.15   13.14   0
   7  -7  -2  737.71    8.09   0
   7   7  -2  946.42   11.10   0
  -7  -7   2 1014.65   13.27   0
   7  -7  -2  791.74   11.39   0
  -7   7   2  900.05    7.77   0
  -7   7   2  858.40   11.09   0
  -7  -7   2  896.50   11.70   0
   6  -7  -2    8.39    4.70   0
  -6   7   2   12.78    6.64   0
  -6  -7   2   11.49    5.92   0
   6  -7  -2   13.37    6.97   0
  -6   7   2   15.18    3.76   0
   6   7  -2   11.87    5.18   0
  -6  -7   2   12.26    8.71   0
  -6  -7   2   14.74    7.44   0
  -5   7   2  392.94    6.29   0
  -5  -7   2  408.97   10.99   0
   5  -7  -2  355.63    6.17   0
  -5  -7   2  338.82   12.91   0
  -5   7   2  407.73    8.27   0
   5  -7  -2  366.92    8.84   0
   5   7  -2  413.22    7.73   0
  -5  -7   2  384.62    8.00   0
  -4   7   2    4.40    3.70   0
   4   7  -2   -1.16    5.21   0
  -4  -7   2    0.99    7.07   0
  -4  -7   2   -0.55    5.42   0
   4  -7  -2    1.26    3.76   0
   4  -7  -2    2.50    6.02   0
  -4  -7   2    2.34    8.70   0
  -4   7   2   -2.04    5.93   0
   3  -7  -2 1795.43   13.68   0
  -3   7   2 1912.30   13.63   0
   3   7  -2 1958.38   21.71   0
   3   7  -2 1970.58   13.46   0
  -3   7   2 1851.57   10.84   0
  -3  -7   2 1858.05   13.17   0
   3  -7  -2 1779.24   10.35   0
  -3  -7   2 1799.09   22.21   0
   2  -7  -2 1489.92   10.00   0
  -2   7   2 1575.74   13.40   0
   2   7  -2 1621.23   12.56   0
  -2  -7   2 1463.77   18.13   0
   2   7  -2 1496.91   15.76   0
  -2  -7   2 1560.32   12.44   0
   2  -7  -2 1550.58   13.16   0
  -2   7   2 1604.83   10.26   0
  -1  -7   2  584.74   11.24   0
   1   7  -2  714.10    8.85   0
   1   7  -2  632.46    9.96   0
   1  -7  -2  649.54    6.94   0
   1  -7  -2  632.44   10.02   0
  -1  -7   2  648.21    9.40   0
  -1   7   2  641.29    7.34   0
  -1   7   2  657.12   10.19   0
   0  -7   2 6547.22   23.66   0
   0  -7  -2 6568.51   24.84   0
   0   7  -2 6891.65   23.89   0
   0  -7   2 6115.99   26.42   0
   0  -7  -2 6862.72   20.16   0
   0   7   2 6864.83   20.19   0
   0   7   2 6580.89   24.39   0
   0   7  -2 6723.65   25.81   0
  -1   7  -2  461.28    7.37   0
  -1  -7  -2  438.22    6.65   0
  -1   7  -2  409.99    7.73   0
  -1  -7  -2  431.46    8.69   0
   1   7   2  406.91    8.44   0
   1  -7   2  363.29    8.05   0
   1   7   2  437.35    6.54   0
   1  -7   2  413.52    8.01   0
   2  -7   2  571.39    8.68   0
   2   7   2  520.19    8.80   0
  -2   7  -2  535.07    8.36   0
  -2   7  -2  582.31    8.34   0
  -2  -7  -2  561.42    7.21   0
  -2  -7  -2  464.82    6.28   0
   2  -7   2  486.37    8.41   0
  -2  -7  -2  539.91    9.10   0
  -3  -7  -2 1056.76    8.88   0
  -3  -7  -2 1120.18   12.41   0
  -3   7  -2 1229.32   11.02   0
  -3   7  -2 1139.25   10.61   0
  -3  -7  -2 1304.96    9.61   0
   3   7   2 1105.31   11.28   0
   3  -7   2 1008.34   10.36   0
   3  -7   2 1173.71   11.50   0
  -4   7  -2  102.62    6.60   0
  -4   7  -2   92.09    5.49   0
   4   7   2   91.63    6.97   0
   4  -7   2   85.50    6.57   0
  -4  -7  -2   95.89    6.77   0
  -4  -7  -2   81.80    5.25   0
  -4  -7  -2  106.77    5.44   0
   4  -7   2   99.24    6.52   0
  -5   7  -2  110.35    6.90   0
   5   7   2  111.05    6.94   0
  -5  -7  -2  104.60    8.25   0
  -5  -7  -2   94.89    5.68   0
  -5   7  -2  122.73    6.65   0
   5  -7   2  116.85    7.86   0
   5  -7   2   95.93    5.56   0
  -6  -7  -2   45.18    7.87   0
  -6  -7  -2   43.20    5.91   0
  -6   7  -2   47.18    5.35   0
   6  -7   2   43.00    5.29   0
  -6   7  -2   44.68    6.51   0
   6  -7   2   50.59    7.48   0
   6   7   2   44.68    7.43   0
  -7  -7  -2 1654.18   15.22   0
   7   7   2 1459.10   10.72   0
   7  -7   2 1306.14   10.30   0
  -7   7  -2 1554.71   10.20   0
   7  -7   2 1523.10   16.23   0
  -7  -7  -2 1493.16   16.22   0
   7  -7   2 1444.38   14.55   0
  -7  -7  -2 1466.51   10.54   0
   8   7   2  404.22    7.92   0
  -8  -7  -2  406.93   13.39   0
   8  -7   2  380.92    7.62   0
  -8  -7  -2  367.54    7.68   0
   8  -7   2  394.31   11.24   0
  -8  -7  -2  466.00   12.11   0
  -8   7  -2  419.68    6.89   0
   8  -7   2  405.79   12.89   0
  -9  -7  -2   75.88   12.68   0
   9  -7   2   57.16   11.79   0
   9  -7   2   57.38    5.48   0
   9   7   2   64.65    7.27   0
  -9  -7  -2   68.62    6.91   0
   9  -7   2   61.23   12.74   0
  -9  -7  -2   68.03   14.95   0
  -9   7  -2   68.07    6.77   0
  10   7   2  686.27    9.78   0
 -10   7  -2  755.38    9.05   0
  10  -7   2  634.73    8.68   0
 -10  -7  -2  672.38    8.23   0
  11   7   2   34.26    7.91   0
 -11   7  -2   30.72    7.64   0
  11  -7   2   33.77    6.11   0
 -11  -7  -2   27.90    7.69   0
 -13  -8   2    5.66    9.59   0
  13  -8  -2   -4.12    7.88   0
 -13   8   2    5.01    7.33   0
 -12   8   2   13.09    6.77   0
 -12  -8   2    6.34    8.29   0
  12  -8  -2   10.93    7.16   0
 -11   8   2    1.83    6.34   0
 -11  -8   2    7.67    8.61   0
  11  -8  -2   -0.67    6.83   0
 -11  -8   2    4.75   11.27   0
 -11  -8   2    4.73   13.07   0
  11  -8  -2    0.06   10.66   0
  11  -8  -2   -0.03    9.52   0
 -10  -8   2    3.38    8.41   0
  10  -8  -2    1.00    8.46   0
 -10  -8   2   -0.09    8.94   0
  10  -8  -2    3.33    9.88   0
 -10  -8   2    1.03   10.27   0
 -10   8   2    7.00    5.94   0
  10  -8  -2    6.01    6.49   0
   9  -8  -2   95.62    6.39   0
  -9  -8   2  105.41    8.77   0
   9  -8  -2  105.89    8.33   0
  -9   8   2  105.54    6.15   0
   9  -8  -2  119.83    8.08   0
  -9  -8   2  111.65    8.34   0
  -9  -8   2  120.00    8.75   0
  -9  -8   2  114.55    9.27   0
   8  -8  -2    1.30    5.58   0
  -8  -8   2    0.51    7.43   0
   8   8  -2    0.16    6.24   0
  -8   8   2    5.22    6.53   0
  -8  -8   2    5.79    8.45   0
   8  -8  -2    4.30    7.24   0
  -8   8   2   -0.99    5.36   0
  -8  -8   2    3.82    7.29   0
   7  -8  -2  144.11    5.66   0
   7   8  -2  156.24    6.52   0
  -7   8   2  152.51    5.73   0
  -7  -8   2  134.97    8.99   0
   7  -8  -2  140.33    7.20   0
  -7   8   2  151.37    7.62   0
  -7  -8   2  152.42    7.99   0
  -7  -8   2  165.87    8.71   0
  -6  -8   2   43.27    9.65   0
  -6   8   2   46.61    5.93   0
   6   8  -2   53.53    6.31   0
   6  -8  -2   50.57    4.92   0
  -6   8   2   48.73    4.91   0
   6  -8  -2   48.63    6.38   0
  -6  -8   2   55.89    7.44   0
  -6  -8   2   54.77    6.04   0
  -5  -8   2  215.20   10.90   0
  -5  -8   2  248.16    9.42   0
   5   8  -2  248.47    6.96   0
  -5   8   2  234.44    8.14   0
   5  -8  -2  223.78    7.57   0
   5  -8  -2  217.44    4.90   0
  -5   8   2  237.82    5.02   0
  -5  -8   2  244.29    7.28   0
  -4   8   2   -1.94    4.44   0
   4   8  -2    2.90    5.34   0
  -4   8   2    2.01    5.97   0
  -4  -8   2    5.12    4.60   0
  -4  -8   2    3.87    7.27   0
   4  -8  -2    2.95    6.02   0
   4  -8  -2    1.73    4.47   0
  -4  -8   2    2.18    6.52   0
  -3  -8   2  156.01    6.54   0
  -3  -8   2  143.90    8.12   0
   3   8  -2  154.01    6.55   0
   3  -8  -2  148.67    5.95   0
   3  -8  -2  136.95    5.08   0
  -3   8   2  145.47    4.50   0
  -3   8   2  154.80    7.12   0
   3   8  -2  153.19    7.52   0
   2  -8  -2   25.61    6.81   0
   2   8  -2   29.38    5.72   0
  -2   8   2   30.43    5.35   0
  -2  -8   2   23.06    6.86   0
  -2   8   2   24.67    4.45   0
   2   8  -2   22.63    5.46   0
  -2  -8   2   22.43    5.83   0
   2  -8  -2   26.84    4.52   0
  -1  -8   2   33.58    5.20   0
   1  -8  -2   36.29    7.06   0
   1   8  -2   31.85    6.14   0
  -1  -8   2   34.56    6.90   0
   1  -8  -2   36.19    4.52   0
   1   8  -2   33.83    5.50   0
  -1   8   2   33.67    4.63   0
  -1   8   2   37.69    7.04   0
   0  -8  -2   94.48    7.21   0
   0   8  -2  103.72    5.48   0
   0  -8   2   86.23    6.55   0
   0  -8   2   94.57    6.45   0
   0  -8  -2   92.70    4.94   0
   0   8  -2   91.72    5.57   0
   0   8   2   99.29    6.97   0
   0   8   2   99.44    4.32   0
   1  -8   2  470.11    8.27   0
  -1  -8  -2  488.03    6.78   0
  -1   8  -2  489.90    8.14   0
   1   8   2  513.86    6.71   0
   1   8   2  454.26    8.68   0
  -1  -8  -2  465.96    8.68   0
   1  -8   2  429.97    8.28   0
  -1   8  -2  495.93    7.81   0
   2  -8   2  193.85    6.61   0
  -2  -8  -2  176.99    7.13   0
  -2   8  -2  182.21    6.16   0
  -2  -8  -2  165.33    5.59   0
   2   8   2  178.12    6.63   0
  -2  -8  -2  194.46    4.79   0
  -2   8  -2  184.76    6.50   0
   2  -8   2  158.97    5.73   0
   3  -8   2  608.60    8.89   0
  -3  -8  -2  582.15    9.25   0
  -3   8  -2  636.65    8.52   0
  -3   8  -2  632.76    8.46   0
   3   8   2  567.46    8.70   0
  -3  -8  -2  539.86    6.95   0
  -3  -8  -2  651.28    7.46   0
   3  -8   2  519.80    8.28   0
  -4  -8  -2   99.65    7.65   0
   4   8   2   80.43    6.12   0
  -4   8  -2   90.17    6.41   0
  -4  -8  -2   77.22    5.05   0
  -4   8  -2   92.93    5.75   0
  -4  -8  -2   97.39    5.11   0
   4  -8   2   73.39    6.28   0
   4  -8   2   91.56    7.11   0
   5  -8   2   19.91    6.42   0
  -5   8  -2   29.08    6.41   0
   5   8   2   19.26    5.62   0
  -5  -8  -2   23.21    5.37   0
  -5  -8  -2   25.35    4.32   0
  -5  -8  -2   21.29    6.46   0
  -5   8  -2   24.98    6.08   0
   5  -8   2   27.18    6.86   0
  -6  -8  -2    8.05    5.75   0
   6  -8   2    7.20    8.11   0
  -6  -8  -2    1.56    7.61   0
  -6  -8  -2    2.69    5.78   0
   6  -8   2   -0.16    6.23   0
  -6   8  -2    6.90    6.41   0
   7  -8   2   59.85    7.93   0
  -7  -8  -2   57.07    8.14   0
  -7   8  -2   49.36    6.86   0
   7  -8   2   42.78    6.59   0
  -7  -8  -2   50.31    6.16   0
   7  -8   2   62.85    7.97   0
  -7  -8  -2   65.55    7.66   0
  -8  -8  -2    1.84    6.22   0
   8  -8   2    0.97    8.69   0
   8  -8   2    1.83    6.41   0
  -8   8  -2   -1.78    6.58   0
  -8  -8  -2    2.34    8.21   0
  -8  -8  -2    4.44    9.52   0
   8  -8   2    3.34    8.32   0
  -9  -8  -2   63.82   12.27   0
  -9   8  -2   68.24    7.00   0
   9  -8   2   54.23   10.40   0
   9  -8   2   57.59    5.52   0
   9  -8   2   57.74   11.07   0
  -9  -8  -2   59.93    6.95   0
  -9  -8  -2   71.86   10.71   0
 -10   8  -2    8.39    5.70   0
  10  -8   2   11.29    7.06   0
 -10  -8  -2    5.84    7.08   0
 -11   8  -2   15.50    7.25   0
  11  -8   2   13.72    7.50   0
 -11  -8  -2    9.97    7.74   0
 -12  -9   2   69.06    9.17   0
  12  -9  -2   55.70    7.44   0
 -12  -9   2   61.97    9.70   0
  12  -9  -2    0.71   14.64   0
 -12   9   2   70.13    7.11   0
 -12  -9   2   64.04   19.37   0
 -12  -9   2   60.12   19.20   0
  12  -9  -2   -0.22   13.97   0
 -11  -9   2   11.91    8.89   0
 -11  -9   2    8.36   10.57   0
  11  -9  -2    2.71   10.73   0
 -11  -9   2   14.60   11.70   0
  11  -9  -2    0.28    9.56   0
  11  -9  -2   15.22    6.80   0
 -11  -9   2   15.64    9.07   0
 -11   9   2   20.19    6.47   0
 -10  -9   2  689.44   11.18   0
 -10   9   2  785.71    8.47   0
 -10  -9   2  697.14   12.75   0
 -10  -9   2  843.53   12.45   0
 -10  -9   2  739.19   13.43   0
  10  -9  -2  642.56   12.50   0
  10  -9  -2  755.04   11.83   0
  10  -9  -2  630.22    8.35   0
   9  -9  -2   36.43    8.79   0
   9  -9  -2   39.33    6.03   0
  -9  -9   2   36.68    8.41   0
  -9  -9   2   41.15    8.08   0
   9  -9  -2   41.80    6.93   0
  -9   9   2   30.37    5.80   0
  -9  -9   2   34.61    8.05   0
  -9  -9   2   38.58    8.09   0
   8  -9  -2  347.59    9.43   0
  -8  -9   2  328.87   10.38   0
   8  -9  -2  332.34    6.80   0
  -8  -9   2  385.85    9.42   0
  -8  -9   2  421.73    9.95   0
  -8   9   2  386.93    6.89   0
   7  -9  -2  994.19    8.55   0
   7   9  -2 1146.41   11.08   0
  -7  -9   2  944.92   14.48   0
  -7  -9   2 1226.09   13.79   0
  -7  -9   2 1144.47   11.79   0
  -7   9   2 1143.28    8.87   0
   7  -9  -2 1058.19   11.62   0
  -7   9   2 1010.16   11.05   0
   6   9  -2   60.53    6.41   0
   6  -9  -2   43.08    5.03   0
  -6  -9   2   55.11    5.92   0
   6  -9  -2   55.74    6.48   0
  -6   9   2   51.22    4.90   0
  -6  -9   2   43.22    8.82   0
  -6  -9   2   59.52    7.45   0
  -6   9   2   48.73    6.01   0
  -5  -9   2  387.98    7.81   0
  -5  -9   2  345.91   10.88   0
  -5   9   2  384.16    6.11   0
   5   9  -2  406.34    7.68   0
   5  -9  -2  371.58    6.07   0
  -5   9   2  379.11    8.01   0
   5  -9  -2  361.98    8.32   0
  -5  -9   2  387.53   10.32   0
  -4   9   2  105.53    4.90   0
  -4  -9   2   98.39    8.28   0
  -4   9   2  115.87    6.49   0
   4  -9  -2  108.95    6.67   0
   4  -9  -2  106.33    4.95   0
  -4  -9   2  116.62    6.22   0
  -4  -9   2  115.72    7.52   0
   4   9  -2  121.87    6.06   0
   3   9  -2  792.49    9.07   0
  -3   9   2  733.24    6.85   0
  -3  -9   2  769.87    9.04   0
   3  -9  -2  704.35    9.68   0
  -3  -9   2  715.06   11.92   0
   3  -9  -2  696.75    6.68   0
  -3   9   2  733.49    8.82   0
   3   9  -2  752.41   11.37   0
   2   9  -2 1534.25   11.76   0
   2   9  -2 1479.02   13.16   0
  -2   9   2 1509.93   11.77   0
  -2   9   2 1487.72    9.53   0
  -2  -9   2 1431.20   14.50   0
  -2  -9   2 1503.92   11.67   0
   2  -9  -2 1495.25   12.37   0
   2  -9  -2 1456.51    9.11   0
   1  -9  -2 1078.13   11.14   0
   1  -9  -2 1086.12    8.55   0
  -1  -9   2 1079.06   12.34   0
  -1  -9   2 1138.06   10.56   0
  -1   9   2 1146.86    8.62   0
   1   9  -2 1193.58   10.72   0
   1   9  -2 1122.84   11.06   0
  -1   9   2 1113.60   11.36   0
   0  -9  -2 2554.31   15.44   0
   0  -9   2 2580.75   14.49   0
   0  -9   2 2443.07   15.62   0
   0   9  -2 2716.83   14.67   0
   0   9   2 2640.94   14.67   0
   0   9  -2 2568.86   14.87   0
   0   9   2 2624.44   12.16   0
   0  -9  -2 2597.80   12.22   0
   1  -9   2 1806.93   12.63   0
   1  -9   2 1703.23   12.46   0
  -1   9  -2 1944.16   12.17   0
  -1  -9  -2 1862.79   13.48   0
   1   9   2 1803.24   12.70   0
  -1   9  -2 1887.31   12.29   0
   1   9   2 1905.40   10.76   0
  -1  -9  -2 1868.85   10.83   0
   2  -9   2 1622.69   11.79   0
  -2   9  -2 1983.81   12.09   0
  -2  -9  -2 2041.79   10.65   0
  -2   9  -2 1905.56   12.13   0
   2   9   2 1798.78   12.56   0
  -2  -9  -2 1803.24   13.10   0
   2  -9   2 1869.20   12.52   0
   3  -9   2   68.71    7.02   0
  -3   9  -2   70.96    5.86   0
  -3   9  -2   75.07    5.87   0
   3   9   2   60.43    7.06   0
  -3  -9  -2   60.05    7.70   0
  -3  -9  -2   50.48    4.75   0
  -3  -9  -2   71.59    4.19   0
   3  -9   2   56.33    4.99   0
  -4   9  -2    2.98    5.69   0
   4   9   2   10.18    5.76   0
  -4  -9  -2    0.05    6.26   0
  -4  -9  -2    2.73    4.92   0
  -4  -9  -2    1.24    3.93   0
   4  -9   2    2.43    6.65   0
  -4   9  -2    5.26    5.30   0
   4  -9   2    3.20    5.98   0
   5  -9   2  517.49    8.05   0
  -5  -9  -2  603.72   10.20   0
  -5   9  -2  612.77    8.28   0
  -5   9  -2  629.12    9.19   0
   5   9   2  557.78    9.27   0
  -5  -9  -2  529.28    7.30   0
   5  -9   2  613.87    9.75   0
  -5  -9  -2  716.63    7.80   0
  -6  -9  -2  145.69    6.31   0
  -6   9  -2  104.25    6.72   0
  -6  -9  -2  105.21    6.15   0
   6  -9   2   91.77    6.60   0
  -6  -9  -2  119.78    8.25   0
   6  -9   2  112.82    7.78   0
  -7   9  -2  389.02    7.86   0
  -7  -9  -2  448.13    7.53   0
  -7  -9  -2  327.16    7.10   0
  -7  -9  -2  413.10    9.54   0
   7  -9   2  341.00    8.81   0
   7  -9   2  323.28    7.49   0
   7  -9   2  376.63    9.67   0
  -7  -9  -2  355.69   10.44   0
  -8  -9  -2  480.26    8.20   0
  -8   9  -2  425.80    7.83   0
   8  -9   2  349.06    7.76   0
  -8  -9  -2  378.14    7.69   0
   8  -9   2  392.34   10.72   0
  -8  -9  -2  394.15   11.19   0
   8  -9   2  406.77   11.10   0
  -8  -9  -2  453.18   10.36   0
  -9  -9  -2  215.39   11.75   0
  -9  -9  -2  243.07   11.27   0
  -9   9  -2  248.39    6.38   0
   9  -9   2  177.33   11.19   0
   9  -9   2  198.88   11.43   0
  -9  -9  -2  197.64    7.58   0
   9  -9   2  193.80    7.28   0
  -9  -9  -2  263.61    8.06   0
 -10   9  -2  253.80    7.76   0
 -10  -9  -2  240.22    8.47   0
  10  -9   2   -0.20   12.70   0
 -10  -9  -2  257.58   17.09   0
  10  -9   2  185.63    7.72   0
 -10  -9  -2  194.20    8.01   0
  10  -9   2    1.57   14.10   0
 -10  -9  -2  239.04   18.46   0
 -11   9  -2   34.14    7.65   0
 -11  -9  -2   41.44    8.22   0
  11  -9   2   30.26    6.06   0
 -11  -9  -2   32.94    7.92   0
  12 -10  -2   -0.34   12.09   0
 -12 -10   2   73.78   14.54   0
 -12 -10   2   72.28    9.08   0
  12 -10  -2   70.80    7.75   0
 -12 -10   2   73.80   10.46   0
  12 -10  -2    0.12   12.44   0
 -12  10   2   67.62    7.34   0
 -12 -10   2   68.52   14.41   0
 -11 -10   2  247.46   10.40   0
  11 -10  -2    1.60    8.95   0
 -11 -10   2  289.70   10.61   0
  11 -10  -2  229.18    7.88   0
  11 -10  -2    1.60    8.98   0
 -11  10   2  260.80    7.55   0
 -11 -10   2  261.15   12.76   0
 -11 -10   2  247.33   11.58   0
  10 -10  -2    8.52    7.96   0
  10 -10  -2    6.42    8.95   0
 -10 -10   2    7.22    8.42   0
 -10 -10   2   10.01    8.79   0
 -10 -10   2   14.31    8.50   0
 -10  10   2    8.16    6.21   0
  10 -10  -2    6.21    5.22   0
 -10 -10   2   11.16    9.26   0
   9 -10  -2  570.22    7.09   0
   9 -10  -2  554.33   10.51   0
   9 -10  -2  643.00   10.65   0
  -9 -10   2  641.52   10.97   0
  -9 -10   2  714.75   11.70   0
  -9 -10   2  597.18   10.69   0
  -9  10   2  642.74    7.15   0
  -9 -10   2  563.06   11.71   0
   8 -10  -2  736.83    8.05   0
  -8 -10   2  989.99   12.44   0
  -8 -10   2  770.70   12.83   0
   8 -10  -2  776.57   10.38   0
  -8  10   2  865.82    8.18   0
  -8 -10   2  858.51   11.25   0
  -7  10   2  366.09    8.56   0
   7  10  -2  384.53    7.68   0
  -7 -10   2  414.36    9.67   0
   7 -10  -2  356.90    8.05   0
  -7 -10   2  323.30   10.93   0
   7 -10  -2  347.85    6.53   0
  -7  10   2  383.68    6.42   0
  -7 -10   2  367.37    7.98   0
  -6 -10   2  557.31   10.83   0
   6  10  -2  543.08    8.17   0
  -6  10   2  496.90    8.24   0
  -6  10   2  551.82    6.94   0
  -6 -10   2  532.81    9.09   0
  -6 -10   2  460.52   11.61   0
   6 -10  -2  474.14    6.71   0
   6 -10  -2  515.56    8.70   0
  -5 -10   2   15.91    5.92   0
   5 -10  -2   12.04    6.71   0
  -5  10   2   19.06    4.71   0
  -5 -10   2   16.59    7.70   0
  -5 -10   2   17.98    6.75   0
   5  10  -2   16.28    5.75   0
  -5  10   2   14.12    6.13   0
   5 -10  -2   12.68    4.60   0
   4 -10  -2  954.16   10.15   0
  -4  10   2 1011.94    7.60   0
   4  10  -2 1029.92    9.96   0
  -4 -10   2 1000.87    9.69   0
   4 -10  -2  914.05    7.82   0
  -4 -10   2  982.15   13.11   0
  -4  10   2  984.68   10.16   0
   3  10  -2   92.54    6.05   0
   3 -10  -2   69.37    4.61   0
  -3 -10   2   84.84    5.95   0
   3  10  -2   81.22    5.90   0
  -3 -10   2   75.41    6.52   0
  -3  10   2   74.64    6.50   0
  -3  10   2   80.63    3.94   0
   3 -10  -2   81.03    6.70   0
  -2 -10   2  960.77    9.08   0
   2 -10  -2  924.28    7.77   0
  -2  10   2  973.55   10.36   0
   2  10  -2 1015.23    9.18   0
   2 -10  -2  921.61   10.25   0
   2  10  -2  954.11   10.41   0
  -2 -10   2  913.01   11.77   0
  -2  10   2 1002.75    7.62   0
  -1 -10   2 3677.47   19.41   0
   1  10  -2 4147.68   17.21   0
  -1  10   2 4101.21   14.17   0
  -1 -10   2 4131.96   17.06   0
   1 -10  -2 3849.51   13.92   0
   1 -10  -2 3764.48   17.39   0
   1  10  -2 3968.84   18.27   0
  -1  10   2 4035.41   17.58   0
   0 -10   2   36.96    5.17   0
   0 -10   2   27.41    6.28   0
   0  10  -2   34.69    5.80   0
   0 -10  -2   29.70    4.53   0
   0 -10  -2   27.36    6.80   0
   0  10  -2   29.05    5.48   0
   0  10   2   31.69    6.40   0
   0  10   2   28.93    3.77   0
   1 -10   2 1299.53   10.95   0
  -1  10  -2 1502.58   11.04   0
   1  10   2 1453.01    8.96   0
   1  10   2 1335.08   11.10   0
  -1  10  -2 1418.50   10.58   0
  -1 -10  -2 1352.25   11.69   0
  -1 -10  -2 1440.58    9.41   0
   1 -10   2 1399.96   10.95   0
   2 -10   2  796.41    8.32   0
  -2 -10  -2  802.30    7.57   0
  -2  10  -2  825.66    8.75   0
   2  10   2  696.03    8.90   0
  -2  10  -2  765.46    8.59   0
  -2 -10  -2  756.29    9.63   0
   2  10   2  819.52    7.07   0
   2 -10   2  688.15    8.87   0
   3 -10   2  226.87    6.76   0
  -3  10  -2  225.82    6.48   0
  -3 -10  -2  203.65    5.36   0
   3 -10   2  207.48    5.59   0
  -3 -10  -2  228.10    5.56   0
  -3 -10  -2  220.97    7.53   0
  -3  10  -2  241.89    6.36   0
   3  10   2  203.28    6.94   0
   4 -10   2  308.27    7.39   0
   4  10   2  292.75    7.15   0
  -4 -10  -2  242.34    5.81   0
  -4  10  -2  335.74    7.77   0
  -4  10  -2  340.84    6.50   0
  -4 -10  -2  337.08    5.53   0
  -4 -10  -2  301.86    8.66   0
   4 -10   2  268.44    7.05   0
  -5 -10  -2   53.84    5.60   0
  -5 -10  -2   73.33    5.54   0
   5 -10   2   49.18    5.33   0
  -5  10  -2   73.01    5.13   0
  -5 -10  -2   57.63    6.94   0
   5  10   2   53.68    6.22   0
   5 -10   2   61.54    6.34   0
   6 -10   2 1292.35   11.80   0
  -6  10  -2 1402.84   10.48   0
  -6 -10  -2 1363.83   13.02   0
  -6 -10  -2 1436.56   11.70   0
  -6 -10  -2 1621.95   10.52   0
  -6 -10  -2 1238.16    9.58   0
   6 -10   2 1391.86   12.73   0
   6 -10   2 1236.53    9.26   0
  -7 -10  -2  247.58    6.76   0
  -7  10  -2  238.85    7.32   0
   7 -10   2  204.65    5.88   0
  -7 -10  -2  235.96    8.61   0
  -7 -10  -2  220.18    8.86   0
  -7 -10  -2  203.87    6.57   0
   7 -10   2  235.94    8.80   0
   7 -10   2  212.16    8.02   0
  -8  10  -2  404.99    7.93   0
  -8 -10  -2  466.02    8.13   0
  -8 -10  -2  468.17   10.13   0
  -8 -10  -2  396.20   10.25   0
   8 -10   2  376.37    6.76   0
  -8 -10  -2  361.33    7.55   0
   8 -10   2  373.20    9.97   0
   8 -10   2  420.93   10.08   0
  -9  10  -2  361.60    7.82   0
   9 -10   2  254.13   11.04   0
  -9 -10  -2  310.86    7.93   0
  -9 -10  -2  398.50    8.41   0
  -9 -10  -2  384.35   11.53   0
   9 -10   2  319.27    6.50   0
  -9 -10  -2  350.21   12.42   0
   9 -10   2  336.33   12.11   0
  10 -10   2    1.89   11.44   0
 -10 -10  -2    2.37    7.30   0
 -10 -10  -2    9.90   12.18   0
 -10  10  -2    7.74    6.83   0
 -10 -10  -2   13.11    7.39   0
 -10 -10  -2    9.90   13.65   0
  10 -10   2    1.30   12.01   0
  10 -10   2    9.97    5.52   0
 -11 -10  -2  161.75    8.70   0
 -11 -10  -2  209.39    9.01   0
 -11  10  -2  191.59    8.32   0
  11 -10   2  160.17    8.32   0
  12 -11  -2    1.47   10.63   0
 -12 -11   2    4.60    9.80   0
 -12 -11   2    9.72    9.81   0
  12 -11  -2    1.46   11.79   0
 -12 -11   2    8.02   11.94   0
 -12  11   2   10.88    7.23   0
 -12 -11   2   12.56   13.61   0
  12 -11  -2   12.55    6.32   0
 -11 -11   2    4.02    9.40   0
 -11 -11   2    2.55    9.18   0
  11 -11  -2    1.42    8.26   0
  11 -11  -2   -1.08    6.74   0
 -11 -11   2    2.81    9.09   0
  11 -11  -2    3.71   10.26   0
 -11 -11   2    4.59   10.84   0
 -11  11   2   -4.50    6.32   0
  10 -11  -2   12.72    6.42   0
 -10 -11   2   11.90    8.45   0
 -10 -11   2   11.48    8.48   0
  10 -11  -2   10.54    9.16   0
  10 -11  -2   10.93    8.08   0
 -10 -11   2    8.79    8.83   0
 -10  11   2   10.27    6.22   0
 -10 -11   2   14.50    8.16   0
   9 -11  -2    6.79    7.04   0
   9 -11  -2   13.03    8.84   0
  -9 -11   2    7.96    8.45   0
  -9  11   2   14.46    5.87   0
  -9 -11   2   11.45    7.38   0
  -9 -11   2    6.43    7.86   0
   9 -11  -2   14.28    5.91   0
  -9 -11   2   13.42    9.48   0
  -8 -11   2  217.84    8.34   0
   8 -11  -2  212.90    8.56   0
   8 -11  -2  199.62    6.29   0
  -8 -11   2  265.94    9.57   0
  -8 -11   2  200.93    9.77   0
  -8 -11   2  254.09    8.62   0
  -8  11   2  268.62    6.50   0
  -7  11   2   78.14    5.30   0
  -7 -11   2   78.98    7.43   0
  -7 -11   2   70.65    8.56   0
   7 -11  -2   69.31    7.92   0
  -7 -11   2   75.62    7.45   0
   7 -11  -2   65.17    4.50   0
  -6 -11   2   83.59    8.78   0
   6  11  -2   98.96    6.12   0
   6 -11  -2   85.64    4.41   0
  -6  11   2   90.11    6.28   0
   6 -11  -2   92.41    6.81   0
  -6 -11   2  103.31    7.69   0
  -6 -11   2  102.74    7.19   0
  -6  11   2  102.76    4.41   0
  -5 -11   2   99.64    6.24   0
  -5 -11   2   99.82    7.03   0
   5 -11  -2  102.20    6.87   0
  -5  11   2   89.48    5.06   0
   5  11  -2   96.46    6.06   0
   5 -11  -2   89.36    5.11   0
  -5 -11   2   87.66    8.18   0
  -5  11   2   87.58    6.31   0
  -4  11   2  278.34    5.69   0
  -4  11   2  271.09    7.38   0
   4  11  -2  294.86    6.94   0
   4 -11  -2  265.26    7.41   0
  -4 -11   2  280.05    8.76   0
   4 -11  -2  253.60    5.60   0
  -4 -11   2  286.75    6.08   0
   3  11  -2   21.44    5.51   0
  -3  11   2   23.70    3.59   0
   3  11  -2   26.23    4.96   0
   3 -11  -2   30.68    6.34   0
  -3 -11   2   26.12    5.66   0
  -3  11   2   26.66    6.25   0
   3 -11  -2   21.99    4.43   0
  -3 -11   2   26.38    4.74   0
   2 -11  -2  462.08    6.20   0
  -2  11   2  469.01    6.22   0
   2  11  -2  514.48    7.27   0
  -2  11   2  477.68    8.56   0
   2  11  -2  486.62    7.79   0
   2 -11  -2  475.73    8.46   0
  -2 -11   2  462.30    9.09   0
  -2 -11   2  502.80    7.94   0
   1 -11  -2    1.50    3.53   0
   1  11  -2    7.02    4.80   0
   1  11  -2    4.32    5.76   0
  -1  11   2    0.31    5.21   0
  -1 -11   2    5.87    4.73   0
  -1 -11   2    3.61    5.03   0
   1 -11  -2    1.07    6.29   0
  -1  11   2    3.66    3.60   0
   0 -11   2  219.26    5.95   0
   0 -11   2  211.59    7.31   0
   0  11  -2  245.85    6.82   0
   0 -11  -2  231.09    5.39   0
   0  11   2  222.26    7.34   0
   0  11  -2  225.57    6.42   0
   0  11   2  221.18    5.36   0
   0 -11  -2  218.84    7.60   0
   1 -11   2  137.15    6.35   0
   1  11   2  134.06    6.72   0
  -1  11  -2  145.14    6.29   0
  -1 -11  -2  138.95    7.12   0
   1  11   2  143.08    4.28   0
  -1  11  -2  145.53    5.78   0
  -1 -11  -2  149.26    4.40   0
   1 -11   2  151.51    6.50   0
   2  11   2  242.64    5.39   0
  -2  11  -2  259.33    5.84   0
  -2 -11  -2  247.19    7.26   0
  -2  11  -2  248.65    6.07   0
   2  11   2  224.19    6.73   0
  -2 -11  -2  252.79    5.48   0
   2 -11   2  214.44    6.65   0
   2 -11   2  232.22    6.80   0
   3 -11   2   23.90    5.88   0
  -3 -11  -2   19.42    4.64   0
  -3 -11  -2    9.17    3.78   0
  -3  11  -2   20.94    5.64   0
  -3  11  -2   20.49    5.38   0
  -3 -11  -2    8.78    6.63   0
   3  11   2   19.42    5.97   0
   3 -11   2   15.50    6.01   0
   4 -11   2   13.74    6.64   0
  -4  11  -2   15.64    5.48   0
  -4  11  -2    7.31    5.66   0
  -4 -11  -2   17.44    4.86   0
  -4 -11  -2   11.08    6.30   0
  -4 -11  -2    9.32    4.78   0
   4 -11   2    6.74    4.94   0
   4  11   2    8.73    5.75   0
   5 -11   2  498.64    8.40   0
  -5  11  -2  505.91    7.04   0
  -5 -11  -2  475.59    8.69   0
  -5 -11  -2  443.87    7.23   0
  -5 -11  -2  564.83    7.55   0
   5 -11   2  426.31    7.72   0
  -6 -11  -2  195.75    7.52   0
  -6 -11  -2  217.74    6.42   0
   6 -11   2  171.47    7.50   0
  -6 -11  -2  173.41    6.19   0
  -6 -11  -2  178.71    8.36   0
   6 -11   2  152.12    6.93   0
  -6  11  -2  200.08    7.14   0
   6 -11   2  193.97    7.27   0
   7 -11   2    1.63    6.38   0
  -7 -11  -2    5.29    6.80   0
  -7 -11  -2   -4.26    5.72   0
  -7 -11  -2    7.45    7.91   0
  -7  11  -2    3.47    5.19   0
   7 -11   2    5.63    7.07   0
  -7 -11  -2    6.58    5.85   0
   7 -11   2    1.98    6.48   0
  -8 -11  -2   91.73    6.76   0
   8 -11   2  115.71    9.47   0
  -8 -11  -2  117.24    8.43   0
  -8 -11  -2  106.87    9.56   0
  -8  11  -2  124.63    7.19   0
  -8 -11  -2  126.40    6.74   0
   8 -11   2  103.87    7.92   0
   8 -11   2   96.92    7.01   0
   9 -11   2    2.10    8.89   0
  -9  11  -2   14.18    6.88   0
  -9 -11  -2   11.51    9.18   0
  -9 -11  -2    6.63    9.46   0
  -9 -11  -2    5.50    6.96   0
   9 -11   2    3.64    6.94   0
  -9 -11  -2    5.57    7.07   0
   9 -11   2    7.75    9.45   0
 -10 -11  -2    9.59   11.68   0
 -10  11  -2    8.65    7.27   0
  10 -11   2   -0.49   10.74   0
  10 -11   2   10.58    7.16   0
 -10 -11  -2    5.71   11.96   0
 -10 -11  -2   12.73    7.49   0
 -10 -11  -2   12.94    7.35   0
  10 -11   2   -0.59   10.78   0
 -12 -12   2   45.42   10.21   0
 -12 -12   2   40.94   13.20   0
 -12 -12   2   40.38   10.31   0
 -12 -12   2   45.47   11.61   0
 -12  12   2   46.18    7.44   0
  12 -12  -2    0.89   11.42   0
  12 -12  -2   33.03    7.87   0
  12 -12  -2   -0.65   10.32   0
 -11 -12   2   74.71    9.78   0
 -11  12   2   97.32    5.94   0
  11 -12  -2    1.06    8.60   0
  11 -12  -2    0.59    9.47   0
 -11 -12   2   84.34    9.83   0
 -11 -12   2   96.49   10.34   0
 -11 -12   2   84.11   10.28   0
  11 -12  -2   88.55    7.40   0
  10 -12  -2    8.51    7.43   0
 -10 -12   2   11.46    8.45   0
  10 -12  -2    5.49    9.34   0
  10 -12  -2   16.66    6.41   0
 -10  12   2   11.52    6.38   0
 -10 -12   2   10.76    8.34   0
 -10 -12   2    9.40    7.92   0
 -10 -12   2   10.94    9.89   0
  -9 -12   2  783.70   10.72   0
  -9  12   2  868.42    8.65   0
  -9 -12   2  949.99   13.31   0
   9 -12  -2  780.35   11.11   0
  -9 -12   2  745.36   12.92   0
   9 -12  -2  772.19    7.59   0
  -9 -12   2  882.15   11.60   0
   9 -12  -2  892.43   10.66   0
  -8 -12   2  333.44    8.60   0
   8 -12  -2  314.52    6.80   0
   8 -12  -2  390.03    8.62   0
  -8  12   2  357.00    6.67   0
  -8 -12   2  406.77    9.80   0
   8 -12  -2  325.80    8.91   0
  -8 -12   2  312.16   10.93   0
  -8 -12   2  376.26    9.12   0
   7 -12  -2   34.44    6.82   0
  -7 -12   2   47.29    7.23   0
  -7 -12   2   40.21    9.05   0
   7 -12  -2   34.32    5.47   0
  -7  12   2   44.40    4.38   0
  -7 -12   2   54.75    6.35   0
  -6  12   2  316.53    6.09   0
   6 -12  -2  296.35    7.70   0
  -6 -12   2  331.04    9.34   0
   6  12  -2  337.12    7.22   0
  -6 -12   2  289.89   10.02   0
  -6 -12   2  337.40    7.55   0
  -6  12   2  306.09    8.03   0
   6 -12  -2  279.22    6.06   0
  -5  12   2   11.47    4.75   0
  -5 -12   2   10.79    7.23   0
   5  12  -2    8.10    5.77   0
  -5  12   2   12.90    6.02   0
   5 -12  -2   13.51    4.81   0
  -5 -12   2   10.51    6.27   0
   5 -12  -2   13.69    6.34   0
  -5 -12   2    9.87    5.86   0
   4  12  -2  120.47    6.84   0
  -4  12   2  118.55    5.18   0
  -4 -12   2  128.94    6.23   0
   4  12  -2  119.08    5.32   0
  -4  12   2  124.08    6.59   0
   4 -12  -2  123.03    6.72   0
   4 -12  -2  106.83    4.34   0
  -4 -12   2  117.23    7.31   0
  -3 -12   2  137.14    5.21   0
   3 -12  -2  122.28    6.71   0
   3  12  -2  138.04    6.10   0
  -3  12   2  132.00    4.32   0
   3  12  -2  134.15    6.68   0
  -3  12   2  131.17    5.68   0
   3 -12  -2  134.36    4.31   0
  -3 -12   2  124.57    7.40   0
   2  12  -2 1107.03   10.17   0
   2  12  -2 1151.37    9.96   0
  -2 -12   2 1050.54   11.12   0
   2 -12  -2 1052.51   10.24   0
  -2 -12   2 1104.66    9.81   0
  -2  12   2 1138.59    8.14   0
   2 -12  -2 1061.87    7.63   0
  -2  12   2 1127.52    9.79   0
  -1  12   2 1197.58    8.33   0
   1  12  -2 1182.98   10.00   0
   1  12  -2 1205.79   10.06   0
  -1 -12   2 1087.83   10.39   0
  -1  12   2 1148.28    9.94   0
   1 -12  -2 1099.53   10.40   0
  -1 -12   2 1192.80    9.30   0
   1 -12  -2 1111.53    8.24   0
   0 -12   2   13.11    4.78   0
   0 -12   2   19.04    5.51   0
   0 -12  -2   15.50    4.33   0
   0  12  -2   13.24    4.74   0
   0 -12  -2   14.88    6.56   0
   0  12   2   15.79    3.51   0
   0  12   2   14.46    6.35   0
   0  12  -2   13.09    4.65   0
   1 -12   2 1328.27   10.39   0
  -1 -12  -2 1303.72   10.89   0
   1  12   2 1415.42    8.43   0
  -1  12  -2 1436.68    9.92   0
   1 -12   2 1204.93   10.35   0
  -1 -12  -2 1315.88    8.73   0
  -1  12  -2 1407.24   10.01   0
   1  12   2 1303.48   10.45   0
  -2 -12  -2  556.55    8.61   0
  -2  12  -2  569.79    7.42   0
  -2  12  -2  584.87    7.92   0
   2 -12   2  558.31    8.02   0
   2  12   2  591.15    6.62   0
   2  12   2  521.97    8.00   0
  -2 -12  -2  577.24    6.80   0
   2 -12   2  504.71    7.89   0
   3 -12   2   18.54    5.84   0
   3 -12   2   11.12    5.80   0
  -3 -12  -2   11.25    4.59   0
  -3  12  -2   18.25    5.55   0
  -3 -12  -2   10.66    6.45   0
   3  12   2   17.84    5.89   0
  -3  12  -2   19.49    5.37   0
  -3 -12  -2   18.22    4.70   0
  -4 -12  -2  171.51    7.14   0
  -4  12  -2  175.44    6.22   0
   4 -12   2  141.33    6.41   0
  -4 -12  -2  175.22    5.87   0
   4  12   2  165.03    6.58   0
   4 -12   2  162.39    6.50   0
  -4 -12  -2  155.16    5.60   0
   5 -12   2   95.73    6.48   0
  -5  12  -2  103.78    5.36   0
  -5 -12  -2   79.25    5.65   0
  -5 -12  -2   91.00    7.82   0
  -5 -12  -2   96.81    5.66   0
   5 -12   2   77.17    5.39   0
   6 -12   2  335.52    7.55   0
   6 -12   2  327.61    7.33   0
  -6 -12  -2  400.95    8.27   0
  -6 -12  -2  308.14    6.80   0
  -6  12  -2  410.71    7.48   0
  -6 -12  -2  358.03    9.02   0
  -6 -12  -2  420.43    7.32   0
   6 -12   2  373.58    7.98   0
   7 -12   2   38.05    6.40   0
  -7 -12  -2   37.40    7.04   0
  -7 -12  -2   34.65    6.14   0
  -7  12  -2   45.05    6.72   0
  -7 -12  -2   38.92    8.03   0
   7 -12   2   31.03    6.67   0
  -7 -12  -2   44.38    6.10   0
   7 -12   2   44.16    7.76   0
  -8 -12  -2  250.98    7.32   0
  -8 -12  -2  227.70    8.43   0
   8 -12   2  189.83    8.59   0
  -8  12  -2  218.70    7.67   0
  -8 -12  -2  207.45   10.24   0
  -8 -12  -2  191.03    7.06   0
   8 -12   2  185.97    7.38   0
   8 -12   2  223.35    9.17   0
  -9 -12  -2  273.40   10.69   0
  -9  12  -2  294.41    6.82   0
  -9 -12  -2  312.76    8.23   0
   9 -12   2  224.23    7.73   0
   9 -12   2  239.66    9.74   0
  -9 -12  -2  245.59   10.89   0
   9 -12   2  164.71    9.85   0
  -9 -12  -2  228.62    7.72   0
 -10 -12  -2    1.84    7.80   0
 -10 -12  -2   -3.11   11.50   0
 -10 -12  -2    1.32   10.20   0
 -10 -12  -2   -4.00    8.82   0
  10 -12   2    1.73   11.02   0
 -10  12  -2    6.74    7.25   0
  10 -12   2    0.56   10.53   0
  10 -12   2    9.23    7.16   0
 -11 -13   2   56.33    9.31   0
 -11 -13   2   51.61    8.85   0
  11 -13  -2    1.48    8.77   0
 -11 -13   2   46.76   10.13   0
  11 -13  -2    2.52    8.62   0
  11 -13  -2   43.67    7.16   0
 -11 -13   2   53.92   10.43   0
 -11  13   2   57.61    7.10   0
 -10 -13   2  308.70   11.99   0
 -10 -13   2  339.72    9.60   0
  10 -13  -2  380.96    9.16   0
  10 -13  -2  316.30    9.71   0
 -10  13   2  385.83    6.61   0
 -10 -13   2  359.08   10.05   0
 -10 -13   2  416.87   11.51   0
  10 -13  -2  336.77    6.57   0
   9 -13  -2   90.83    6.42   0
  -9 -13   2  110.68    9.29   0
  -9  13   2  104.90    5.19   0
   9 -13  -2   96.16    6.76   0
  -9 -13   2   82.86    7.94   0
   9 -13  -2   89.59    8.46   0
  -9 -13   2   90.23    9.57   0
  -9 -13   2  111.89    8.36   0
   8 -13  -2  506.21    8.90   0
   8 -13  -2  415.68    7.04   0
  -8 -13   2  503.42    9.42   0
   8 -13  -2  438.91    9.43   0
  -8 -13   2  434.87    8.97   0
  -8 -13   2  403.48   11.70   0
  -8 -13   2  515.32   11.20   0
  -8  13   2  467.13    7.00   0
  -7 -13   2  727.46    9.15   0
   7 -13  -2  649.21    6.62   0
  -7 -13   2  769.52   11.81   0
  -7 -13   2  651.85    9.52   0
   7 -13  -2  677.18    9.98   0
  -7  13   2  726.67    7.50   0
  -7 -13   2  635.54   12.23   0
  -6 -13   2   78.66    6.25   0
  -6 -13   2   78.64    7.23   0
  -6  13   2   83.22    5.44   0
   6 -13  -2   63.66    5.28   0
  -6 -13   2   69.26    8.43   0
   6 -13  -2   74.14    6.69   0
  -5  13   2  985.64    9.82   0
   5 -13  -2  990.48   10.09   0
  -5  13   2 1033.84    8.05   0
  -5 -13   2  920.00   11.62   0
   5 -13  -2  950.47    7.88   0
   5  13  -2 1113.05    9.74   0
  -5 -13   2 1065.00   12.22   0
  -5 -13   2 1105.06    9.77   0
  -4 -13   2   28.90    5.90   0
   4  13  -2   21.37    5.80   0
  -4  13   2   22.43    3.78   0
   4 -13  -2   28.37    6.31   0
  -4 -13   2   21.07    6.42   0
   4  13  -2   17.42    6.07   0
  -4  13   2   21.47    6.16   0
   4 -13  -2   21.10    4.73   0
   3 -13  -2  756.64    9.24   0
  -3 -13   2  825.05    8.80   0
  -3  13   2  782.95    6.68   0
   3  13  -2  875.31    8.27   0
  -3 -13   2  762.27   10.24   0
   3  13  -2  803.74    9.67   0
   3 -13  -2  722.94    6.61   0
  -3  13   2  752.94    9.11   0
   2 -13  -2 1462.94   11.31   0
   2  13  -2 1620.77   11.10   0
  -2  13   2 1479.27   11.42   0
   2  13  -2 1513.49   11.39   0
  -2  13   2 1532.72    8.75   0
   2 -13  -2 1551.41    9.11   0
  -2 -13   2 1463.95   12.46   0
  -2 -13   2 1612.31   10.43   0
   1 -13  -2  180.57    6.23   0
   1  13  -2  171.58    5.80   0
   1  13  -2  185.61    5.78   0
  -1 -13   2  159.59    5.99   0
  -1 -13   2  167.59    6.72   0
  -1  13   2  167.87    7.29   0
  -1  13   2  169.73    5.04   0
   1 -13  -2  169.22    5.15   0
   0 -13   2 2287.09   12.64   0
   0 -13  -2 2300.20   10.38   0
   0 -13   2 2102.53   13.38   0
   0  13   2 2168.42   13.01   0
   0 -13  -2 2296.78   12.88   0
   0  13  -2 2373.51   12.83   0
   0  13   2 2294.42   10.62   0
   0  13  -2 2209.56   12.19   0
   1 -13   2  121.87    6.26   0
  -1 -13  -2  138.96    7.15   0
   1  13   2  144.93    5.03   0
  -1  13  -2  148.89    6.46   0
  -1 -13  -2  144.59    5.00   0
   1  13   2  139.45    6.60   0
  -1  13  -2  158.88    5.57   0
   1 -13   2  148.01    6.46   0
   2 -13   2  616.86    8.11   0
  -2 -13  -2  595.67    8.83   0
   2 -13   2  560.89    7.87   0
  -2 -13  -2  630.49    6.95   0
  -2  13  -2  658.99    7.42   0
   2  13   2  597.19    8.28   0
   2  13   2  649.25    6.80   0
  -2  13  -2  645.17    7.51   0
   3  13   2  810.00    9.11   0
   3 -13   2  755.20    8.66   0
   3 -13   2  866.42    9.27   0
  -3  13  -2  876.23    8.43   0
  -3  13  -2  910.65    8.56   0
  -3 -13  -2  782.34    7.55   0
  -3 -13  -2  837.25    9.80   0
  -3 -13  -2  928.75    8.15   0
   4 -13   2  106.73    6.24   0
  -4 -13  -2   88.60    6.90   0
  -4 -13  -2   88.43    5.46   0
  -4  13  -2   96.54    6.04   0
  -4 -13  -2  115.17    5.52   0
   4 -13   2   97.43    6.32   0
  -5 -13  -2  484.41    8.65   0
   5 -13   2  518.90    8.25   0
  -5 -13  -2  560.33    7.27   0
  -5 -13  -2  546.60    8.05   0
   5 -13   2  474.51    8.57   0
  -5  13  -2  517.45    6.79   0
  -5 -13  -2  440.78    6.85   0
   5 -13   2  414.99    7.52   0
   6 -13   2   57.87    7.24   0
  -6 -13  -2   61.32    6.00   0
  -6 -13  -2   56.49    6.69   0
   6 -13   2   51.55    7.11   0
  -6 -13  -2   60.50    5.83   0
  -6 -13  -2   48.88    5.78   0
  -6  13  -2   51.91    5.18   0
   6 -13   2   52.21    5.46   0
   7 -13   2  921.65   10.99   0
  -7  13  -2 1083.61    9.62   0
  -7 -13  -2 1110.81   11.20   0
  -7 -13  -2  881.07    9.08   0
  -7 -13  -2 1153.76    9.87   0
  -7 -13  -2  941.35   11.81   0
   7 -13   2  883.34    9.25   0
   7 -13   2 1020.99   10.93   0
   8 -13   2  299.72    9.06   0
  -8 -13  -2  358.85    8.98   0
  -8 -13  -2  297.62    9.70   0
   8 -13   2  273.81    7.53   0
  -8 -13  -2  358.81    7.87   0
  -8 -13  -2  275.07    7.47   0
   8 -13   2  324.10    9.78   0
  -8  13  -2  336.05    7.90   0
  -9 -13  -2    3.83    8.67   0
  -9  13  -2    4.69    7.08   0
  -9 -13  -2    8.73    7.67   0
   9 -13   2    2.17    9.09   0
   9 -13   2   -1.69    7.03   0
  -9 -13  -2   11.38    7.02   0
   9 -13   2    4.33    8.62   0
  -9 -13  -2    4.02    7.08   0
 -10 -13  -2  257.89    8.96   0
 -10 -13  -2  271.86   11.69   0
  10 -13   2  221.29    8.12   0
 -10  13  -2  265.02    7.03   0
  10 -13   2    3.00   10.74   0
 -10 -13  -2  221.36   11.75   0
 -10 -13  -2  189.56    8.58   0
  10 -13   2    1.07   10.30   0
 -11 -14   2   14.51    9.97   0
 -11 -14   2    7.67    9.95   0
  11 -14  -2   -1.53    9.86   0
 -11  14   2   18.48    5.93   0
 -11 -14   2   16.06   10.43   0
  11 -14  -2   -0.37    9.08   0
  11 -14  -2    5.16    7.50   0
 -11 -14   2   17.11    9.25   0
  10 -14  -2    4.34    6.85   0
  10 -14  -2    2.62    7.78   0
 -10 -14   2    1.10    9.59   0
 -10  14   2   -0.52    6.66   0
 -10 -14   2    1.97    8.30   0
 -10 -14   2    0.72   10.60   0
  10 -14  -2    4.90    8.52   0
 -10 -14   2    8.46    8.82   0
  -9 -14   2   96.24    8.75   0
   9 -14  -2   83.80    6.58   0
  -9 -14   2   74.80   10.36   0
   9 -14  -2   91.49    7.74   0
  -9 -14   2   66.95    7.11   0
   9 -14  -2   74.29    7.36   0
  -9 -14   2   90.72    7.32   0
  -9  14   2   85.76    6.15   0
   8 -14  -2   10.76    5.69   0
  -8 -14   2   12.58    7.66   0
   8 -14  -2   10.19    6.86   0
  -8 -14   2   10.29    8.61   0
   8 -14  -2   15.15    6.23   0
  -8 -14   2    2.18    6.54   0
  -8  14   2   11.17    5.73   0
  -8 -14   2   18.10    6.79   0
  -7 -14   2  215.39    7.15   0
  -7  14   2  240.44    6.08   0
  -7 -14   2  243.05    8.57   0
   7 -14  -2  236.73    7.10   0
   7 -14  -2  202.19    7.52   0
   7 -14  -2  196.37    6.08   0
  -7 -14   2  206.08    7.07   0
  -7 -14   2  199.31    9.13   0
  -6  14   2  178.76    5.03   0
   6 -14  -2  167.79    5.85   0
  -6 -14   2  159.24    8.17   0
   6 -14  -2  170.38    7.50   0
  -6 -14   2  184.36    8.58   0
  -6 -14   2  189.48    6.85   0
  -5 -14   2   15.30    6.23   0
  -5  14   2   15.28    4.91   0
  -5 -14   2   11.16    6.83   0
   5 -14  -2   10.77    4.92   0
  -5 -14   2   14.07    6.95   0
   5 -14  -2    7.68    6.77   0
   4  14  -2  171.91    6.59   0
  -4 -14   2  166.53    7.55   0
   4 -14  -2  143.66    5.28   0
  -4 -14   2  168.82    6.68   0
   4  14  -2  161.90    6.95   0
   4 -14  -2  157.88    7.27   0
  -4  14   2  161.58    5.29   0
  -4  14   2  165.78    6.01   0
  -3 -14   2  158.83    6.93   0
   3  14  -2  180.74    6.45   0
   3  14  -2  163.88    6.62   0
   3 -14  -2  167.85    7.14   0
  -3  14   2  175.73    4.65   0
  -3  14   2  158.68    7.05   0
   3 -14  -2  150.91    5.41   0
  -3 -14   2  158.32    6.56   0
   2 -14  -2   55.23    4.86   0
  -2 -14   2   56.86    6.18   0
   2 -14  -2   55.33    5.64   0
   2  14  -2   55.38    6.12   0
  -2  14   2   58.39    5.66   0
  -2  14   2   46.50    4.72   0
   2  14  -2   55.42    5.21   0
  -2 -14   2   56.26    6.08   0
  -1  14   2  155.18    4.35   0
  -1 -14   2  163.55    5.74   0
   1  14  -2  162.09    5.77   0
  -1 -14   2  149.36    6.01   0
   1  14  -2  174.20    6.83   0
  -1  14   2  151.47    6.25   0
   1 -14  -2  147.60    7.25   0
   1 -14  -2  154.60    5.19   0
   0 -14  -2    8.50    3.69   0
   0 -14   2    8.57    5.03   0
   0 -14   2   12.28    5.43   0
   0  14  -2    7.55    4.89   0
   0  14  -2    4.18    4.65   0
   0  14   2    8.46    6.58   0
   0  14   2    6.03    4.38   0
   0 -14  -2    7.19    6.82   0
   1 -14   2  210.80    6.85   0
   1 -14   2  196.72    6.53   0
  -1 -14  -2  234.95    5.52   0
  -1  14  -2  238.09    6.80   0
   1  14   2  211.06    6.22   0
  -1 -14  -2  233.62    6.56   0
   1  14   2  234.01    5.45   0
  -1  14  -2  218.75    5.81   0
   2 -14   2   48.48    5.99   0
   2 -14   2   40.15    6.05   0
  -2  14  -2   50.33    4.92   0
   2  14   2   39.46    6.23   0
  -2 -14  -2   45.96    6.82   0
  -2 -14  -2   48.49    4.98   0
   2  14   2   48.18    4.83   0
  -2  14  -2   46.66    5.34   0
   3 -14   2  299.00    7.28   0
  -3 -14  -2  331.92    6.22   0
   3 -14   2  259.32    7.14   0
  -3 -14  -2  289.89    8.05   0
  -3  14  -2  298.06    6.77   0
   4 -14   2  264.09    7.12   0
   4 -14   2  304.07    7.35   0
  -4 -14  -2  334.04    6.52   0
  -4 -14  -2  250.34    6.12   0
   4 -14   2  268.82    6.89   0
  -4  14  -2  321.18    6.90   0
  -4 -14  -2  318.24    7.89   0
   5 -14   2   21.39    6.22   0
  -5 -14  -2   22.51    5.40   0
  -5 -14  -2   21.92    6.85   0
   5 -14   2   23.07    6.10   0
   5 -14   2   23.07    6.23   0
  -5 -14  -2   20.34    5.35   0
  -5 -14  -2   19.73    6.52   0
  -5  14  -2   22.03    5.98   0
   6 -14   2  183.74    8.08   0
   6 -14   2  164.20    6.86   0
  -6 -14  -2  203.60    6.52   0
  -6 -14  -2  203.02    7.82   0
  -6 -14  -2  190.09    8.63   0
  -6 -14  -2  155.95    6.33   0
  -6  14  -2  197.33    6.83   0
   6 -14   2  161.19    5.90   0
  -7 -14  -2  252.35    7.16   0
   7 -14   2  230.43    8.70   0
   7 -14   2  202.03    7.35   0
   7 -14   2  197.14    8.23   0
  -7 -14  -2  229.88    7.17   0
  -7 -14  -2  196.32    6.78   0
  -7  14  -2  237.47    6.21   0
  -7 -14  -2  206.71    7.88   0
   8 -14   2    8.79    7.86   0
   8 -14   2    6.34    6.86   0
  -8 -14  -2    8.61    8.37   0
  -8 -14  -2    4.49    6.53   0
  -8 -14  -2    8.56    7.63   0
  -8 -14  -2    6.26    6.62   0
   8 -14   2    4.69    8.28   0
  -8  14  -2   11.23    6.93   0
  -9 -14  -2    9.43    8.83   0
  -9 -14  -2   12.48   10.06   0
  -9  14  -2   10.87    7.35   0
   9 -14   2    4.07    9.34   0
  -9 -14  -2   13.91    7.22   0
  -9 -14  -2    7.96    8.28   0
   9 -14   2   14.58    7.18   0
   9 -14   2   11.56    8.73   0
 -10 -14  -2   23.53    9.97   0
  10 -14   2   -2.33    9.69   0
 -10  14  -2   28.40    6.42   0
 -10 -14  -2   26.09    8.04   0
 -10 -14  -2   19.89    7.87   0
  10 -14   2    0.73   10.22   0
 -10 -14  -2   21.40   10.53   0
  10 -14   2   17.21    7.76   0
 -11 -15   2    7.47   11.32   0
  11 -15  -2    3.50    8.28   0
  11 -15  -2   -0.42    9.19   0
  11 -15  -2    9.27    7.46   0
 -11 -15   2    3.61    9.19   0
 -11 -15   2    5.80    9.74   0
 -11 -15   2    2.77   10.57   0
 -11  15   2   10.47    7.35   0
  10 -15  -2   57.53    7.07   0
  10 -15  -2   74.76    8.27   0
 -10 -15   2   75.17   10.29   0
 -10 -15   2   67.19    8.74   0
  10 -15  -2   73.07    9.11   0
 -10 -15   2   72.60    9.11   0
 -10 -15   2   64.52   10.27   0
 -10  15   2   76.93    6.87   0
  -9  15   2   12.99    6.11   0
   9 -15  -2   15.42    8.22   0
   9 -15  -2    7.87    7.53   0
  -9 -15   2   11.33    7.98   0
  -9 -15   2   10.33    8.35   0
   9 -15  -2    6.69    6.21   0
  -9 -15   2    5.75    9.27   0
  -9 -15   2    7.37    8.29   0
  -8  15   2   23.46    5.80   0
   8 -15  -2   19.03    5.87   0
  -8 -15   2   30.83    8.58   0
   8 -15  -2   28.41    7.44   0
  -8 -15   2   25.91    6.70   0
   8 -15  -2   26.89    7.13   0
  -8 -15   2   27.45    9.70   0
  -8 -15   2   27.84    6.78   0
  -7 -15   2  315.25    7.86   0
  -7 -15   2  318.85    9.30   0
  -7  15   2  316.89    6.38   0
   7 -15  -2  330.68    7.60   0
  -7 -15   2  288.70    7.59   0
  -7 -15   2  282.59    9.79   0
   7 -15  -2  283.84    6.45   0
   7 -15  -2  303.74    8.92   0
  -6 -15   2    5.87    6.05   0
   6 -15  -2    3.86    6.65   0
  -6  15   2    8.09    5.34   0
   6 -15  -2    8.55    6.10   0
   6 -15  -2    3.93    5.34   0
  -6 -15   2    7.83    7.13   0
  -6 -15   2    2.33    6.89   0
  -6 -15   2    4.94    6.09   0
  -5 -15   2  294.26    8.39   0
  -5  15   2  346.54    6.32   0
   5 -15  -2  339.72    5.46   0
   5 -15  -2  331.37    7.94   0
  -5 -15   2  352.22    8.85   0
  -5 -15   2  359.10    7.50   0
  -4 -15   2   72.36    6.36   0
   4 -15  -2   52.94    6.89   0
  -4  15   2   68.83    5.04   0
  -4 -15   2   67.64    6.58   0
   4  15  -2   72.60    6.51   0
   4 -15  -2   61.29    5.20   0
   3 -15  -2    2.31    6.45   0
  -3 -15   2    6.98    5.94   0
   3  15  -2    5.95    5.09   0
  -3 -15   2    4.28    5.91   0
   3 -15  -2    7.27    4.74   0
  -3  15   2    6.94    5.32   0
  -3  15   2    3.76    3.79   0
  -2 -15   2  114.71    6.49   0
   2  15  -2  115.56    5.47   0
   2 -15  -2  106.66    5.12   0
  -2  15   2  103.71    7.00   0
   2 -15  -2   96.00    7.05   0
  -2  15   2  108.37    4.96   0
  -2 -15   2  100.54    6.67   0
   2  15  -2  106.49    5.66   0
  -1  15   2   64.61    4.81   0
  -1 -15   2   73.12    5.78   0
   1  15  -2   74.38    6.31   0
  -1 -15   2   72.95    6.41   0
   1 -15  -2   71.86    6.95   0
   1 -15  -2   74.18    4.12   0
  -1  15   2   67.85    5.80   0
   1  15  -2   73.94    4.98   0
   0  15  -2  194.30    6.11   0
   0 -15   2  183.93    6.71   0
   0  15   2  175.92    7.12   0
   0 -15   2  167.58    7.04   0
   0 -15  -2  173.88    7.45   0
   0  15  -2  194.21    5.79   0
   0  15   2  188.43    4.50   0
   0 -15  -2  184.79    4.62   0
   1 -15   2   17.03    4.77   0
   1  15   2   23.00    3.72   0
   1 -15   2   13.84    5.64   0
  -1 -15  -2   22.48    4.75   0
  -1 -15  -2   22.40    6.63   0
  -1  15  -2   24.84    4.84   0
   2 -15   2  126.62    5.47   0
   2 -15   2  110.74    6.21   0
  -2 -15  -2  130.32    5.37   0
  -2 -15  -2  116.61    7.23   0
   2  15   2  136.30    4.37   0
  -2  15  -2  117.61    5.80   0
   3 -15   2  197.49    7.00   0
  -3 -15  -2  198.00    7.54   0
   3 -15   2  177.28    6.85   0
  -3 -15  -2  205.28    5.80   0
  -3  15  -2  205.08    6.27   0
   3 -15   2  185.06    5.85   0
   4 -15   2   79.38    6.16   0
   4 -15   2   93.44    6.49   0
  -4 -15  -2   79.66    7.28   0
   4 -15   2   81.97    6.36   0
  -4 -15  -2   74.31    5.31   0
  -4  15  -2   89.46    6.01   0
  -4 -15  -2   89.78    5.50   0
  -4 -15  -2   83.18    6.35   0
   5 -15   2  126.53    7.72   0
  -5 -15  -2  126.39    6.50   0
   5 -15   2  123.13    6.74   0
  -5 -15  -2  137.36    5.92   0
  -5  15  -2  124.67    6.44   0
  -5 -15  -2  112.60    5.70   0
   5 -15   2  116.91    5.43   0
  -5 -15  -2  119.88    8.38   0
  -6 -15  -2   22.06    5.91   0
  -6 -15  -2   15.34    6.04   0
  -6 -15  -2    9.10    5.82   0
   6 -15   2   19.17    7.42   0
   6 -15   2   16.42    6.31   0
  -6  15  -2   20.20    6.27   0
  -6 -15  -2   17.46    6.99   0
   6 -15   2   12.89    6.51   0
  -7 -15  -2  200.62    6.91   0
  -7 -15  -2  160.06    7.30   0
   7 -15   2  114.49    7.21   0
  -7 -15  -2  137.04    6.70   0
   7 -15   2  159.29    8.46   0
   7 -15   2  149.57    8.29   0
  -7 -15  -2  153.44    9.00   0
  -7  15  -2  157.96    7.16   0
   8 -15   2   45.51    7.15   0
  -8 -15  -2   51.93    6.97   0
  -8 -15  -2   46.95    7.72   0
  -8 -15  -2   37.55    8.79   0
  -8  15  -2   56.47    5.97   0
  -8 -15  -2   43.94    6.73   0
   8 -15   2   45.59    7.28   0
   8 -15   2   46.69    8.26   0
   9 -15   2   -1.69    7.33   0
  -9 -15  -2    2.67    7.41   0
  -9  15  -2    5.20    6.11   0
  -9 -15  -2    5.49    9.16   0
  -9 -15  -2    4.19    7.14   0
  -9 -15  -2   -0.03    8.18   0
   9 -15   2    3.01    8.45   0
   9 -15   2    1.99    8.97   0
  10 -16  -2    3.66    8.17   0
 -10 -16   2    3.70   10.20   0
 -10 -16   2   -0.05    8.83   0
 -10  16   2    8.94    6.86   0
 -10 -16   2    2.06   11.39   0
  10 -16  -2    4.29    9.06   0
  10 -16  -2    6.06    7.27   0
 -10 -16   2    1.76    9.06   0
  -9  16   2  189.37    6.06   0
  -9 -16   2  188.18    8.91   0
   9 -16  -2  172.22    5.93   0
  -9 -16   2  209.95    9.96   0
  -9 -16   2  174.89   11.32   0
   9 -16  -2  202.96    7.75   0
   9 -16  -2  173.30    9.27   0
  -9 -16   2  194.26    9.17   0
  -8 -16   2   37.40    8.16   0
  -8  16   2   33.88    6.07   0
   8 -16  -2   31.34    5.92   0
   8 -16  -2   33.39    6.59   0
  -8 -16   2   29.62    8.85   0
  -8 -16   2   34.46    6.87   0
   8 -16  -2   33.65    7.09   0
  -8 -16   2   34.43    6.98   0
  -7 -16   2  380.02    8.79   0
  -7  16   2  377.74    6.75   0
   7 -16  -2  388.55    7.87   0
   7 -16  -2  346.56    8.18   0
  -7 -16   2  333.40    8.67   0
  -7 -16   2  323.98   10.52   0
  -7 -16   2  387.85    9.71   0
   7 -16  -2  331.08    6.70   0
  -6 -16   2 1012.27    8.96   0
  -6  16   2  957.75    7.45   0
   6 -16  -2  977.05    9.52   0
   6 -16  -2  846.61    7.79   0
   6 -16  -2  889.43   10.01   0
  -6 -16   2  818.55   11.46   0
  -6 -16   2  870.89    9.58   0
  -6 -16   2  971.77   12.12   0
  -5 -16   2   21.54    6.42   0
  -5  16   2   21.45    4.24   0
   5 -16  -2   18.34    5.33   0
   5 -16  -2   22.27    5.72   0
  -5 -16   2   21.23    6.67   0
  -5 -16   2   16.24    6.45   0
  -5 -16   2   15.51    6.79   0
   5 -16  -2   24.17    6.46   0
  -4 -16   2 1519.91   13.20   0
  -4 -16   2 1637.32   11.05   0
  -4  16   2 1572.76    9.19   0
   4 -16  -2 1477.48    8.51   0
   4  16  -2 1619.50   12.22   0
   4 -16  -2 1565.56   10.45   0
  -3 -16   2  525.86    7.03   0
  -3  16   2  508.81    6.47   0
   3  16  -2  511.16    7.81   0
  -3 -16   2  468.46    8.58   0
   3 -16  -2  473.28    6.59   0
   3 -16  -2  442.03    8.00   0
  -2 -16   2   35.39    4.91   0
  -2  16   2   38.50    4.66   0
   2 -16  -2   44.53    6.73   0
  -2 -16   2   35.68    6.36   0
   2 -16  -2   33.37    4.15   0
   2  16  -2   41.07    5.30   0
  -1  16   2  819.60    6.54   0
  -1 -16   2  767.54    8.85   0
   1 -16  -2  768.91    9.22   0
  -1 -16   2  831.73    9.01   0
   1 -16  -2  751.66    7.04   0
   1  16  -2  781.33    7.99   0
   0 -16   2    3.97    6.21   0
   0  16  -2    8.66    4.63   0
   0 -16   2    6.70    5.45   0
   0  16   2    7.05    4.41   0
   0 -16  -2    8.69    6.80   0
   0 -16  -2    4.96    3.74   0
  -1  16  -2  784.37    7.65   0
   1  16   2  761.97    7.21   0
  -1 -16  -2  767.16    7.33   0
   1 -16   2  663.36    8.40   0
  -1 -16  -2  682.84    9.10   0
   1 -16   2  743.72    7.71   0
  -2  16  -2  163.12    5.91   0
   2 -16   2  144.85    6.50   0
  -2 -16  -2  156.80    7.22   0
  -2 -16  -2  176.75    5.68   0
   2  16   2  169.40    5.50   0
   2 -16   2  155.33    5.68   0
   2 -16   2  173.45    6.72   0
   3 -16   2  649.82    8.51   0
   3 -16   2  553.21    8.20   0
  -3 -16  -2  691.31    8.45   0
   3 -16   2  537.42    8.14   0
  -3 -16  -2  663.04    7.51   0
  -3 -16  -2  609.60    8.12   0
  -3  16  -2  669.70    7.68   0
   4 -16   2  977.95    9.49   0
   4 -16   2 1193.99   10.14   0
   4 -16   2 1064.84    9.70   0
  -4 -16  -2 1198.08    9.98   0
  -4 -16  -2  979.95    8.33   0
  -4 -16  -2 1238.85    9.17   0
  -4 -16  -2 1105.34   10.42   0
  -4  16  -2 1209.77    9.23   0
  -5 -16  -2    2.89    6.13   0
   5 -16   2    3.52    6.41   0
  -5 -16  -2    0.62    6.98   0
   5 -16   2    4.78    6.20   0
  -5 -16  -2    1.38    5.47   0
  -5  16  -2   -0.75    6.05   0
  -5 -16  -2    6.18    5.51   0
   5 -16   2    4.51    6.56   0
   6 -16   2  410.23    8.16   0
  -6 -16  -2  415.28    7.90   0
  -6 -16  -2  382.74    8.44   0
  -6 -16  -2  356.01    7.26   0
   6 -16   2  393.47    8.02   0
  -6 -16  -2  449.35    7.66   0
   6 -16   2  323.89    7.83   0
  -6  16  -2  415.69    7.94   0
   7 -16   2  180.45    8.70   0
   7 -16   2  148.24    7.37   0
  -7 -16  -2  172.33    9.32   0
  -7 -16  -2  190.38    7.51   0
  -7  16  -2  179.93    7.37   0
   7 -16   2  178.79    8.54   0
  -7 -16  -2  158.30    6.98   0
  -7 -16  -2  191.07    7.25   0
  -8 -16  -2   39.59    7.05   0
  -8  16  -2   45.96    7.40   0
   8 -16   2   43.23    8.58   0
  -8 -16  -2   33.48    9.05   0
  -8 -16  -2   46.85    7.19   0
  -8 -16  -2   28.49    7.08   0
   8 -16   2   35.75    7.20   0
   8 -16   2   40.95    7.67   0
  -9 -16  -2  284.03    9.86   0
  -9  16  -2  315.00    7.33   0
  -9 -16  -2  327.22    9.88   0
  -9 -16  -2  221.88    8.49   0
  -9 -16  -2  271.56   10.68   0
   9 -16   2  228.63    8.12   0
   9 -16   2  112.83    9.73   0
   9 -16   2  227.44   10.47   0
 -10  17   2   58.13    7.36   0
 -10 -17   2   64.40   11.02   0
  10 -17  -2   58.97    8.76   0
  10 -17  -2   56.87    6.25   0
 -10 -17   2   56.50    9.27   0
  10 -17  -2   42.70    9.36   0
 -10 -17   2   50.59   11.68   0
 -10 -17   2   50.73    9.50   0
  -9 -17   2    6.05    9.74   0
   9 -17  -2    6.68    6.30   0
  -9 -17   2    0.76    7.36   0
   9 -17  -2    5.30    8.86   0
  -9 -17   2    1.16    8.70   0
  -9  17   2    5.43    6.41   0
  -9 -17   2    5.82   10.59   0
   9 -17  -2   -0.99    6.96   0
  -8  17   2  102.13    5.36   0
   8 -17  -2   86.65    5.28   0
  -8 -17   2   89.89    7.37   0
  -8 -17   2  115.61    8.34   0
   8 -17  -2   87.30    7.58   0
  -8 -17   2  106.19    8.93   0
  -8 -17   2   84.41   10.23   0
   8 -17  -2  107.90    7.93   0
  -7 -17   2   34.87    6.85   0
  -7  17   2   40.09    4.91   0
   7 -17  -2   40.99    6.83   0
  -7 -17   2   32.28    8.90   0
  -7 -17   2   36.75    7.11   0
   7 -17  -2   29.03    5.88   0
  -7 -17   2   39.44    7.93   0
   7 -17  -2   35.93    7.36   0
  -6  17   2   71.65    5.80   0
   6 -17  -2   76.46    6.64   0
   6 -17  -2   76.54    5.76   0
  -6 -17   2   64.50    7.68   0
   6 -17  -2   72.27    7.27   0
  -6 -17   2   69.30    7.04   0
  -6 -17   2   78.92    7.85   0
  -6 -17   2   77.57    6.74   0
   5 -17  -2  599.83    9.08   0
  -5 -17   2  672.44    9.90   0
   5 -17  -2  692.15    8.68   0
  -5  17   2  677.22    7.27   0
   5 -17  -2  572.36    7.10   0
  -5 -17   2  594.89    9.66   0
  -5 -17   2  705.62    8.89   0
  -5 -17   2  620.90    9.02   0
  -4 -17   2  251.95    7.20   0
  -4 -17   2  229.86    7.89   0
   4 -17  -2  277.55    7.79   0
  -4 -17   2  265.86    7.85   0
  -4  17   2  263.86    5.22   0
   4 -17  -2  234.27    6.60   0
   4 -17  -2  239.42    5.99   0
   4  17  -2  254.02    7.11   0
  -3  17   2  331.54    6.05   0
   3  17  -2  331.20    7.12   0
   3 -17  -2  311.02    6.07   0
   3 -17  -2  323.31    7.80   0
  -3 -17   2  316.25    7.57   0
  -3 -17   2  373.02    6.52   0
  -3 -17   2  329.33    8.12   0
   2 -17  -2   68.06    7.08   0
  -2 -17   2   67.09    5.67   0
  -2 -17   2   79.99    6.68   0
   2 -17  -2   75.98    5.06   0
  -2 -17   2   84.38    5.47   0
   2  17  -2   77.47    5.00   0
  -2  17   2   76.88    4.91   0
  -1  17   2   12.41    4.62   0
  -1 -17   2    2.73    5.70   0
   1 -17  -2   13.75    6.95   0
  -1 -17   2   12.97    6.42   0
   1 -17  -2    9.30    4.05   0
   1  17  -2    7.41    4.70   0
   0 -17   2   56.55    6.59   0
   0  17  -2   55.66    4.95   0
   0 -17   2   41.18    5.92   0
   0 -17  -2   57.37    7.20   0
   0  17   2   49.95    4.74   0
   0 -17   2   40.12    5.39   0
   0 -17  -2   52.55    4.21   0
  -1 -17  -2    9.56    3.96   0
   1 -17   2   14.05    5.10   0
   1  17   2    9.78    3.82   0
   1 -17   2    8.54    5.84   0
  -1  17  -2   13.27    4.95   0
  -1 -17  -2   14.53    5.17   0
   1 -17   2   10.96    6.18   0
  -1 -17  -2   17.68    6.89   0
   2  17   2  349.24    6.13   0
   2 -17   2  352.11    7.53   0
   2 -17   2  322.09    7.25   0
  -2 -17  -2  372.32    6.46   0
  -2 -17  -2  371.55    7.60   0
   2 -17   2  329.58    6.39   0
  -2 -17  -2  335.04    8.25   0
  -2  17  -2  372.58    6.48   0
   3 -17   2  432.22    7.90   0
   3 -17   2  370.28    7.48   0
  -3 -17  -2  413.97    7.23   0
  -3 -17  -2  468.82    6.90   0
  -3 -17  -2  442.25    6.92   0
   3 -17   2  372.17    7.64   0
  -3  17  -2  438.00    6.96   0
   4 -17   2   87.06    6.78   0
   4 -17   2   75.70    6.70   0
  -4 -17  -2   72.48    7.46   0
   4 -17   2   71.82    6.59   0
  -4 -17  -2   92.64    6.86   0
  -4 -17  -2   96.64    5.83   0
  -4 -17  -2   75.17    5.71   0
  -4  17  -2   90.14    5.24   0
   5 -17   2  587.99    8.45   0
  -5 -17  -2  601.32    7.95   0
  -5 -17  -2  597.00    8.57   0
  -5  17  -2  583.99    8.09   0
  -5 -17  -2  467.41    7.34   0
   5 -17   2  507.72    8.42   0
  -5 -17  -2  558.30    9.24   0
   5 -17   2  479.02    8.30   0
  -6  17  -2   41.44    5.53   0
   6 -17   2   31.63    7.94   0
   6 -17   2   26.67    6.81   0
  -6 -17  -2   37.33    8.35   0
  -6 -17  -2   33.70    6.05   0
  -6 -17  -2   37.56    6.22   0
  -6 -17  -2   38.08    7.60   0
   6 -17   2   23.73    7.09   0
   7 -17   2    6.43    7.18   0
  -7 -17  -2    7.55    7.83   0
  -7 -17  -2    2.41    6.36   0
   7 -17   2    5.36    7.01   0
  -7 -17  -2    4.25    6.55   0
  -7 -17  -2    1.98    7.42   0
   7 -17   2    8.24    6.00   0
  -7  17  -2   -0.24    5.68   0
  -8  17  -2   51.83    7.51   0
  -8 -17  -2   58.31    7.34   0
  -8 -17  -2   50.16    9.21   0
  -8 -17  -2   51.93    7.14   0
   8 -17   2   54.96    9.00   0
  -8 -17  -2   52.85    7.38   0
   8 -17   2   52.39    6.25   0
   8 -17   2   58.56    7.94   0
  -9 -18   2    8.26    7.45   0
  -9  18   2    6.25    5.64   0
  -9 -18   2    5.20   10.10   0
   9 -18  -2    2.21    7.79   0
   9 -18  -2    6.49    8.30   0
  -9 -18   2    7.57   10.08   0
   9 -18  -2   11.15    6.84   0
  -9 -18   2   12.52    7.51   0
  -8 -18   2   22.83    7.42   0
   8 -18  -2   29.80    5.15   0
  -8  18   2   30.78    6.24   0
   8 -18  -2   25.59    7.01   0
  -8 -18   2   37.10    8.44   0
  -8 -18   2   34.79    9.39   0
   8 -18  -2   27.92    7.67   0
  -8 -18   2   30.75    9.95   0
  -7  18   2   38.38    6.13   0
   7 -18  -2   30.21    6.83   0
  -7 -18   2   33.41    8.42   0
   7 -18  -2   25.00    7.50   0
  -7 -18   2   31.77    7.29   0
   7 -18  -2   39.08    6.04   0
  -7 -18   2   35.77    8.35   0
  -7 -18   2   35.69    7.12   0
   6 -18  -2  132.36    7.02   0
   6 -18  -2  110.50    4.93   0
  -6  18   2  117.83    5.03   0
  -6 -18   2  103.87    7.41   0
  -6 -18   2   99.58    8.00   0
   6 -18  -2  102.73    7.50   0
  -6 -18   2  123.66    7.27   0
  -6 -18   2  122.32    7.70   0
  -5 -18   2   39.93    6.72   0
   5 -18  -2   41.90    6.81   0
   5 -18  -2   40.18    5.55   0
  -5  18   2   36.00    4.47   0
  -5 -18   2   40.08    7.87   0
   5 -18  -2   37.99    7.14   0
  -5 -18   2   27.34    6.92   0
   4  18  -2   55.03    6.13   0
   4 -18  -2   52.70    5.35   0
   4 -18  -2   66.96    6.84   0
  -4 -18   2   56.08    7.00   0
  -4 -18   2   51.40    6.76   0
  -4 -18   2   53.65    6.96   0
   4 -18  -2   47.83    5.83   0
  -4  18   2   53.05    5.38   0
  -3 -18   2   11.72    6.67   0
  -3 -18   2   10.56    5.25   0
   3  18  -2   12.51    5.86   0
   3 -18  -2    9.44    6.62   0
   3 -18  -2   14.80    5.18   0
  -3 -18   2    8.79    6.63   0
   3 -18  -2   15.16    6.71   0
  -3  18   2   12.51    5.00   0
   2 -18  -2    7.94    4.97   0
  -2 -18   2   14.14    6.39   0
  -2 -18   2    6.10    6.60   0
  -2 -18   2    7.70    6.38   0
  -2  18   2    7.78    3.92   0
   2 -18  -2   13.86    6.83   0
   2 -18  -2   12.95    5.40   0
   2  18  -2   11.11    5.38   0
  -1 -18   2   46.91    6.63   0
  -1  18   2   47.55    5.08   0
  -1 -18   2   50.94    6.69   0
   1 -18  -2   50.19    5.90   0
  -1 -18   2   40.88    6.79   0
   1 -18  -2   35.05    7.12   0
   1  18  -2   46.93    4.91   0
   1 -18  -2   44.56    5.04   0
   0 -18   2   11.64    6.61   0
   0 -18  -2   10.25    7.10   0
   0 -18   2   14.98    6.63   0
   0 -18  -2    3.92    6.96   0
   0  18  -2   11.32    5.82   0
   0  18   2    8.30    4.32   0
   0 -18   2    6.58    5.41   0
   0 -18  -2   13.95    4.97   0
   1 -18   2   12.67    6.36   0
  -1 -18  -2   17.20    5.03   0
  -1  18  -2   12.04    5.13   0
   1 -18   2   15.65    6.04   0
   1  18   2    9.61    4.93   0
  -1 -18  -2   12.96    5.11   0
   1 -18   2    6.27    5.27   0
  -1 -18  -2   10.84    6.94   0
  -2  18  -2   38.21    5.40   0
   2 -18   2   31.98    6.49   0
   2 -18   2   39.39    6.25   0
  -2 -18  -2   39.92    5.47   0
   2  18   2   33.72    5.19   0
   2 -18   2   30.10    6.62   0
  -2 -18  -2   39.31    7.38   0
  -2 -18  -2   39.16    5.40   0
   3 -18   2  132.27    7.09   0
   3 -18   2  118.70    6.81   0
  -3 -18  -2  127.49    5.85   0
  -3 -18  -2  109.15    6.33   0
   3 -18   2  118.53    6.90   0
  -3 -18  -2  124.48    6.96   0
  -3  18  -2  122.63    6.08   0
   4 -18   2   23.17    5.59   0
   4 -18   2   40.07    6.83   0
  -4 -18  -2   31.51    5.62   0
  -4 -18  -2   31.66    7.27   0
  -4 -18  -2   38.18    5.76   0
   4 -18   2   31.83    6.78   0
  -4  18  -2   42.21    6.08   0
  -4 -18  -2   33.40    6.68   0
  -5 -18  -2   25.14    6.61   0
   5 -18   2   12.90    6.82   0
  -5 -18  -2   15.36    7.36   0
   5 -18   2   18.10    5.57   0
  -5 -18  -2   16.58    5.71   0
  -5 -18  -2   17.29    6.12   0
  -5  18  -2   25.97    6.42   0
   5 -18   2   30.77    7.06   0
  -6 -18  -2   48.05    6.98   0
   6 -18   2   49.59    7.25   0
   6 -18   2   43.71    8.29   0
  -6 -18  -2   40.98    6.27   0
  -6 -18  -2   45.46    6.56   0
  -6  18  -2   45.39    6.79   0
  -6 -18  -2   48.52    7.96   0
   6 -18   2   31.75    7.07   0
   7 -18   2   11.44    8.59   0
  -7 -18  -2   18.00    8.15   0
  -7 -18  -2   19.57    7.69   0
   7 -18   2   16.22    7.38   0
  -7 -18  -2   20.31    8.96   0
   7 -18   2   17.67    7.39   0
  -7 -18  -2   11.13    6.87   0
  -7  18  -2   15.89    7.13   0
  -8 -18  -2    6.93    7.24   0
  -8 -18  -2   13.75    7.58   0
   8 -18   2    7.80    7.51   0
  -8 -18  -2   11.62    9.63   0
   8 -18   2    8.55    9.23   0
   8 -18   2   12.16    9.16   0
  -8 -18  -2    7.01    7.36   0
  -8  18  -2   16.98    7.78   0
   9 -19  -2   -0.45    7.09   0
  -9  19   2    5.58    6.99   0
  -9 -19   2    8.25   10.92   0
  -9 -19   2    9.99    9.31   0
   9 -19  -2   -0.93    9.61   0
   9 -19  -2    5.32    8.80   0
  -9 -19   2    3.93   10.46   0
  -9 -19   2   10.57    8.02   0
  -8 -19   2  144.60    8.04   0
   8 -19  -2  136.11    6.91   0
   8 -19  -2  138.06    7.73   0
  -8 -19   2  114.13    9.74   0
  -8 -19   2  122.31    8.18   0
  -8  19   2  141.49    5.77   0
  -8 -19   2  135.76    9.97   0
   8 -19  -2  130.99    8.29   0
  -7 -19   2  196.36    8.00   0
   7 -19  -2  158.72    5.63   0
  -7  19   2  202.86    5.77   0
   7 -19  -2  168.81    8.36   0
  -7 -19   2  195.13    9.68   0
  -7 -19   2  164.00    9.25   0
  -7 -19   2  179.10    8.26   0
   7 -19  -2  208.62    7.93   0
  -6 -19   2  110.11    7.44   0
  -6 -19   2  100.03    8.68   0
   6 -19  -2   97.48    7.20   0
   6 -19  -2   82.85    6.12   0
  -6 -19   2   88.84    7.39   0
  -6  19   2   97.98    6.06   0
  -6 -19   2   82.89    8.18   0
   6 -19  -2   91.39    7.70   0
  -5 -19   2  703.88    9.06   0
  -5  19   2  655.21    7.40   0
   5 -19  -2  687.25    8.94   0
   5 -19  -2  581.81    6.48   0
   5 -19  -2  580.68    9.01   0
  -5 -19   2  560.87    9.17   0
  -5 -19   2  659.06   10.08   0
  -4 -19   2  169.77    7.11   0
   4  19  -2  164.70    6.96   0
   4 -19  -2  179.69    7.58   0
  -4 -19   2  141.71    7.68   0
   4 -19  -2  160.10    6.35   0
  -4 -19   2  161.82    7.86   0
  -4  19   2  155.46    5.72   0
   4 -19  -2  160.04    5.90   0
  -3 -19   2  514.44    8.25   0
   3 -19  -2  516.16    8.62   0
  -3 -19   2  502.84    9.08   0
  -3 -19   2  494.30    8.51   0
   3 -19  -2  473.08    8.38   0
   3 -19  -2  457.44    6.70   0
   3  19  -2  487.47    7.98   0
  -3  19   2  484.32    6.68   0
   2  19  -2  252.67    6.17   0
  -2 -19   2  262.02    7.55   0
   2 -19  -2  298.87    6.55   0
   2 -19  -2  248.27    6.65   0
  -2 -19   2  250.81    7.88   0
   2 -19  -2  247.98    5.24   0
  -2 -19   2  240.08    7.60   0
  -2  19   2  265.98    5.01   0
  -1 -19   2   46.98    5.82   0
  -1 -19   2   39.82    6.12   0
  -1  19   2   52.70    5.18   0
   1 -19  -2   56.98    5.24   0
  -1 -19   2   41.81    7.06   0
   1 -19  -2   38.20    7.37   0
   1  19  -2   49.40    5.18   0
   1 -19  -2   47.77    7.20   0
   0 -19   2  231.93    6.13   0
   0 -19   2  217.43    6.99   0
   0 -19  -2  252.76    6.62   0
   0 -19   2  195.46    7.01   0
   0  19  -2  230.32    5.99   0
   0  19   2  220.09    5.75   0
   0 -19  -2  204.01    6.03   0
   0 -19  -2  195.06    8.02   0
   1 -19   2  140.26    6.91   0
   1 -19   2  124.16    6.66   0
  -1  19  -2  128.67    5.72   0
   1  19   2  124.04    5.46   0
  -1 -19  -2  136.05    7.00   0
   1 -19   2  115.94    6.83   0
  -1 -19  -2  130.93    6.20   0
  -1 -19  -2  140.52    5.73   0
   2 -19   2  603.29    7.61   0
  -2 -19  -2  585.14    6.54   0
  -2  19  -2  586.36    7.47   0
   2 -19   2  559.22    8.21   0
  -2 -19  -2  606.37    8.62   0
  -2 -19  -2  573.64    9.03   0
   2  19   2  584.83    7.09   0
   2 -19   2  535.18    8.24   0
   3 -19   2  237.04    7.55   0
   3 -19   2  191.94    7.22   0
  -3 -19  -2  263.95    6.69   0
  -3 -19  -2  244.52    7.50   0
  -3 -19  -2  230.38    6.89   0
   3 -19   2  213.46    6.35   0
  -3  19  -2  246.64    6.62   0
   4 -19   2  172.37    7.37   0
   4 -19   2  187.01    7.56   0
  -4 -19  -2  194.89    7.51   0
  -4 -19  -2  194.13    6.73   0
  -4 -19  -2  144.60    6.38   0
   4 -19   2  170.51    7.56   0
  -4 -19  -2  163.26    7.87   0
  -4  19  -2  197.23    6.79   0
   5 -19   2  626.78    9.00   0
  -5 -19  -2  621.80    8.99   0
  -5 -19  -2  523.92    7.90   0
  -5 -19  -2  587.06    9.65   0
  -5 -19  -2  678.45    8.65   0
   5 -19   2  560.16    8.87   0
  -5  19  -2  653.39    8.51   0
   5 -19   2  554.03    7.61   0
   6 -19   2   53.77    7.65   0
  -6 -19  -2   60.44    7.05   0
   6 -19   2   63.27    7.50   0
  -6 -19  -2   66.18    6.83   0
  -6 -19  -2   58.56    7.76   0
  -6  19  -2   55.17    7.28   0
  -6 -19  -2   52.94    6.53   0
   6 -19   2   56.10    6.13   0
   7 -19   2   43.72    7.83   0
  -7 -19  -2   43.02    7.64   0
   7 -19   2   34.00    7.73   0
   7 -19   2   48.92    7.70   0
  -7 -19  -2   32.78    7.02   0
  -7 -19  -2   39.66    7.16   0
  -7  19  -2   49.65    7.75   0
  -7 -19  -2   36.12    8.27   0
  -8 -20   2   99.53    9.47   0
   8 -20  -2   65.15    6.82   0
   8 -20  -2  108.20    8.09   0
  -8  20   2   90.21    6.83   0
  -8 -20   2   82.46    8.38   0
   8 -20  -2   85.30    8.65   0
  -8 -20   2   71.27    9.90   0
  -8 -20   2   83.99   10.81   0
  -7 -20   2   97.62    7.78   0
   7 -20  -2   98.49    6.36   0
  -7  20   2   91.16    6.55   0
  -7 -20   2   82.54    9.17   0
   7 -20  -2   93.07    8.17   0
  -7 -20   2   99.81    9.49   0
   7 -20  -2  102.35    7.78   0
  -7 -20   2   87.00    7.87   0
   6 -20  -2  206.90    7.97   0
   6 -20  -2  167.07    5.50   0
  -6 -20   2  203.04    8.07   0
  -6  20   2  203.42    6.58   0
   6 -20  -2  182.13    8.11   0
  -6 -20   2  195.94    9.68   0
  -6 -20   2  155.28    8.80   0
  -6 -20   2  150.45    8.22   0
  -5 -20   2    9.13    7.26   0
   5 -20  -2   -1.83    5.80   0
  -5  20   2    4.88    5.63   0
  -5 -20   2    1.21    7.42   0
   5 -20  -2    0.25    7.43   0
   5 -20  -2   -2.16    7.07   0
  -5 -20   2    1.62    7.33   0
   4 -20  -2  472.08    6.14   0
   4  20  -2  502.41    8.48   0
  -4  20   2  490.54    6.08   0
  -4 -20   2  439.15    8.67   0
  -4 -20   2  507.21    8.50   0
   4 -20  -2  442.13    8.75   0
   4 -20  -2  532.17    8.83   0
  -4 -20   2  434.23    9.39   0
  -3 -20   2  121.00    7.66   0
   3 -20  -2  115.01    6.19   0
  -3 -20   2  112.06    7.08   0
   3 -20  -2  121.50    7.49   0
  -3 -20   2   99.12    6.34   0
  -3  20   2  107.41    5.54   0
   3  20  -2  107.09    5.74   0
   3 -20  -2  116.41    5.89   0
  -2  20   2   76.36    4.50   0
  -2 -20   2   78.26    6.74   0
   2  20  -2   66.73    6.13   0
   2 -20  -2   68.07    7.13   0
  -2 -20   2   56.00    7.35   0
  -2 -20   2   62.76    6.46   0
   2 -20  -2   58.85    7.36   0
   2 -20  -2   65.30    4.56   0
   1 -20  -2  247.86    8.32   0
  -1 -20   2  250.66    7.76   0
   1 -20  -2  216.16    6.84   0
  -1 -20   2  237.82    7.90   0
  -1 -20   2  221.42    7.84   0
  -1  20   2  259.07    5.25   0
   1  20  -2  236.79    6.81   0
   1 -20  -2  234.42    6.18   0
   0 -20   2   -0.88    6.97   0
   0 -20   2    9.18    6.26   0
   0 -20   2    8.34    7.00   0
   0  20  -2    4.44    5.14   0
   0 -20  -2    4.92    5.28   0
   0 -20  -2    7.54    7.17   0
   0 -20  -2    0.83    6.17   0
   0  20   2    3.07    5.28   0
   1 -20   2  407.42    8.17   0
   1 -20   2  422.58    8.81   0
   1  20   2  438.32    6.62   0
  -1  20  -2  414.17    6.97   0
  -1 -20  -2  441.79    8.28   0
   1 -20   2  417.80    7.03   0
  -1 -20  -2  410.36    8.75   0
  -1 -20  -2  430.12    7.03   0
  -2 -20  -2  160.38    6.14   0
   2 -20   2  153.64    7.54   0
   2 -20   2  142.97    7.01   0
   2  20   2  154.43    5.94   0
  -2  20  -2  160.49    6.11   0
  -2 -20  -2  173.80    7.53   0
   2 -20   2  155.99    7.40   0
  -2 -20  -2  153.36    6.96   0
   3 -20   2  130.61    7.39   0
   3 -20   2  120.84    7.14   0
  -3 -20  -2  139.67    6.43   0
  -3 -20  -2  134.17    8.04   0
   3 -20   2  112.97    7.52   0
  -3 -20  -2  152.39    6.20   0
  -3  20  -2  132.22    6.34   0
  -4 -20  -2  287.01    6.80   0
   4 -20   2  304.29    8.13   0
   4 -20   2  329.69    7.12   0
  -4 -20  -2  366.01    7.24   0
   4 -20   2  304.14    8.16   0
  -4 -20  -2  364.33    8.19   0
  -4 -20  -2  299.73    8.83   0
  -4  20  -2  346.94    7.47   0
   5 -20   2    5.33    7.29   0
   5 -20   2    1.90    5.99   0
  -5 -20  -2    4.28    7.21   0
  -5 -20  -2    7.27    6.39   0
  -5 -20  -2    3.26    6.12   0
  -5 -20  -2    6.34    7.94   0
  -5  20  -2    2.45    5.49   0
   5 -20   2    2.46    7.37   0
   6 -20   2   82.76    7.91   0
   6 -20   2   80.59    7.75   0
  -6 -20  -2   83.12    7.18   0
  -6 -20  -2   80.07    8.37   0
  -6 -20  -2   90.01    8.66   0
  -6  20  -2   96.69    6.36   0
  -6 -20  -2   69.23    6.74   0
   6 -20   2   68.55    6.65   0
   7 -20   2   40.08    8.10   0
   7 -20   2   39.07    6.84   0
  -7 -20  -2   43.72    7.76   0
   7 -20   2   42.66    7.93   0
  -7  20  -2   35.07    7.85   0
  -7 -20  -2   34.38    7.25   0
  -7 -20  -2   45.69    7.57   0
  -7 -20  -2   38.88    8.54   0
  -7 -21   2   10.96    7.85   0
   7 -21  -2    8.11    6.54   0
  -7 -21   2   10.61    8.00   0
  -7 -21   2    9.84    8.99   0
   7 -21  -2   14.68    8.05   0
   7 -21  -2    9.47    7.73   0
  -7  21   2   15.04    5.26   0
  -7 -21   2    9.10    9.42   0
  -6 -21   2    7.34    7.43   0
  -6  21   2   -1.76    6.09   0
   6 -21  -2    1.32    7.37   0
   6 -21  -2    1.56    6.10   0
   6 -21  -2    4.39    6.45   0
  -6 -21   2    2.93    8.14   0
  -6 -21   2    0.43    7.67   0
  -6 -21   2    4.34    8.19   0
  -5 -21   2   23.32    7.37   0
   5 -21  -2   20.05    6.29   0
   5 -21  -2   29.08    7.45   0
  -5 -21   2   14.42    7.56   0
  -5 -21   2   21.04    7.87   0
  -5  21   2   21.14    4.94   0
   5 -21  -2   19.22    6.10   0
   4 -21  -2   53.84    7.51   0
   4 -21  -2   49.52    7.44   0
   4  21  -2   49.05    6.73   0
   4 -21  -2   50.70    4.85   0
  -4 -21   2   54.52    7.89   0
  -4 -21   2   51.52    7.70   0
  -4 -21   2   63.75    6.21   0
  -4  21   2   52.12    5.82   0
   3 -21  -2    9.94    5.84   0
   3 -21  -2    7.78    7.29   0
  -3 -21   2    3.72    7.54   0
  -3  21   2    5.13    4.48   0
   3  21  -2    4.02    5.43   0
  -3 -21   2   -0.73    7.03   0
   3 -21  -2    3.85    5.57   0
  -3 -21   2    6.92    7.07   0
   2  21  -2   11.39    6.23   0
  -2  21   2   17.24    5.44   0
   2 -21  -2    8.63    5.73   0
  -2 -21   2    9.75    6.52   0
  -2 -21   2   14.35    5.82   0
   2 -21  -2   -0.06    7.41   0
  -2 -21   2   12.04    5.73   0
   2 -21  -2    6.32    7.27   0
  -1 -21   2    6.74    7.29   0
   1 -21  -2    1.05    7.54   0
  -1 -21   2   12.92    7.41   0
   1 -21  -2   16.41    7.45   0
  -1 -21   2   10.66    5.89   0
   1 -21  -2   10.95    5.59   0
   1  21  -2   11.43    5.26   0
  -1  21   2   10.10    5.39   0
   0 -21   2   12.65    7.15   0
   0  21   2   10.92    5.34   0
   0 -21   2    9.09    7.09   0
   0 -21   2   15.61    7.45   0
   0  21  -2   15.98    5.33   0
   0 -21  -2   13.59    7.23   0
   0 -21  -2    9.86    7.58   0
   0 -21  -2   14.55    5.61   0
   1 -21   2   44.71    6.88   0
  -1 -21  -2   46.44    7.34   0
  -1  21  -2   54.17    5.94   0
  -1 -21  -2   47.92    7.54   0
   1  21   2   47.38    5.56   0
   1 -21   2   47.33    5.94   0
  -1 -21  -2   50.77    6.01   0
   1 -21   2   45.98    7.17   0
   2 -21   2    8.57    6.75   0
  -2  21  -2   12.55    5.68   0
   2 -21   2    9.54    7.19   0
  -2 -21  -2    5.62    6.87   0
   2  21   2    2.09    4.62   0
   2 -21   2    7.29    7.30   0
  -2 -21  -2   10.36    7.87   0
  -2 -21  -2    9.30    5.90   0
   3 -21   2    3.00    7.16   0
  -3 -21  -2    5.91    5.99   0
   3 -21   2    4.92    6.86   0
  -3  21  -2    6.55    5.99   0
  -3 -21  -2    7.11    7.81   0
   3 -21   2   -3.15    7.30   0
  -3 -21  -2    6.43    7.05   0
  -4  21  -2   68.15    6.57   0
   4 -21   2   48.22    7.29   0
   4 -21   2   58.06    7.53   0
  -4 -21  -2   55.30    7.53   0
  -4 -21  -2   55.03    8.30   0
  -4 -21  -2   48.98    6.23   0
   4 -21   2   61.42    6.21   0
  -4 -21  -2   56.67    6.58   0
   5 -21   2    5.93    7.48   0
   5 -21   2   -0.20    7.52   0
  -5 -21  -2    5.69    7.37   0
  -5 -21  -2    8.86    6.68   0
  -5 -21  -2    4.60    6.31   0
   5 -21   2   -0.04    7.64   0
  -5 -21  -2    0.13    8.26   0
  -5  21  -2    7.67    7.01   0
   6 -21   2   31.38    8.11   0
  -6 -21  -2   40.31    7.88   0
  -6 -21  -2   40.51    7.28   0
   6 -21   2   30.52    8.01   0
  -6 -21  -2   31.02    8.47   0
  -6 -21  -2   31.30    7.04   0
  -6  21  -2   34.71    7.58   0
   6 -21   2   35.68    7.98   0
  -7 -22   2   80.25    8.42   0
   7 -22  -2   69.55    8.29   0
   7 -22  -2   62.63    5.89   0
  -7 -22   2   80.25    8.67   0
  -7  22   2   79.61    6.98   0
  -7 -22   2   54.38    9.61   0
   7 -22  -2   71.37    8.80   0
  -7 -22   2   68.40   10.56   0
  -6 -22   2  257.15    8.52   0
   6 -22  -2  217.34    8.82   0
  -6 -22   2  235.49    7.73   0
   6 -22  -2  259.08    8.87   0
   6 -22  -2  219.34    6.22   0
  -6 -22   2  250.90    9.72   0
  -6 -22   2  206.62    8.82   0
  -6  22   2  225.79    7.19   0
   5 -22  -2   13.45    7.66   0
   5 -22  -2   15.50    5.09   0
  -5 -22   2   17.39    8.06   0
  -5  22   2   15.01    6.02   0
  -5 -22   2   17.98    6.32   0
   5 -22  -2   16.59    8.28   0
  -5 -22   2   24.07    8.22   0
   4 -22  -2  267.61    8.58   0
   4  22  -2  258.13    8.00   0
  -4 -22   2  255.91    8.32   0
  -4 -22   2  239.35    9.15   0
   4 -22  -2  227.60    6.94   0
   4 -22  -2  233.17    7.51   0
  -4 -22   2  264.70    7.29   0
  -4  22   2  252.99    6.68   0
   3  22  -2  194.74    7.48   0
  -3 -22   2  193.35    7.87   0
   3 -22  -2  206.68    8.01   0
  -3 -22   2  181.45    8.19   0
   3 -22  -2  194.49    7.04   0
   3 -22  -2  199.33    6.62   0
  -3 -22   2  185.94    7.83   0
  -3  22   2  217.68    6.48   0
   2 -22  -2   87.41    6.40   0
   2  22  -2   80.69    5.88   0
  -2 -22   2   71.62    7.18   0
  -2 -22   2   74.54    7.78   0
   2 -22  -2   77.59    6.55   0
   2 -22  -2   82.85    5.91   0
  -2 -22   2   83.51    7.50   0
  -2  22   2   75.91    5.90   0
   1 -22  -2  117.43    6.74   0
  -1 -22   2  101.99    7.13   0
  -1 -22   2  111.52    6.41   0
   1 -22  -2   94.21    8.03   0
   1 -22  -2  109.90    6.16   0
  -1 -22   2   88.21    7.83   0
  -1  22   2   97.43    5.93   0
   1  22  -2   98.77    5.99   0
   0 -22   2   18.53    7.33   0
   0 -22   2   22.74    6.71   0
   0 -22  -2   23.49    7.68   0
   0 -22   2   25.45    6.07   0
   0 -22  -2   26.75    6.04   0
   0  22  -2   19.73    5.71   0
   0  22   2   25.77    5.67   0
   0 -22  -2   14.63    7.90   0
   1 -22   2  376.14    8.30   0
  -1 -22  -2  434.49    8.93   0
   1 -22   2  400.84    8.60   0
   1  22   2  413.43    7.01   0
  -1 -22  -2  398.10    7.74   0
  -1  22  -2  417.25    7.94   0
   1 -22   2  391.11    8.45   0
  -1 -22  -2  461.39    7.45   0
   2 -22   2   35.79    6.04   0
   2 -22   2   35.32    7.15   0
  -2 -22  -2   25.93    8.35   0
  -2  22  -2   35.24    6.19   0
   2 -22   2   37.02    7.61   0
   2  22   2   42.34    5.88   0
  -2 -22  -2   35.56    7.50   0
  -2 -22  -2   33.86    6.41   0
   3 -22   2  180.31    8.16   0
   3 -22   2  144.11    7.82   0
  -3  22  -2  168.64    6.80   0
  -3 -22  -2  190.00    6.85   0
   3 -22   2  143.42    7.84   0
  -3 -22  -2  165.86    7.53   0
  -3 -22  -2  180.15    7.12   0
   4 -22   2  203.18    8.29   0
   4 -22   2  240.05    8.52   0
  -4 -22  -2  284.89    7.73   0
  -4  22  -2  254.14    7.70   0
  -4 -22  -2  234.81    9.11   0
  -4 -22  -2  245.88    8.39   0
   4 -22   2  212.90    8.50   0
  -4 -22  -2  208.89    7.01   0
   5 -22   2   -3.55    7.70   0
  -5  22  -2    0.50    7.06   0
   5 -22   2    9.12    7.85   0
  -5 -22  -2    1.99    8.31   0
  -5 -22  -2    3.78    7.52   0
  -5 -22  -2    0.68    7.74   0
   5 -22   2    1.73    7.55   0
  -5 -22  -2    9.08    7.05   0
  -6 -23   2   23.72    8.40   0
   6 -23  -2   22.52    8.62   0
   6 -23  -2   29.78    8.11   0
   6 -23  -2   29.00    6.92   0
  -6 -23   2   22.43    8.65   0
  -6 -23   2   16.85    8.08   0
  -6 -23   2   18.53   10.04   0
  -6  23   2   28.15    6.86   0
  -5 -23   2  124.92    8.52   0
  -5  23   2  111.23    6.62   0
  -5 -23   2   99.61    8.67   0
   5 -23  -2  138.91    8.52   0
   5 -23  -2  105.40    7.09   0
   5 -23  -2   98.70    8.55   0
  -5 -23   2  103.16   10.24   0
   4 -23  -2    0.69    8.24   0
   4 -23  -2    3.70    6.50   0
  -4 -23   2    2.21    8.49   0
   4 -23  -2    4.80    6.51   0
   4  23  -2    2.54    7.08   0
  -4 -23   2    9.43    8.26   0
  -4 -23   2   -2.83    7.90   0
  -4  23   2    5.24    5.18   0
  -3  23   2  227.72    6.53   0
  -3 -23   2  198.71    8.42   0
   3  23  -2  217.94    7.87   0
  -3 -23   2  229.53    9.20   0
  -3 -23   2  220.47    8.77   0
   3 -23  -2  199.49    5.89   0
   3 -23  -2  214.28    8.85   0
   3 -23  -2  263.52    8.66   0
  -2  23   2  150.59    6.42   0
   2 -23  -2  141.30    8.01   0
  -2 -23   2  125.60    7.66   0
   2 -23  -2  117.28    8.07   0
   2  23  -2  157.61    7.33   0
  -2 -23   2  157.32    6.64   0
  -2 -23   2  121.68    8.21   0
   2 -23  -2  147.33    5.56   0
   1 -23  -2   12.52    7.79   0
  -1 -23   2    7.44    7.05   0
   1 -23  -2    5.54    6.24   0
  -1 -23   2    1.27    7.74   0
  -1  23   2   10.72    5.91   0
   1 -23  -2   21.43    7.90   0
  -1 -23   2    7.97    7.51   0
   1  23  -2    2.97    5.79   0
   0 -23   2  349.70    8.50   0
   0 -23  -2  405.93    8.94   0
   0 -23  -2  371.35    7.42   0
   0 -23   2  328.96    8.72   0
   0 -23  -2  361.69    9.04   0
   0  23  -2  403.14    7.30   0
   0  23   2  361.44    7.13   0
   0 -23   2  367.31    8.74   0
   1 -23   2   25.53    6.13   0
   1 -23   2   20.95    6.47   0
   1 -23   2   15.87    7.42   0
  -1 -23  -2   21.55    5.14   0
  -1  23  -2   25.09    6.15   0
  -1 -23  -2   27.52    8.42   0
  -1 -23  -2   22.95    7.65   0
   1  23   2   23.27    5.98   0
   2 -23   2  169.25    8.23   0
   2 -23   2  176.54    7.91   0
  -2  23  -2  161.79    6.97   0
   2  23   2  159.18    6.83   0
  -2 -23  -2  167.33    8.77   0
   2 -23   2  169.47    7.02   0
  -2 -23  -2  161.40    7.24   0
  -2 -23  -2  162.19    8.24   0
   3 -23   2  147.59    8.39   0
   3 -23   2  145.84    8.11   0
  -3 -23  -2  162.86    8.36   0
  -3  23  -2  155.14    7.24   0
   3 -23   2  148.18    8.43   0
  -3 -23  -2  134.15    9.20   0
  -3 -23  -2  144.40    7.35   0
   4 -23   2   18.89    6.40   0
   4 -23   2   34.31    6.69   0
  -4  23  -2   30.51    5.99   0
  -4 -23  -2   24.05    8.05   0
  -4 -23  -2   31.64    6.65   0
  -4 -23  -2   36.38    8.77   0
   4 -23   2   23.95    8.07   0
  -4 -23  -2   20.37    7.13   0
  -4 -24   2    0.43    8.27   0
   4 -24  -2    4.14    8.29   0
   4 -24  -2    8.42    6.50   0
  -4  24   2    2.83    6.57   0
  -4 -24   2    6.97    8.95   0
   4  24  -2    4.53    7.43   0
   4 -24  -2    0.10    6.97   0
  -4 -24   2   -0.99    8.69   0
  -3  24   2    3.33    6.24   0
  -3 -24   2    5.63    8.09   0
   3  24  -2   -0.17    7.34   0
   3 -24  -2    5.52    8.50   0
  -3 -24   2    1.70    8.83   0
  -3 -24   2    3.87    8.78   0
   3 -24  -2    0.64    5.36   0
   3 -24  -2   -4.56    6.77   0
  -2 -24   2   43.31    8.04   0
   2 -24  -2   68.06    8.38   0
  -2 -24   2   42.68    8.90   0
   2 -24  -2   57.01    8.53   0
   2  24  -2   53.65    6.38   0
  -2 -24   2   51.21    6.89   0
  -2  24   2   64.29    6.37   0
   2 -24  -2   49.76    6.68   0
  -1 -24   2   14.23    8.19   0
   1  24  -2    2.72    6.99   0
  -1 -24   2    6.01    7.45   0
   1 -24  -2    8.48    6.83   0
   1 -24  -2    5.21    6.87   0
   1 -24  -2    2.53    6.37   0
  -1 -24   2   -2.17    8.10   0
  -1  24   2    1.59    6.13   0
   0  24   2   31.29    6.26   0
   0 -24   2   25.87    8.16   0
   0 -24   2   23.14    8.77   0
   0 -24  -2   34.81    8.27   0
   0 -24   2   24.28    6.68   0
   0 -24  -2   27.09    7.16   0
   0 -24  -2   30.12    6.67   0
   0  24  -2   33.09    7.19   0
   1 -24   2   27.71    8.11   0
  -1 -24  -2   24.40    8.56   0
   1 -24   2   25.44    7.76   0
  -1 -24  -2   29.42    6.72   0
  -1  24  -2   29.56    6.62   0
   1 -24   2   25.75    8.06   0
   1  24   2   35.52    6.26   0
  -1 -24  -2   23.50    6.87   0
   2 -24   2   51.34    6.94   0
   2 -24   2   30.86    7.73   0
  -2 -24  -2   32.95    8.16   0
  -2  24  -2   45.10    6.58   0
   2 -24   2   33.55    8.25   0
   2  24   2   42.09    6.68   0
  -2 -24  -2   43.10    7.35   0
  -2 -24  -2   40.60    6.97   0
   3 -24   2    1.47    6.74   0
   3 -24   2    3.87    8.11   0
  -3 -24  -2    6.98    6.83   0
  -3  24  -2    0.80    6.92   0
   3 -24   2   -0.15    8.29   0
  -3 -24  -2    5.41    7.23   0
  -3 -24  -2    6.13    7.09   0
   2 -25  -2  151.03    9.23   0
  -2 -25   2  131.88    9.70   0
  -2 -25   2  164.94    9.05   0
   2  25  -2  171.12    8.19   0
  -2 -25   2  135.94    9.34   0
  -2  25   2  156.04    7.19   0
   2 -25  -2  146.62    7.50   0
   2 -25  -2  155.53    9.30   0
  -1 -25   2   42.95    8.55   0
   1  25  -2   34.83    6.64   0
  -1 -25   2   29.89    8.07   0
   1 -25  -2   39.18    8.79   0
   1 -25  -2   28.75    8.85   0
  -1  25   2   32.26    6.59   0
  -1 -25   2   28.58    8.81   0
   1 -25  -2   33.33    6.94   0
   0 -25   2  126.74    8.94   0
   0  25   2  133.72    6.86   0
   0 -25   2  138.21    9.50   0
   0 -25  -2  151.69    7.55   0
   0 -25   2  129.88    8.86   0
   0 -25  -2  118.45    9.30   0
   0  25  -2  148.09    7.93   0
   0 -25  -2  129.17    7.27   0
  13   0  -3    1.61    8.58   0
 -13   0   3   -2.55    6.77   0
  12   0  -3   -0.45    8.25   0
 -12   0   3    7.06    7.36   0
  11   0  -3    2.75   11.76   0
  11   0  -3    3.91    6.68   0
 -11   0   3    0.86   12.70   0
 -11   0   3    2.91    7.00   0
 -10   0   3    2.77    6.60   0
  10   0  -3    0.41    9.36   0
 -10   0   3    3.45    9.93   0
  10   0  -3    3.18    7.64   0
  -9   0   3    3.00    8.84   0
   9   0  -3    3.79    8.91   0
  -9   0   3    2.42    6.15   0
   9   0  -3    0.11    7.15   0
  -8   0   3    5.93    8.45   0
  -8   0   3    0.40    5.80   0
   8   0  -3   -0.70    7.11   0
   8   0  -3    3.34    7.18   0
  -7   0   3    1.52    7.44   0
  -7   0   3    4.07    5.57   0
   7   0  -3   -0.66    6.62   0
   7   0  -3   -0.05    7.13   0
   6   0  -3   -1.80    6.63   0
  -6   0   3    1.69    7.35   0
   6   0  -3    1.68    7.30   0
  -6   0   3    2.18    5.11   0
  -5   0   3    2.36    5.18   0
   5   0  -3   -0.17    5.57   0
   5   0  -3    7.73    7.85   0
  -5   0   3    8.16    8.14   0
  -4   0   3    4.03    6.59   0
  -4   0   3    1.38    5.77   0
   4   0  -3    1.63    5.86   0
   4   0  -3    3.60    6.61   0
  -3   0   3    2.03    5.14   0
   3   0  -3    0.26    7.06   0
   3   0  -3    2.56    4.75   0
  -3   0   3    3.34    7.10   0
  -2   0   3    2.32    7.60   0
   2   0  -3   -0.41    4.81   0
   2   0  -3    3.00    7.41   0
   1   0  -3    3.61    7.54   0
   1   0  -3    6.23    5.37   0
   1   0  -3    1.17    5.13   0
  -1   0   3    5.73    7.79   0
   0   0   3    4.39    5.98   0
   0   0  -3    0.71    5.58   0
   0   0   3    0.65    5.12   0
   0   0  -3    2.71    5.87   0
  -1   0  -3    3.49    5.54   0
   1   0   3    4.42    5.29   0
   1   0   3   -0.59    6.82   0
  -1   0  -3    4.05    6.70   0
   2   0   3   -1.12    6.58   0
   2   0   3    1.56    4.51   0
  -2   0  -3    7.07    5.79   0
  -2   0  -3    4.26    6.59   0
   3   0   3    0.30    4.87   0
   3   0   3   -2.52    7.77   0
  -3   0  -3    1.06    6.08   0
  -3   0  -3    3.65    6.70   0
   4   0   3    1.86    7.25   0
   4   0   3   -4.20    5.81   0
  -4   0  -3    1.48    4.81   0
  -4   0  -3    2.22    7.35   0
   5   0   3   -4.99    6.59   0
  -5   0  -3   -2.41    6.47   0
  -5   0  -3    2.73    8.68   0
   5   0   3    1.62    8.36   0
   6   0   3   -4.93    6.56   0
   6   0   3    5.44    8.91   0
  -6   0  -3    1.06    8.90   0
  -6   0  -3    1.46    5.21   0
  -7   0  -3    1.25    9.25   0
  -7   0  -3    4.19    6.40   0
   7   0   3    3.30    5.25   0
   7   0   3   -0.01    8.96   0
  -8   0  -3    1.78   11.84   0
   8   0   3    7.81    6.55   0
   8   0   3    0.51   12.71   0
  -8   0  -3   -1.88    6.44   0
   9   0   3    7.72    6.83   0
  -9   0  -3   -3.01    5.20   0
  10   0   3    8.07    5.62   0
 -10   0  -3    1.75    5.52   0
 -11   0  -3   -1.77    7.74   0
  11   0   3    6.59    7.51   0
  13   1  -3   13.72    8.83   0
  13  -1  -3   12.55    7.61   0
 -13   1   3    7.69    7.02   0
 -13  -1   3    8.86    8.03   0
 -12   1   3  463.36    9.41   0
  12   1  -3  432.61   10.12   0
  12  -1  -3  442.72    9.84   0
 -12  -1   3  468.17    9.51   0
  11  -1  -3   40.99   11.75   0
  11   1  -3   39.54   12.05   0
  11   1  -3   41.77    8.12   0
  11  -1  -3   35.53    6.87   0
 -11   1   3   34.43    6.24   0
 -11   1   3   40.93   12.83   0
 -11  -1   3   39.21    7.22   0
 -11  -1   3   37.20   12.75   0
 -10  -1   3   52.88    7.03   0
  10   1  -3   53.06    9.58   0
  10  -1  -3   47.85    6.58   0
 -10   1   3   55.49    9.75   0
  10   1  -3   42.16    7.94   0
 -10   1   3   53.00    6.82   0
  10  -1  -3   59.87   10.03   0
 -10  -1   3   49.92    9.73   0
  -9   1   3  553.93   12.06   0
  -9  -1   3  523.91   11.91   0
   9   1  -3  577.85   11.93   0
   9  -1  -3  567.72   12.12   0
  -9  -1   3  545.72    8.92   0
   9  -1  -3  477.27    9.54   0
  -9   1   3  557.04    8.18   0
   9   1  -3  486.15    9.93   0
   8  -1  -3   11.94    6.11   0
   8   1  -3   10.49    7.21   0
  -8   1   3   12.50    8.50   0
  -8  -1   3   11.78    7.64   0
  -8   1   3   14.18    5.11   0
  -8  -1   3   13.53    6.10   0
   8  -1  -3   15.19    8.36   0
   8   1  -3   15.49    7.08   0
   7  -1  -3  788.89   10.23   0
  -7  -1   3  839.96   12.86   0
  -7   1   3  847.94   12.27   0
  -7  -1   3  895.56   10.87   0
   7  -1  -3  907.54   12.35   0
  -7   1   3  892.33    9.33   0
   7   1  -3  777.59   11.93   0
   7   1  -3  939.45   12.46   0
   6   1  -3   71.45    7.80   0
   6  -1  -3   66.79    6.28   0
  -6  -1   3   71.71    8.02   0
   6   1  -3   83.01    6.91   0
   6  -1  -3   84.30    7.89   0
  -6   1   3   66.96    6.93   0
  -6  -1   3   75.14    6.34   0
  -6   1   3   70.50    5.08   0
  -5   1   3 1738.48   14.68   0
   5   1  -3 1635.12   16.62   0
  -5  -1   3 1777.57   15.73   0
   5  -1  -3 1666.73   13.40   0
   5   1  -3 1857.20   15.26   0
  -5  -1   3 1641.36   14.64   0
  -5   1   3 1756.90   13.38   0
   5  -1  -3 1615.32   14.55   0
  -4  -1   3 2198.34   18.75   0
   4  -1  -3 1899.53   14.29   0
   4   1  -3 2032.14   18.37   0
  -4   1   3 2118.10   14.66   0
   4  -1  -3 1988.45   15.58   0
  -4   1   3 2024.58   15.55   0
   4   1  -3 2173.97   16.07   0
  -4  -1   3 2037.03   15.71   0
   3  -1  -3  445.25    9.68   0
   3  -1  -3  460.05    7.96   0
   3   1  -3  451.48    9.33   0
  -3   1   3  413.00    9.44   0
  -3   1   3  484.68    8.38   0
  -3  -1   3  507.60   10.61   0
  -3  -1   3  447.34    9.76   0
   3   1  -3  489.12    8.94   0
  -2   1   3 1223.94   13.48   0
   2   1  -3 1222.51   14.32   0
  -2   1   3 1396.45   12.29   0
   2  -1  -3 1260.20   12.71   0
   2   1  -3 1296.10   12.96   0
  -2  -1   3 1228.14   13.65   0
   2   1  -3 1378.40   13.93   0
   2  -1  -3 1329.05   11.78   0
   1   1  -3 1485.54   14.27   0
   1  -1  -3 1784.72   13.20   0
  -1   1   3 1501.96   13.97   0
  -1  -1   3 1588.47   14.30   0
   1  -1  -3 1509.81   14.58   0
   1   1  -3 1621.33   15.01   0
   1  -1  -3 1485.67   12.56   0
   0  -1   3  544.46    9.11   0
   0  -1  -3  527.56    8.39   0
   0   1  -3  589.90   10.54   0
   0   1   3  518.22   10.32   0
   0  -1  -3  542.90   10.34   0
   0   1  -3  550.08    9.33   0
   0  -1   3  541.23   10.55   0
   1   1   3 1649.87   11.92   0
   1  -1   3 1649.80   12.05   0
  -1  -1  -3 1692.31   12.18   0
   1  -1   3 1732.94   15.15   0
  -1   1  -3 1645.89   13.09   0
   1   1   3 1661.21   14.70   0
  -1  -1  -3 1758.75   14.92   0
  -1   1  -3 1853.83   15.27   0
   2  -1   3  215.25    6.04   0
   2  -1   3  211.10    8.26   0
  -2   1  -3  210.05    7.14   0
   2   1   3  230.79    9.25   0
  -2  -1  -3  212.71    6.91   0
  -2  -1  -3  232.33    9.07   0
  -2   1  -3  252.81    8.21   0
   2   1   3  221.95    5.87   0
   3  -1   3  715.14    9.11   0
  -3   1  -3  848.01   11.48   0
   3   1   3  734.21    8.80   0
  -3   1  -3  712.78    9.36   0
   3   1   3  727.77   11.75   0
  -3  -1  -3  774.35   12.12   0
  -3  -1  -3  730.11    8.19   0
   3  -1   3  731.03   11.19   0
  -4  -1  -3  124.63    8.16   0
   4   1   3  110.68    6.32   0
  -4  -1  -3  104.04    6.32   0
   4  -1   3  107.72    8.18   0
   4   1   3  107.92    7.95   0
   4  -1   3  107.90    6.62   0
  -4   1  -3  132.72    7.20   0
  -4   1  -3  113.43    5.63   0
   5  -1   3 1642.68   10.91   0
   5   1   3 1626.58   11.29   0
   5   1   3 1625.14   16.05   0
  -5   1  -3 1557.34   11.50   0
   5  -1   3 1597.63   16.35   0
  -5  -1  -3 1541.64   11.12   0
  -5  -1  -3 1792.02   17.18   0
  -5   1  -3 1919.44   16.55   0
  -6   1  -3 1050.23   13.93   0
   6   1   3  927.06   13.57   0
   6   1   3  908.39    9.47   0
   6  -1   3  918.74   14.30   0
  -6  -1  -3  828.12    8.27   0
  -6   1  -3  894.89    8.56   0
  -6  -1  -3 1053.45   15.14   0
   6  -1   3  844.00    9.23   0
  -7   1  -3   19.33    9.26   0
   7   1   3   19.13    9.67   0
   7  -1   3   19.29    5.34   0
  -7  -1  -3    5.57    6.36   0
   7   1   3   16.79    5.08   0
   7  -1   3   14.77    9.96   0
  -7   1  -3   13.99    6.61   0
  -7  -1  -3   20.25    9.81   0
  -8  -1  -3  326.59    7.55   0
  -8  -1  -3  392.92   15.24   0
  -8   1  -3  391.68   14.84   0
   8   1   3  314.12    7.54   0
   8  -1   3  329.97    6.44   0
   8  -1   3  334.86   15.52   0
  -8   1  -3  321.02    7.62   0
   8   1   3  324.52   14.91   0
  -9   1  -3   89.54    7.09   0
   9  -1   3   84.35    6.96   0
   9   1   3   91.72    7.07   0
  -9  -1  -3   82.13    7.13   0
 -10   1  -3  154.08    7.72   0
  10   1   3  139.45    7.56   0
  10  -1   3  144.77    7.78   0
 -10  -1  -3  145.12    6.30   0
 -11  -1  -3   83.42    7.93   0
 -11   1  -3   99.35    6.36   0
  11   1   3   81.65    7.62   0
  11  -1   3   88.13    8.15   0
  13  -2  -3  451.69   10.09   0
  13   2  -3  424.48   10.76   0
 -13   2   3  450.42    8.70   0
 -13  -2   3  519.17   10.18   0
 -12  -2   3   21.59    7.59   0
 -12   2   3   18.17    7.67   0
  12  -2  -3   14.83    7.07   0
  12   2  -3   13.39    8.41   0
  11  -2  -3  443.50   15.27   0
 -11  -2   3  438.53   15.47   0
  11   2  -3  403.22   10.08   0
 -11  -2   3  443.68    9.35   0
  11   2  -3  437.62   14.28   0
 -11   2   3  415.54   14.61   0
 -11   2   3  447.40    8.71   0
  11  -2  -3  385.72    9.23   0
  10   2  -3  435.38   11.99   0
 -10   2   3  409.24   11.97   0
  10   2  -3  371.59    9.59   0
 -10  -2   3  412.05   13.00   0
 -10  -2   3  397.46    8.80   0
 -10   2   3  423.11    7.58   0
  10  -2  -3  337.20    8.66   0
  10  -2  -3  432.59   12.77   0
   9   2  -3  120.03    8.40   0
  -9   2   3  130.26    9.47   0
  -9  -2   3  121.89    9.82   0
  -9  -2   3  129.64    7.82   0
   9   2  -3  147.55    8.70   0
  -9   2   3  137.33    6.85   0
   9  -2  -3  134.53    9.55   0
   9  -2  -3  121.51    7.60   0
  -8   2   3  732.34   11.68   0
   8   2  -3  781.24   11.90   0
   8   2  -3  654.16   11.93   0
  -8  -2   3  730.77   10.18   0
  -8  -2   3  690.09   11.67   0
  -8   2   3  762.48    9.17   0
   8  -2  -3  727.33   12.29   0
   8  -2  -3  641.04    9.01   0
  -7  -2   3   34.48    6.85   0
   7  -2  -3   30.46    5.51   0
  -7   2   3   35.13    6.81   0
   7  -2  -3   35.73    7.89   0
  -7  -2   3   32.75    7.78   0
   7   2  -3   33.20    8.71   0
  -7   2   3   39.16    5.56   0
   7   2  -3   41.84    7.20   0
   6  -2  -3  802.59    9.63   0
   6   2  -3  950.82   11.43   0
  -6   2   3  850.81   11.13   0
  -6   2   3  892.39    9.52   0
   6  -2  -3  806.73   11.62   0
  -6  -2   3  831.47   11.92   0
   6   2  -3  773.91   14.46   0
  -6  -2   3  892.26   12.41   0
  -5  -2   3 1853.88   15.37   0
   5   2  -3 1836.76   21.16   0
  -5   2   3 2025.80   13.50   0
  -5  -2   3 2057.00   19.19   0
  -5   2   3 1995.48   15.30   0
   5  -2  -3 1810.89   14.96   0
   5   2  -3 2133.50   15.94   0
   5  -2  -3 1841.83   13.18   0
   4   2  -3 1074.41   16.84   0
   4  -2  -3 1087.04   10.61   0
  -4  -2   3 1187.78   17.13   0
   4  -2  -3 1007.66   11.84   0
  -4   2   3 1103.49   12.11   0
  -4  -2   3 1057.80   12.01   0
  -4   2   3 1103.31   10.42   0
   4   2  -3 1190.46   12.65   0
   3  -2  -3 3728.14   17.77   0
  -3   2   3 3426.73   18.99   0
  -3   2   3 3955.69   18.40   0
   3  -2  -3 3379.11   19.45   0
  -3  -2   3 3478.97   19.26   0
   3   2  -3 3949.23   20.95   0
   2  -2  -3  243.13    5.99   0
  -2   2   3  255.04    6.30   0
   2   2  -3  241.95    9.80   0
  -2   2   3  233.66    8.70   0
   2   2  -3  268.54    7.96   0
   2  -2  -3  240.00    7.57   0
   2   2  -3  255.42    8.77   0
  -2  -2   3  234.15    8.82   0
   1  -2  -3 2169.74   16.55   0
  -1  -2   3 2195.33   16.89   0
  -1  -2   3 2312.96   16.49   0
   1  -2  -3 2510.38   14.32   0
   1   2  -3 2265.60   18.92   0
  -1   2   3 2188.74   16.67   0
   1   2  -3 2575.49   17.06   0
   0  -2  -3 1143.35   10.42   0
   0  -2   3 1217.76   12.42   0
   0  -2  -3 1395.52   10.96   0
   0   2   3 1201.54   12.35   0
   0   2  -3 1187.68   12.95   0
   0  -2  -3 1196.75   13.05   0
   0  -2   3 1215.33   13.33   0
   0   2  -3 1345.83   12.88   0
   1  -2   3  238.05    7.06   0
   1   2   3  224.80    5.55   0
  -1  -2  -3  230.59    6.42   0
   1   2   3  235.53    8.31   0
  -1   2  -3  228.54    7.52   0
  -1  -2  -3  245.15    8.39   0
   1  -2   3  236.15    8.37   0
  -1   2  -3  259.68    8.21   0
   2   2   3 1923.74   11.76   0
  -2  -2  -3 1784.19   11.97   0
   2  -2   3 1811.76   12.45   0
   2   2   3 1882.22   15.14   0
  -2  -2  -3 1854.76   15.19   0
   2  -2   3 1870.97   15.35   0
  -2   2  -3 2121.83   15.90   0
  -2   2  -3 1789.44   13.48   0
  -3  -2  -3   28.59    4.93   0
   3  -2   3   32.50    8.05   0
   3  -2   3   32.90    6.40   0
   3   2   3   32.68    4.79   0
   3   2   3   36.18    7.85   0
  -3  -2  -3   34.59    7.01   0
  -3   2  -3   33.28    5.44   0
  -3   2  -3   38.49    6.62   0
  -4   2  -3 1117.32   10.46   0
   4   2   3 1125.56    9.76   0
   4  -2   3 1063.67   10.13   0
   4  -2   3 1127.32   13.43   0
  -4  -2  -3 1049.93    9.69   0
  -4  -2  -3 1170.07   12.89   0
   4   2   3 1136.91   12.99   0
  -4   2  -3 1310.67   13.63   0
  -5  -2  -3  846.30   12.66   0
  -5   2  -3  951.70   12.36   0
   5   2   3  803.03    8.29   0
   5  -2   3  781.53   12.35   0
  -5  -2  -3  739.12    8.92   0
   5  -2   3  760.01    9.19   0
  -5   2  -3  782.55    9.49   0
   5   2   3  790.15   12.58   0
  -6   2  -3  546.80   10.95   0
   6   2   3  466.87   10.94   0
  -6  -2  -3  507.22   12.42   0
   6   2   3  457.69    7.70   0
   6  -2   3  431.50    7.98   0
   6  -2   3  450.56   11.27   0
  -6  -2  -3  435.86    6.80   0
  -6   2  -3  460.21    8.20   0
  -7   2  -3 1050.22   14.65   0
   7   2   3  953.65   15.39   0
   7   2   3  931.74    8.64   0
  -7  -2  -3 1093.78   16.67   0
   7  -2   3  913.56    9.27   0
   7  -2   3  910.62   14.99   0
  -7  -2  -3  852.88    8.36   0
  -7   2  -3  914.87    8.63   0
  -8  -2  -3   81.04   12.81   0
   8   2   3   67.30   12.22   0
   8   2   3   65.47    6.69   0
  -8   2  -3   80.59   11.57   0
   8  -2   3   70.15   12.35   0
   8  -2   3   64.66    6.66   0
  -8  -2  -3   67.34    6.57   0
  -8   2  -3   69.31    6.67   0
  -9   2  -3  331.14    7.83   0
  -9  -2  -3  302.72    8.09   0
   9   2   3  332.38    7.05   0
   9  -2   3  315.73    7.79   0
  10  -2   3  160.50    7.73   0
 -10   2  -3  171.50    7.59   0
  10   2   3  155.93    6.53   0
 -10  -2  -3  164.90    6.50   0
 -11   2  -3   47.32    6.39   0
  11   2   3   55.43    6.62   0
  11  -2   3   47.18    7.63   0
 -11  -2  -3   48.04    7.72   0
  13   3  -3    5.01    8.74   0
 -13  -3   3   -4.30    8.28   0
 -13   3   3    2.45    8.04   0
  13  -3  -3    7.43    7.49   0
  12   3  -3   10.73    8.54   0
 -12  -3   3   10.74    7.48   0
 -12   3   3    9.58    6.69   0
  12  -3  -3    6.65    7.03   0
  11  -3  -3   32.04    6.75   0
 -11   3   3   30.79   10.66   0
 -11  -3   3   31.80   12.15   0
 -11   3   3   42.24    6.19   0
  11   3  -3   33.72   10.25   0
  11   3  -3   31.88    8.04   0
 -11  -3   3   36.94    7.29   0
  11  -3  -3   31.36   11.00   0
  10   3  -3  247.20   10.16   0
 -10  -3   3  228.39   11.18   0
 -10  -3   3  240.06    8.04   0
  10   3  -3  207.71    9.13   0
 -10   3   3  233.97    7.41   0
  10  -3  -3  232.47   11.13   0
 -10   3   3  232.23   10.75   0
  10  -3  -3  189.90    7.32   0
   9   3  -3   49.73    8.04   0
  -9  -3   3   48.90    9.17   0
   9   3  -3   43.47    8.99   0
  -9  -3   3   46.44    6.88   0
   9  -3  -3   50.40    8.15   0
  -9   3   3   45.90    5.68   0
  -9   3   3   50.45    8.77   0
   9  -3  -3   36.06    6.37   0
   8  -3  -3   10.72    6.57   0
  -8   3   3   16.08    7.52   0
   8   3  -3   18.44    7.60   0
   8   3  -3   12.30    8.77   0
  -8  -3   3   12.46    6.96   0
  -8   3   3   14.07    5.07   0
  -8  -3   3   15.47    7.89   0
   8  -3  -3   13.26    8.46   0
   7  -3  -3   38.25    6.24   0
  -7   3   3   37.95    7.68   0
  -7  -3   3   37.20    6.89   0
  -7  -3   3   39.03    6.95   0
   7   3  -3   36.05    8.89   0
   7  -3  -3   32.82    7.40   0
  -7   3   3   36.78    5.96   0
   7   3  -3   41.78    7.00   0
  -6   3   3  375.48    7.19   0
   6  -3  -3  346.54    6.81   0
   6   3  -3  348.07   13.41   0
   6  -3  -3  346.98    9.35   0
  -6  -3   3  361.55    9.69   0
  -6  -3   3  376.71   10.56   0
  -6   3   3  369.23    9.45   0
   6   3  -3  392.87    9.03   0
  -5   3   3   11.44    4.56   0
  -5   3   3   13.97    6.48   0
   5  -3  -3    6.18    4.54   0
   5  -3  -3   12.30    6.60   0
  -5  -3   3    5.69    7.82   0
  -5  -3   3    9.68    7.63   0
   5   3  -3    7.98   11.17   0
   5   3  -3   15.70    7.33   0
   4   3  -3  128.18   14.40   0
   4  -3  -3  126.42    5.57   0
  -4  -3   3  133.81    7.47   0
  -4   3   3  129.00    5.20   0
  -4   3   3  133.57    7.22   0
   4   3  -3  152.20    7.25   0
   4  -3  -3  132.47    7.25   0
  -3   3   3 1977.39   12.61   0
   3  -3  -3 1952.37   12.26   0
  -3   3   3 1892.16   14.92   0
   3   3  -3 1973.44   23.71   0
   3   3  -3 1826.19   28.75   0
   3  -3  -3 1810.57   14.10   0
  -3  -3   3 1882.77   15.17   0
   3   3  -3 2129.22   15.79   0
  -2  -3   3    2.43    5.95   0
  -2   3   3    6.71    7.10   0
   2  -3  -3    4.49    4.10   0
   2  -3  -3    4.79    6.99   0
   2   3  -3    4.95    8.87   0
   2   3  -3    9.89    6.96   0
  -2   3   3    2.06    4.20   0
   1  -3  -3    0.32    4.37   0
  -1  -3   3    4.16    6.07   0
  -1   3   3    7.29    7.26   0
   1  -3  -3   -0.18    7.44   0
   1   3  -3    0.21    7.46   0
  -1  -3   3    3.72    7.41   0
  -1   3   3    1.41    4.52   0
   1   3  -3    4.99    7.07   0
   0   3  -3   15.51    5.66   0
   0  -3  -3   12.88    4.52   0
   0  -3   3    9.28    6.35   0
   0  -3  -3    8.14    5.92   0
   0   3   3    9.96    7.05   0
   0  -3   3   10.97    5.89   0
   0  -3  -3   11.39    4.77   0
   0   3  -3    9.68    6.47   0
  -1   3  -3  234.02    7.91   0
   1  -3   3  219.72    8.15   0
   1   3   3  208.79    7.83   0
  -1  -3  -3  204.91    7.95   0
  -1   3  -3  203.48    7.51   0
   1  -3   3  200.15    6.92   0
  -1  -3  -3  191.75    5.37   0
  -1  -3  -3  238.35    5.50   0
  -2  -3  -3   68.04    4.77   0
   2   3   3   65.09    5.56   0
   2  -3   3   69.17    6.17   0
   2   3   3   64.51    6.96   0
  -2  -3  -3   75.15    8.05   0
   2  -3   3   64.71    7.33   0
  -2   3  -3   70.61    5.81   0
  -2   3  -3   86.72    6.78   0
   3   3   3  714.19    8.41   0
   3  -3   3  704.91    9.25   0
   3   3   3  758.65   11.36   0
   3  -3   3  754.20   11.64   0
  -3  -3  -3  734.81   11.03   0
  -3   3  -3  707.68    9.58   0
  -3  -3  -3  681.57    7.65   0
  -3   3  -3  835.56   10.89   0
   4   3   3   32.99    5.81   0
  -4  -3  -3   36.04    7.78   0
   4   3   3   30.41    7.20   0
  -4  -3  -3   30.74    4.70   0
   4  -3   3   39.06    6.71   0
  -4   3  -3   34.34    6.70   0
  -4   3  -3   39.51    7.05   0
   4  -3   3   35.68    5.41   0
  -5   3  -3  154.94    8.48   0
   5   3   3  135.49    7.94   0
   5  -3   3  118.48    7.01   0
   5   3   3  122.34    6.47   0
  -5  -3  -3  129.85    6.53   0
   5  -3   3  125.99    8.66   0
  -5  -3  -3  130.44    8.52   0
  -5   3  -3  128.18    5.99   0
   6  -3   3   37.14    8.63   0
  -6   3  -3   32.93    6.63   0
   6   3   3   36.03    8.17   0
   6  -3   3   31.20    6.54   0
  -6  -3  -3   29.56    5.25   0
   6   3   3   35.11    6.04   0
  -6  -3  -3   38.94    8.83   0
  -6   3  -3   47.01    7.56   0
  -7   3  -3    2.56    8.93   0
   7   3   3   -0.56    6.26   0
   7  -3   3   -0.30    9.49   0
   7  -3   3    1.66    6.51   0
  -7  -3  -3   -2.12    6.25   0
   7   3   3    3.46    8.68   0
  -7  -3  -3    1.14    9.59   0
  -7   3  -3   -3.19    5.38   0
  -8   3  -3    8.13    6.61   0
  -8  -3  -3   10.02    6.54   0
   8   3   3   17.27    6.30   0
  -8   3  -3    9.97   10.43   0
   8   3   3    7.98   10.61   0
   8  -3   3    9.22    5.39   0
   8  -3   3    6.74   10.94   0
  -8  -3  -3    6.92   11.56   0
  -9   3  -3    0.42    5.50   0
   9   3   3    2.41    7.02   0
   9  -3   3    1.43    6.60   0
  -9  -3  -3    1.90    6.97   0
 -10   3  -3   10.67    7.02   0
  10   3   3    5.29    7.04   0
  10  -3   3   11.29    7.06   0
 -10  -3  -3    5.19    5.82   0
 -11   3  -3   27.21    6.32   0
  11   3   3   26.33    7.62   0
 -11  -3  -3   31.36    7.90   0
  11  -3   3   28.84    6.20   0
  13   4  -3   45.88    9.09   0
 -13  -4   3   94.19    9.50   0
  13  -4  -3   68.49    8.03   0
 -13   4   3   85.51    8.43   0
  12   4  -3   18.07    9.49   0
 -12  -4   3   25.06    7.61   0
 -12   4   3   26.05    6.56   0
  12  -4  -3   21.98    8.12   0
  11  -4  -3  190.99    8.41   0
  11  -4  -3  204.22   11.95   0
  11   4  -3  204.17    9.36   0
  11   4  -3  210.48   10.89   0
 -11   4   3  196.90   11.29   0
 -11  -4   3  202.38   13.10   0
 -11  -4   3  220.27    8.36   0
 -11   4   3  215.21    6.80   0
  10  -4  -3  204.57    7.24   0
  10   4  -3  249.37    9.92   0
  10   4  -3  226.34    9.14   0
 -10  -4   3  233.57   11.35   0
 -10   4   3  237.18   10.25   0
  10  -4  -3  246.94   11.09   0
 -10   4   3  250.98    6.57   0
 -10  -4   3  246.98    8.96   0
   9   4  -3    6.94    7.28   0
   9   4  -3    7.65    8.64   0
  -9  -4   3    3.01    7.16   0
  -9  -4   3    1.78    8.74   0
  -9   4   3    1.96    5.36   0
   9  -4  -3    6.66    7.76   0
  -9   4   3    3.83    8.25   0
   9  -4  -3    2.70    5.89   0
   8  -4  -3  477.72    7.69   0
  -8   4   3  557.64    8.07   0
  -8   4   3  565.84   10.66   0
   8   4  -3  491.35   12.70   0
   8   4  -3  599.53   10.19   0
  -8  -4   3  523.03   10.87   0
   8  -4  -3  507.34   10.46   0
  -8  -4   3  548.24   11.08   0
   7   4  -3   51.17    6.03   0
  -7   4   3   43.75    7.63   0
   7  -4  -3   38.75    5.25   0
  -7  -4   3   40.40    7.63   0
   7   4  -3   39.07   10.47   0
   7  -4  -3   39.22    7.53   0
  -7  -4   3   41.14    7.49   0
  -7   4   3   39.14    4.98   0
   6   4  -3 1310.65   12.70   0
  -6  -4   3 1275.48   18.30   0
  -6   4   3 1247.28   10.18   0
   6  -4  -3 1152.45    9.72   0
   6   4  -3 1158.32   20.91   0
  -6  -4   3 1225.44   13.05   0
   6  -4  -3 1162.91   12.67   0
  -6   4   3 1234.50   12.38   0
  -5   4   3  226.87    5.68   0
   5  -4  -3  215.57    5.70   0
  -5   4   3  233.88    8.66   0
   5  -4  -3  219.54    7.83   0
  -5  -4   3  247.45    8.00   0
   5   4  -3  264.22    7.57   0
  -4   4   3  149.41    7.24   0
  -4   4   3  143.90    5.11   0
   4  -4  -3  137.73    5.02   0
   4  -4  -3  135.91    7.35   0
  -4  -4   3  131.83    7.32   0
   4   4  -3  153.29    7.00   0
   3  -4  -3 1388.68   10.07   0
  -3  -4   3 1407.80   12.98   0
   3  -4  -3 1401.93   12.95   0
  -3   4   3 1420.72   13.06   0
  -3   4   3 1438.72   10.37   0
   3   4  -3 1553.12   13.25   0
   2   4  -3  233.98   12.18   0
  -2   4   3  267.46    5.86   0
   2  -4  -3  260.90    5.71   0
  -2  -4   3  238.52    9.60   0
   2  -4  -3  283.42    7.52   0
  -2   4   3  258.61    8.47   0
  -2  -4   3  259.45    8.21   0
   2   4  -3  270.98    7.32   0
   1  -4  -3 1618.45   10.81   0
  -1   4   3 1568.75   10.85   0
  -1  -4   3 1407.72   14.94   0
  -1  -4   3 1501.46   13.68   0
   1  -4  -3 1409.94   13.53   0
   1   4  -3 1353.21   16.95   0
  -1   4   3 1529.15   13.17   0
   1   4  -3 1647.02   13.99   0
   0  -4   3  667.78   10.21   0
   0  -4   3  741.99   10.57   0
   0  -4  -3  659.82    7.75   0
   0   4   3  691.69   10.46   0
   0  -4  -3  691.77    9.66   0
   0   4  -3  656.58   11.98   0
   0  -4  -3  752.24    8.05   0
   0   4  -3  768.96   10.35   0
  -1  -4  -3  361.45    6.06   0
  -1  -4  -3  287.10    6.46   0
   1  -4   3  324.17    8.43   0
   1   4   3  312.56    8.30   0
   1  -4   3  292.74    7.55   0
  -1  -4  -3  302.92    8.36   0
  -1   4  -3  303.02    8.17   0
  -1   4  -3  363.27    8.17   0
   2  -4   3  550.97    9.58   0
   2   4   3  535.05    9.46   0
  -2  -4  -3  514.04    9.50   0
  -2  -4  -3  492.02    6.82   0
   2  -4   3  481.86    8.57   0
  -2   4  -3  496.41    9.10   0
  -2   4  -3  614.71    9.36   0
  -3   4  -3    1.36    5.96   0
  -3  -4  -3    4.60    4.33   0
   3   4   3    1.51    4.28   0
   3  -4   3   -1.70    6.37   0
   3   4   3    0.36    6.23   0
  -3  -4  -3    6.96    6.72   0
   3  -4   3    0.75    6.61   0
  -3   4  -3    9.97    6.66   0
  -4  -4  -3 1364.78   10.14   0
  -4   4  -3 1754.85   13.67   0
   4   4   3 1475.78   10.41   0
   4   4   3 1524.14   13.83   0
   4  -4   3 1340.00   11.01   0
  -4  -4  -3 1468.45   14.42   0
   4  -4   3 1504.89   14.37   0
  -4   4  -3 1414.40   11.59   0
  -5   4  -3  288.44    8.12   0
   5   4   3  253.70    6.90   0
   5  -4   3  219.77    7.32   0
  -5  -4  -3  266.37    9.35   0
  -5  -4  -3  247.12    5.96   0
   5   4   3  259.16    8.56   0
  -5   4  -3  254.94    7.45   0
   5  -4   3  244.56    9.88   0
  -6   4  -3   53.61    6.72   0
  -6   4  -3   57.42    7.58   0
   6   4   3   57.54    4.91   0
   6   4   3   51.26    8.20   0
   6  -4   3   54.76    6.47   0
  -6  -4  -3   59.59    6.01   0
   6  -4   3   53.63    8.91   0
  -6  -4  -3   52.30    9.12   0
  -7   4  -3  433.10    8.16   0
  -7   4  -3  509.93   11.27   0
   7   4   3  420.10    7.71   0
   7   4   3  438.99   11.36   0
   7  -4   3  444.53   12.31   0
  -7  -4  -3  378.14    7.54   0
  -7  -4  -3  474.37   12.63   0
   7  -4   3  421.28    6.94   0
  -8   4  -3    3.84    5.54   0
  -8  -4  -3   12.53    6.45   0
   8   4   3    2.97    6.81   0
  -8  -4  -3    9.48   10.72   0
   8   4   3    6.56    9.96   0
   8  -4   3    5.78   11.15   0
   8  -4   3    1.73    6.59   0
   9   4   3  104.24    7.56   0
  -9   4  -3  125.36    7.23   0
   9  -4   3  109.20    6.92   0
  -9  -4  -3  107.36    7.34   0
 -10   4  -3   61.81    7.29   0
  10   4   3   55.86    7.54   0
  10  -4   3   61.53    7.08   0
 -10  -4  -3   60.02    7.51   0
 -11   4  -3   24.21    6.38   0
  11   4   3   34.40    6.43   0
  11  -4   3   28.90    7.59   0
 -11  -4  -3   24.53    6.53   0
 -13  -5   3    2.35    9.09   0
  13   5  -3   -1.90    9.91   0
  13  -5  -3    1.89    7.58   0
 -13   5   3    3.46    6.87   0
 -12  -5   3  512.71   11.20   0
 -12  -5   3  507.39   22.72   0
 -12  -5   3  503.59   21.64   0
  12   5  -3  504.17   11.37   0
 -12   5   3  510.74    8.42   0
  12  -5  -3  425.15    8.74   0
  12  -5  -3    0.67   14.57   0
  12  -5  -3    0.86   14.15   0
 -11   5   3  170.56    7.47   0
 -11  -5   3  161.42    9.03   0
 -11  -5   3  152.80   12.05   0
  11   5  -3  141.28    9.89   0
  11  -5  -3  143.71    7.26   0
  11  -5  -3  145.52   11.61   0
  10   5  -3  179.98    9.68   0
 -10   5   3  169.73    9.89   0
 -10  -5   3  172.09    8.83   0
  10   5  -3  163.66    9.69   0
 -10  -5   3  171.56   11.14   0
  10  -5  -3  164.14   10.76   0
 -10   5   3  178.05    6.45   0
  10  -5  -3  155.71    7.89   0
   9  -5  -3  642.10    9.14   0
   9   5  -3  759.20   11.38   0
   9   5  -3  662.20   13.44   0
  -9   5   3  721.57   11.83   0
  -9  -5   3  718.31   12.61   0
   9  -5  -3  666.81   12.01   0
  -9  -5   3  729.55   11.78   0
  -9   5   3  759.95    8.27   0
   8  -5  -3  116.94    5.89   0
   8   5  -3  119.73    9.95   0
  -8   5   3  134.26    8.20   0
   8  -5  -3  112.72    8.39   0
  -8  -5   3  120.88    8.70   0
  -8  -5   3  121.04    8.74   0
  -8   5   3  138.86    5.69   0
   8   5  -3  137.78    7.42   0
   7   5  -3 1357.17   12.57   0
   7  -5  -3 1129.26    9.51   0
   7   5  -3 1208.71   18.87   0
   7  -5  -3 1155.72   12.64   0
  -7   5   3 1262.78   12.35   0
  -7  -5   3 1289.99   17.33   0
  -7  -5   3 1222.18   12.69   0
  -7   5   3 1211.13    9.50   0
   6   5  -3  691.68    9.43   0
  -6   5   3  643.58    8.10   0
   6  -5  -3  615.36    7.61   0
   6  -5  -3  580.38    9.54   0
  -6  -5   3  646.83   18.63   0
  -6   5   3  658.28   10.56   0
  -6  -5   3  613.91    9.98   0
   5   5  -3 1049.84   11.39   0
  -5  -5   3  941.56   10.97   0
  -5   5   3  950.98   10.97   0
  -5   5   3  937.94    8.38   0
   5  -5  -3  897.68    8.29   0
   5  -5  -3  891.04   11.34   0
   4   5  -3 1882.14   13.61   0
   4  -5  -3 1756.55   13.52   0
  -4  -5   3 1733.76   13.56   0
  -4   5   3 1779.25   10.81   0
   4  -5  -3 1673.06   10.47   0
  -4   5   3 1817.04   13.73   0
   3   5  -3    2.95    6.27   0
   3  -5  -3    0.00    3.90   0
   3  -5  -3    6.02    5.52   0
  -3  -5   3    3.09    6.45   0
  -3   5   3   -1.16    3.99   0
  -3   5   3    3.81    6.59   0
   2  -5  -3 2373.46   15.26   0
   2   5  -3 2461.11   24.68   0
  -2   5   3 2648.98   13.02   0
   2  -5  -3 2455.02   12.42   0
  -2   5   3 2519.94   16.30   0
  -2  -5   3 2327.75   22.72   0
   2   5  -3 2722.46   15.82   0
  -2  -5   3 2550.45   15.95   0
   1   5  -3  392.73   10.72   0
   1  -5  -3  401.93    9.26   0
  -1   5   3  420.57    8.29   0
  -1  -5   3  358.65    9.76   0
  -1   5   3  417.89    6.45   0
  -1  -5   3  412.23    8.98   0
   1  -5  -3  395.18    6.33   0
   1   5  -3  425.20    7.93   0
   0   5  -3 1915.89   14.07   0
   0  -5  -3 1678.51   13.30   0
   0  -5  -3 1868.03   11.28   0
   0  -5   3 1538.62   14.54   0
   0   5  -3 1629.39   15.33   0
   0   5   3 1729.94   14.04   0
   0  -5   3 1831.42   13.47   0
  -1   5  -3 1777.76   13.45   0
   1  -5   3 1652.65   13.33   0
  -1  -5  -3 1624.72   13.48   0
  -1  -5  -3 1751.17   11.00   0
  -1  -5  -3 1461.73    9.78   0
   1   5   3 1601.07   13.33   0
   1  -5   3 1402.24   12.37   0
  -1   5  -3 1510.04   13.48   0
  -2   5  -3  169.87    6.67   0
   2  -5   3  135.26    6.73   0
   2  -5   3  175.41    7.34   0
  -2  -5  -3  172.45    5.00   0
  -2  -5  -3  134.09    7.33   0
  -2  -5  -3  136.82    5.66   0
   2   5   3  141.89    7.12   0
  -2   5  -3  146.22    7.18   0
  -3   5  -3 3196.84   17.07   0
  -3  -5  -3 2511.30   12.62   0
   3  -5   3 2412.68   14.07   0
  -3  -5  -3 2741.68   17.25   0
   3   5   3 2904.18   16.93   0
   3  -5   3 2906.48   17.43   0
  -3   5  -3 2655.57   15.05   0
  -4   5  -3  383.14    8.04   0
  -4   5  -3  440.18    8.85   0
  -4  -5  -3  372.99    9.65   0
   4   5   3  383.85    7.06   0
  -4  -5  -3  370.06    6.89   0
   4  -5   3  420.65    9.70   0
   4   5   3  382.47    8.33   0
   4  -5   3  338.04    7.56   0
   5   5   3  451.79    7.41   0
  -5   5  -3  512.82    9.19   0
  -5   5  -3  449.70    7.32   0
   5   5   3  459.54    9.59   0
   5  -5   3  441.75   10.06   0
  -5  -5  -3  435.44    7.32   0
   5  -5   3  391.35    7.86   0
  -5  -5  -3  437.40   10.17   0
  -6   5  -3  625.27   10.57   0
   6   5   3  526.79    7.81   0
  -6   5  -3  525.55    8.54   0
   6   5   3  540.69   10.12   0
   6  -5   3  509.63    7.31   0
  -6  -5  -3  533.66   11.63   0
   6  -5   3  524.03   11.43   0
  -6  -5  -3  494.42    7.52   0
  -7   5  -3   30.99    6.85   0
   7   5   3   33.53    6.31   0
   7   5   3   33.25    7.78   0
  -7   5  -3   38.71    8.26   0
   7  -5   3   32.95    8.78   0
  -7  -5  -3   32.09    6.23   0
  -7  -5  -3   35.37    9.80   0
   7  -5   3   28.15    6.53   0
  -8   5  -3 1033.14    9.52   0
   8   5   3  992.54    9.75   0
   8  -5   3  959.33    9.06   0
   8  -5   3  993.53   16.54   0
  -8  -5  -3  961.30    8.62   0
  -8  -5  -3 1093.69   17.15   0
  -9   5  -3   62.94    6.87   0
  -9  -5  -3   70.56   14.99   0
   9   5   3   60.13    7.29   0
  -9  -5  -3   74.97   16.55   0
   9  -5   3    1.87   12.72   0
   9  -5   3    1.37   13.38   0
  -9  -5  -3   61.16    6.95   0
   9  -5   3   56.51    6.79   0
 -10  -5  -3  198.06    8.13   0
 -10   5  -3  216.51    7.95   0
  10   5   3  202.39    8.29   0
  10  -5   3  193.72    7.84   0
 -11   5  -3  156.23    6.96   0
  11  -5   3  127.83    8.16   0
  11   5   3  141.10    8.28   0
 -11  -5  -3  145.78    8.43   0
 -13   6   3    9.22    7.15   0
  13   6  -3    1.36   10.09   0
 -13  -6   3    8.02    9.41   0
  13  -6  -3   -1.79    8.99   0
  12  -6  -3    0.10   11.64   0
 -12  -6   3    2.87   13.36   0
 -12  -6   3    3.90   14.23   0
 -12  -6   3    3.96    8.78   0
  12  -6  -3    5.52    7.27   0
  12   6  -3    3.90    9.58   0
 -12   6   3    2.33    6.61   0
  12  -6  -3    0.78   12.91   0
 -11  -6   3  155.72    9.12   0
 -11  -6   3  139.79   11.19   0
  11  -6  -3  136.80    7.18   0
 -11   6   3  154.62    6.81   0
  11  -6  -3  134.98   10.72   0
  11   6  -3  140.55    9.87   0
 -10   6   3    6.05    8.57   0
  10   6  -3    0.63    7.41   0
  10   6  -3    4.10    9.62   0
 -10  -6   3   -0.38    7.76   0
  10  -6  -3   -1.10    8.44   0
 -10  -6   3    5.01    9.13   0
 -10   6   3    4.83    5.77   0
  10  -6  -3    0.90    6.20   0
   9   6  -3  124.74    8.15   0
   9  -6  -3  113.03    6.25   0
  -9   6   3  138.22    8.74   0
  -9  -6   3  121.69    9.34   0
   9  -6  -3  120.76    8.48   0
  -9  -6   3  118.76    9.77   0
   9   6  -3  122.72   10.10   0
  -9   6   3  121.29    5.93   0
   8  -6  -3  336.92    7.00   0
  -8   6   3  379.30    9.33   0
   8  -6  -3  328.16   10.26   0
  -8  -6   3  370.35   10.07   0
   8   6  -3  387.01    8.55   0
  -8   6   3  367.76    6.64   0
  -8  -6   3  369.31   11.52   0
   7   6  -3  202.75    6.90   0
   7  -6  -3  166.37    5.87   0
   7  -6  -3  164.46    8.13   0
  -7  -6   3  185.70   11.59   0
  -7  -6   3  184.38    8.55   0
  -7   6   3  191.67    8.29   0
  -7   6   3  172.76    5.83   0
  -6   6   3  467.28    6.83   0
   6   6  -3  511.14    8.46   0
   6  -6  -3  419.31    6.70   0
   6  -6  -3  412.23    8.44   0
  -6  -6   3  454.81    8.80   0
  -6   6   3  486.30    9.51   0
   5   6  -3  387.38    8.04   0
  -5   6   3  343.37    6.01   0
   5  -6  -3  333.80    8.26   0
  -5   6   3  339.83    8.28   0
   5  -6  -3  307.30    5.87   0
  -5  -6   3  341.52    8.13   0
   4   6  -3   11.48    5.77   0
  -4  -6   3   17.70    6.17   0
  -4   6   3    7.00    4.26   0
   4  -6  -3    8.04    4.12   0
   4  -6  -3    8.21    6.29   0
  -4   6   3   11.02    6.33   0
   3  -6  -3  175.16    5.01   0
  -3  -6   3  196.06    7.52   0
  -3   6   3  194.04    5.21   0
   3   6  -3  218.02    7.44   0
   3  -6  -3  189.13    7.67   0
  -3   6   3  188.70    7.80   0
   2   6  -3  162.01    7.39   0
  -2  -6   3  161.57    6.44   0
   2   6  -3  154.77    9.09   0
  -2   6   3  161.14    5.11   0
  -2  -6   3  137.28    9.57   0
  -2   6   3  155.45    7.96   0
   2  -6  -3  153.55    7.77   0
   2  -6  -3  154.33    4.99   0
   1   6  -3  335.65    8.33   0
   1   6  -3  304.39    9.39   0
  -1   6   3  324.14    5.89   0
  -1   6   3  304.97    8.73   0
   1  -6  -3  316.01    7.91   0
  -1  -6   3  270.66    9.45   0
   1  -6  -3  338.30    5.47   0
  -1  -6   3  316.04    8.44   0
   0   6  -3  638.36    9.32   0
   0   6  -3  554.04    9.96   0
   0  -6  -3  540.14    9.73   0
   0   6   3  567.45    9.65   0
   0  -6   3  490.67   10.28   0
   0  -6  -3  571.96    7.09   0
   0   6   3  586.26    7.17   0
   0  -6   3  578.38    9.38   0
  -1   6  -3  427.19    8.18   0
  -1   6  -3  372.53    8.44   0
   1   6   3  380.05    8.73   0
  -1  -6  -3  341.08    6.45   0
   1  -6   3  336.80    8.16   0
  -1  -6  -3  386.81    8.65   0
   1  -6   3  396.64    8.48   0
  -1  -6  -3  401.82    6.55   0
  -2   6  -3  789.14    9.96   0
   2  -6   3  845.43   10.37   0
  -2   6  -3  966.02   10.17   0
   2   6   3  849.25   10.26   0
  -2  -6  -3  821.68   10.61   0
  -2  -6  -3  945.97    8.44   0
   2  -6   3  713.00    9.37   0
  -2  -6  -3  783.71    7.44   0
  -3  -6  -3  430.70    6.83   0
  -3   6  -3  362.04    8.09   0
  -3   6  -3  448.28    8.17   0
   3   6   3  386.00    8.52   0
   3  -6   3  395.95    8.67   0
  -3  -6  -3  344.55    6.59   0
  -3  -6  -3  400.31    8.90   0
   3  -6   3  348.26    7.79   0
  -4   6  -3  359.93    7.98   0
  -4   6  -3  407.52    7.79   0
  -4  -6  -3  342.41    6.87   0
  -4  -6  -3  373.44    8.61   0
   4  -6   3  334.84    7.52   0
   4  -6   3  398.94    9.30   0
   4   6   3  368.96    8.09   0
  -5   6  -3   22.60    6.56   0
  -5   6  -3   24.90    6.49   0
   5   6   3   16.69    6.83   0
  -5  -6  -3   19.53    7.91   0
   5  -6   3   22.74    5.20   0
   5  -6   3   22.31    7.54   0
  -5  -6  -3   21.64    5.74   0
   6  -6   3  185.92    7.05   0
  -6   6  -3  200.16    6.15   0
  -6   6  -3  231.78    7.71   0
   6   6   3  205.61    5.84   0
   6   6   3  194.24    8.04   0
  -6  -6  -3  189.06    9.82   0
  -6  -6  -3  179.88    5.73   0
   6  -6   3  188.62    9.45   0
  -7   6  -3  136.40    7.03   0
   7   6   3  142.31    5.63   0
   7   6   3  136.76    8.36   0
  -7   6  -3  148.70    8.31   0
   7  -6   3  124.07    7.01   0
  -7  -6  -3  138.53    6.83   0
  -7  -6  -3  142.12    9.56   0
   7  -6   3  127.51   10.12   0
   8  -6   3   65.72    6.81   0
  -8   6  -3   68.27    5.84   0
   8   6   3   69.90    6.86   0
   8  -6   3   69.46   10.51   0
  -8  -6  -3   58.47    6.91   0
  -8  -6  -3   69.15   11.36   0
   9  -6   3   82.40    6.82   0
  -9   6  -3   85.10    5.83   0
   9   6   3   80.15    7.52   0
  -9  -6  -3  100.61   14.41   0
   9  -6   3    1.81   12.66   0
   9  -6   3    0.03   11.63   0
  -9  -6  -3   81.64    7.06   0
  -9  -6  -3   94.08   12.62   0
  10   6   3   21.53    7.32   0
 -10   6  -3   23.61    6.03   0
  10  -6   3   17.27    7.07   0
 -10  -6  -3   23.52    7.42   0
 -11   6  -3   23.56    6.23   0
  11   6   3   22.24    8.13   0
  11  -6   3   25.37    7.59   0
 -11  -6  -3   19.08    8.01   0
  13  -7  -3    1.10    7.69   0
 -13  -7   3    3.62    9.40   0
 -13   7   3    5.31    7.24   0
 -12  -7   3   35.37   13.57   0
  12  -7  -3    1.23   11.18   0
 -12  -7   3   41.19   12.35   0
 -12  -7   3   39.89    8.96   0
 -12   7   3   41.35    6.82   0
  12  -7  -3   41.33    7.33   0
  12  -7  -3    1.89   12.84   0
 -11  -7   3   72.30    9.55   0
 -11  -7   3   65.41    9.97   0
  11  -7  -3   59.39    9.47   0
 -11   7   3   65.32    6.43   0
  11  -7  -3   66.87    7.11   0
  10  -7  -3  170.74    6.76   0
  10   7  -3  205.50    8.93   0
 -10  -7   3  191.80   10.25   0
  10  -7  -3  181.87    9.87   0
 -10  -7   3  186.34   10.30   0
 -10   7   3  202.26    6.68   0
 -10   7   3  180.78    8.95   0
   9  -7  -3  295.58    6.96   0
   9   7  -3  357.42    8.63   0
  -9   7   3  322.36    8.88   0
   9  -7  -3  294.90    9.21   0
  -9  -7   3  324.77   11.52   0
  -9  -7   3  316.06    9.73   0
  -9   7   3  353.74    6.83   0
   8  -7  -3    3.55    5.54   0
   8   7  -3    6.95    5.69   0
  -8   7   3    6.78    7.30   0
  -8  -7   3    4.81    7.88   0
  -8  -7   3    5.96   10.00   0
  -8  -7   3    6.80   10.10   0
   8  -7  -3   11.93    7.73   0
  -8   7   3    5.26    5.22   0
   7   7  -3  553.94    8.62   0
   7  -7  -3  456.93    6.94   0
  -7   7   3  533.94    9.04   0
  -7   7   3  537.79    6.45   0
  -7  -7   3  582.54   17.12   0
   7  -7  -3  473.91    9.78   0
  -7  -7   3  519.36   17.16   0
  -7  -7   3  510.72    9.86   0
   6   7  -3    0.86    6.76   0
  -6   7   3    1.64    3.75   0
   6  -7  -3   -1.00    6.36   0
   6  -7  -3   -1.74    4.67   0
  -6   7   3    1.01    6.66   0
  -6  -7   3    1.69    6.31   0
   5   7  -3   -0.11    5.95   0
   5  -7  -3    3.12    6.66   0
   5  -7  -3   -0.81    3.50   0
  -5   7   3    2.89    6.59   0
  -5   7   3   -0.65    4.14   0
  -5  -7   3    5.61    6.45   0
   4   7  -3 1316.46   11.23   0
   4  -7  -3 1125.17   11.19   0
  -4   7   3 1288.49   11.63   0
  -4  -7   3 1233.91   11.09   0
  -4   7   3 1228.22    8.83   0
   4  -7  -3 1128.04    8.61   0
   3   7  -3  132.59    6.94   0
  -3  -7   3  100.28   12.55   0
  -3  -7   3  114.21    6.98   0
  -3   7   3  116.22    7.59   0
   3  -7  -3  101.66    4.84   0
   3  -7  -3  110.00    6.35   0
  -3   7   3  101.64    4.11   0
   3   7  -3  109.69   10.11   0
   2   7  -3  349.68    8.17   0
  -2   7   3  315.35    5.87   0
   2  -7  -3  311.90    5.84   0
  -2   7   3  324.71    8.55   0
   2   7  -3  318.35    9.00   0
  -2  -7   3  331.51    8.06   0
  -2  -7   3  270.55   11.03   0
   2  -7  -3  312.93    8.51   0
  -1   7   3 1113.00    8.68   0
   1   7  -3 1176.03   11.25   0
   1   7  -3 1047.65   12.46   0
  -1   7   3 1053.87   11.41   0
   1  -7  -3 1134.09    8.21   0
   1  -7  -3 1048.59   11.68   0
  -1  -7   3  907.97   13.12   0
  -1  -7   3 1063.07   11.01   0
   0  -7  -3 1362.62    9.38   0
   0   7  -3 1506.46   12.10   0
   0   7  -3 1295.42   12.61   0
   0  -7   3 1366.38   11.36   0
   0  -7   3 1148.33   13.26   0
   0  -7  -3 1305.81   12.42   0
   0   7   3 1315.09   12.25   0
   0   7   3 1375.01    9.35   0
  -1   7  -3  424.14    8.06   0
  -1   7  -3  390.41    8.26   0
  -1  -7  -3  370.13    5.71   0
  -1  -7  -3  388.51    7.76   0
   1   7   3  393.75    8.49   0
  -1  -7  -3  427.22    6.50   0
   1  -7   3  340.06    8.00   0
   1  -7   3  415.89    7.44   0
   2  -7   3   67.43    6.45   0
  -2   7  -3   80.06    6.08   0
  -2  -7  -3   63.31    7.01   0
  -2  -7  -3   62.70    5.01   0
   2   7   3   63.66    6.38   0
  -2  -7  -3   53.05    4.96   0
  -2   7  -3   60.56    6.41   0
   2  -7   3   55.61    5.25   0
  -3   7  -3  411.19    8.11   0
  -3   7  -3  481.08    8.87   0
   3   7   3  428.68    9.12   0
  -3  -7  -3  372.20    6.56   0
  -3  -7  -3  406.06    9.01   0
   3  -7   3  357.31    7.48   0
  -3  -7  -3  478.04    6.87   0
   3  -7   3  434.13    8.74   0
  -4   7  -3  262.26    7.44   0
  -4   7  -3  286.87    7.72   0
  -4  -7  -3  235.42    6.17   0
  -4  -7  -3  257.69    8.95   0
   4  -7   3  224.35    7.00   0
   4   7   3  263.07    8.00   0
   4  -7   3  268.14    7.62   0
  -4  -7  -3  296.62    6.40   0
  -5   7  -3   80.48    5.59   0
  -5   7  -3   65.32    6.82   0
  -5  -7  -3   63.16    8.04   0
  -5  -7  -3   69.96    5.73   0
   5   7   3   61.65    7.30   0
   5  -7   3   67.44    7.77   0
  -5  -7  -3   53.79    4.87   0
   5  -7   3   61.22    6.41   0
  -6   7  -3   62.00    5.65   0
   6   7   3   51.69    6.89   0
  -6  -7  -3   52.06    5.85   0
  -6   7  -3   59.94    6.81   0
  -6  -7  -3   54.58    8.12   0
   6  -7   3   58.70    6.72   0
   6  -7   3   50.18    8.71   0
  -7   7  -3   25.73    6.84   0
   7   7   3   25.11    7.80   0
   7  -7   3   27.22    9.07   0
  -7   7  -3   31.61    6.98   0
   7  -7   3   24.69    6.69   0
  -7  -7  -3   23.08    5.24   0
  -7  -7  -3   26.30    9.03   0
  -8   7  -3  390.47    8.12   0
   8  -7   3  339.34    7.83   0
  -8  -7  -3  345.99    7.78   0
   8  -7   3  365.67   12.25   0
  -8  -7  -3  382.49   11.85   0
  -9   7  -3    2.20    7.01   0
  -9  -7  -3    3.36   10.63   0
   9  -7   3    1.31    9.72   0
  -9  -7  -3    5.11   12.40   0
   9  -7   3    2.15   11.46   0
  -9  -7  -3    8.04    7.19   0
   9  -7   3    3.05    6.82   0
 -10   7  -3   31.62    5.96   0
 -10  -7  -3   19.14    7.49   0
  10  -7   3   26.33    7.17   0
  11  -7   3   26.30    6.43   0
 -11   7  -3   27.76    6.25   0
 -13  -8   3  198.42   11.45   0
 -13  -8   3  177.84   11.99   0
  13  -8  -3  164.83    8.48   0
 -13   8   3  179.14    8.18   0
  12  -8  -3    1.10    9.94   0
 -12  -8   3    2.62    9.68   0
 -12  -8   3    3.76    9.70   0
 -12  -8   3    0.86   11.42   0
 -12  -8   3    2.65   12.07   0
  12  -8  -3   -0.94   10.49   0
 -12   8   3    0.87    6.50   0
  12  -8  -3   -0.25    7.18   0
  11  -8  -3  129.02    7.27   0
 -11  -8   3  155.86   10.21   0
 -11  -8   3  179.95   10.94   0
 -11  -8   3  147.81   10.70   0
  11  -8  -3  114.55    9.94   0
 -11   8   3  158.15    6.84   0
  10  -8  -3  398.82   10.17   0
  10   8  -3  445.33    9.42   0
 -10  -8   3  437.99   12.58   0
 -10   8   3  396.86    9.98   0
 -10  -8   3  503.42   13.17   0
 -10  -8   3  421.46   11.28   0
 -10   8   3  457.23    7.52   0
  10  -8  -3  378.47    7.53   0
  -9   8   3  261.18    6.44   0
  -9   8   3  245.76    8.32   0
  -9  -8   3  259.27   11.36   0
  -9  -8   3  293.57   11.58   0
   9  -8  -3  235.54    9.19   0
  -9  -8   3  243.96    9.42   0
   9   8  -3  270.70    8.14   0
   9  -8  -3  220.45    6.53   0
  -8  -8   3 1428.47   13.47   0
   8  -8  -3 1287.78   12.95   0
   8  -8  -3 1383.42    9.67   0
   8   8  -3 1541.15   12.63   0
  -8  -8   3 1421.99   20.78   0
  -8   8   3 1446.79   12.46   0
  -8  -8   3 1678.22   21.43   0
  -8   8   3 1488.06    9.89   0
  -7   8   3  128.38    5.58   0
   7   8  -3  133.06    6.57   0
   7  -8  -3  116.73    5.51   0
  -7   8   3  124.91    7.92   0
   7  -8  -3  113.23    8.14   0
  -7  -8   3  119.09    8.04   0
  -6   8   3  990.78    7.75   0
   6  -8  -3  904.98   10.94   0
  -6   8   3  961.23   10.50   0
  -6  -8   3  939.12   11.11   0
   6   8  -3 1027.49   10.84   0
   6  -8  -3  902.81    7.93   0
   5   8  -3  551.82    8.44   0
  -5   8   3  500.71    8.89   0
   5  -8  -3  451.13    8.66   0
   5  -8  -3  465.53    6.26   0
  -5   8   3  487.99    6.35   0
  -5  -8   3  485.44    8.34   0
   4   8  -3  633.46    7.97   0
  -4   8   3  560.00    6.69   0
  -4   8   3  566.07    9.10   0
   4  -8  -3  535.59    8.85   0
   4  -8  -3  544.05    6.01   0
  -4  -8   3  582.96    7.89   0
   3   8  -3  739.14    9.21   0
   3  -8  -3  634.90    9.45   0
  -3   8   3  721.74    9.01   0
   3   8  -3  670.77   13.77   0
  -3  -8   3  583.26   16.68   0
  -3   8   3  663.65    7.08   0
  -3  -8   3  699.80    9.17   0
   3  -8  -3  648.07    6.46   0
   2   8  -3  248.68    6.54   0
   2  -8  -3  208.00    5.32   0
  -2   8   3  215.70    5.45   0
  -2  -8   3  227.50    6.46   0
  -2   8   3  227.71    8.09   0
   2  -8  -3  200.38    7.87   0
   2   8  -3  206.65    7.58   0
  -2  -8   3  178.11   10.34   0
   1   8  -3 2344.10   13.50   0
   1   8  -3 2173.46   15.93   0
   1  -8  -3 2165.12   10.75   0
   1  -8  -3 2178.15   14.55   0
  -1  -8   3 2184.41   13.75   0
  -1   8   3 2215.20   14.45   0
  -1   8   3 2212.36   11.24   0
  -1  -8   3 1811.76   16.91   0
   0   8   3  712.13    7.32   0
   0   8  -3  769.34    9.48   0
   0   8  -3  709.19    9.43   0
   0   8   3  706.56    9.07   0
   0  -8   3  714.28    9.49   0
   0  -8  -3  698.18   10.16   0
   0  -8   3  598.85    9.97   0
   0  -8  -3  719.43    7.41   0
  -1   8  -3  826.22    8.82   0
  -1   8  -3  732.44    9.73   0
   1  -8   3  613.16    9.26   0
   1   8   3  745.26    9.66   0
  -1  -8  -3  719.88   10.00   0
  -1  -8  -3  772.12    7.58   0
   1  -8   3  723.75    9.56   0
  -2   8  -3 3749.66   16.81   0
  -2   8  -3 3245.55   16.51   0
   2  -8   3 2790.51   15.35   0
  -2  -8  -3 2923.26   12.61   0
   2   8   3 3358.57   16.90   0
  -2  -8  -3 3272.29   17.24   0
  -2  -8  -3 3781.62   13.81   0
   2  -8   3 3450.15   17.01   0
  -3   8  -3   11.48    5.82   0
  -3   8  -3    8.88    5.97   0
  -3  -8  -3    7.13    3.94   0
  -3  -8  -3    5.01    4.83   0
   3   8   3    2.87    6.35   0
  -3  -8  -3    7.47    7.89   0
   3  -8   3    5.63    5.84   0
   3  -8   3   -0.04    6.52   0
  -4   8  -3  773.95    9.29   0
  -4   8  -3  809.14    9.24   0
  -4  -8  -3  697.22    7.71   0
  -4  -8  -3  755.29   10.07   0
   4   8   3  724.93   10.01   0
   4  -8   3  640.46    8.73   0
  -4  -8  -3  881.01    8.31   0
   4  -8   3  765.94   10.47   0
  -5   8  -3  393.60    7.82   0
  -5   8  -3  444.58    7.84   0
  -5  -8  -3  358.78    6.79   0
  -5  -8  -3  490.27    7.22   0
   5  -8   3  337.33    7.51   0
   5   8   3  387.62    7.84   0
  -5  -8  -3  398.33    8.71   0
   5  -8   3  410.23    9.34   0
  -6  -8  -3  295.61    5.85   0
  -6   8  -3  250.02    6.58   0
  -6   8  -3  256.12    7.98   0
   6  -8   3  246.52    8.99   0
  -6  -8  -3  201.41    6.63   0
  -6  -8  -3  228.46    9.17   0
   6   8   3  230.84    8.05   0
   6  -8   3  206.92    7.35   0
  -7   8  -3  667.98    7.83   0
  -7   8  -3  685.02   10.88   0
   7   8   3  592.95   10.65   0
  -7  -8  -3  582.12    8.15   0
  -7  -8  -3  602.51   11.18   0
   7  -8   3  570.40    8.37   0
  -7  -8  -3  733.94    8.70   0
   7  -8   3  634.52   11.41   0
  -8   8  -3   11.92    6.90   0
  -8  -8  -3    4.34    7.89   0
  -8  -8  -3   -0.91    5.41   0
  -8  -8  -3    4.59    9.28   0
   8  -8   3    2.53    9.81   0
   8  -8   3    1.93    6.77   0
   8  -8   3    6.48    8.63   0
  -9  -8  -3  631.59   13.94   0
  -9   8  -3  582.65    8.81   0
   9  -8   3    0.45    9.85   0
   9  -8   3  543.73    7.45   0
  -9  -8  -3  500.57    8.69   0
  -9  -8  -3  592.63   15.53   0
   9  -8   3    2.81   10.97   0
  10  -8   3   70.99    7.30   0
 -10   8  -3   91.55    7.52   0
  10  -8   3   -0.01   15.21   0
  10  -8   3    1.19   16.23   0
 -10  -8  -3   89.66    7.68   0
 -12  -9   3   36.88   11.16   0
 -12  -9   3   38.68   10.15   0
 -12  -9   3   36.57   10.76   0
 -12  -9   3   36.79   11.73   0
  12  -9  -3   -0.24   10.71   0
 -12   9   3   42.05    5.66   0
  12  -9  -3   35.74    7.29   0
  12  -9  -3    1.56    9.53   0
  11  -9  -3   61.05    9.39   0
  11  -9  -3   45.43    9.62   0
 -11  -9   3   56.32   10.81   0
 -11  -9   3   55.58   10.32   0
  11  -9  -3   56.39    6.79   0
 -11  -9   3   51.09    9.69   0
 -11  -9   3   68.89   10.25   0
 -11   9   3   57.91    6.55   0
 -10  -9   3  200.82   11.22   0
  10  -9  -3  144.19    6.90   0
  10   9  -3  186.09    8.05   0
 -10  -9   3  174.07   11.15   0
 -10   9   3  162.38    8.21   0
 -10  -9   3  172.82    9.08   0
 -10   9   3  183.61    6.62   0
  10  -9  -3  148.18    8.87   0
  -9  -9   3  189.20   11.33   0
   9  -9  -3  154.45    5.38   0
   9  -9  -3  144.87    8.51   0
  -9   9   3  161.64    8.01   0
   9   9  -3  180.50    7.62   0
  -9  -9   3  154.00    8.79   0
  -9  -9   3  163.85   12.23   0
  -9   9   3  161.79    6.17   0
   8  -9  -3   -0.73    5.48   0
   8   9  -3    7.35    6.71   0
  -8   9   3    4.61    6.26   0
  -8  -9   3    9.65   11.93   0
  -8  -9   3    7.95   10.78   0
  -8   9   3    7.91    5.29   0
   8  -9  -3    7.18    7.76   0
  -8  -9   3   11.81    7.62   0
  -7   9   3 1125.44    8.77   0
   7   9  -3 1213.58   11.21   0
   7  -9  -3 1011.94    8.40   0
  -7   9   3 1095.89   10.86   0
   7  -9  -3 1019.19   10.66   0
  -7  -9   3 1090.59   10.98   0
   6   9  -3   -1.00    5.74   0
  -6   9   3    3.52    4.54   0
   6  -9  -3    0.13    4.54   0
   6  -9  -3    1.72    7.51   0
  -6   9   3    1.21    6.34   0
  -6  -9   3    1.02    6.18   0
  -5   9   3   27.11    4.45   0
   5   9  -3   29.27    6.01   0
  -5   9   3   30.34    6.67   0
   5  -9  -3   26.84    5.30   0
   5  -9  -3   23.03    4.44   0
  -5  -9   3   34.55    6.45   0
  -4   9   3  774.21    9.50   0
  -4   9   3  799.52    7.38   0
   4  -9  -3  729.26    9.25   0
   4  -9  -3  739.31    7.07   0
   4   9  -3  849.93    8.60   0
  -4  -9   3  789.20    9.26   0
   3   9  -3   79.15    6.22   0
  -3   9   3   69.54    5.87   0
  -3  -9   3   54.15   10.96   0
   3  -9  -3   65.76    5.93   0
   3   9  -3   63.76    7.09   0
  -3   9   3   66.18    4.68   0
  -3  -9   3   67.04    6.39   0
   3  -9  -3   66.16    4.56   0
   2   9  -3  577.21    7.76   0
   2  -9  -3  483.56    6.31   0
  -2   9   3  496.22    5.94   0
   2   9  -3  493.86    9.17   0
  -2   9   3  508.62    9.00   0
   2  -9  -3  503.62    8.00   0
  -2  -9   3  433.69   11.45   0
  -2  -9   3  514.33    8.40   0
   1   9  -3  329.41    6.64   0
  -1   9   3  289.58    8.22   0
   1  -9  -3  283.30    8.34   0
  -1   9   3  278.23    5.55   0
  -1  -9   3  289.94    6.54   0
   1  -9  -3  282.36    5.58   0
   1   9  -3  272.60    7.35   0
  -1  -9   3  249.65    8.88   0
   0   9  -3 2495.93   13.83   0
   0   9   3 2403.17   13.97   0
   0   9  -3 2421.97   14.93   0
   0   9   3 2382.06   11.26   0
   0  -9  -3 2336.78   13.87   0
   0  -9  -3 2404.73   11.32   0
   0  -9   3 1989.49   14.91   0
   0  -9   3 2424.80   13.88   0
  -1  -9  -3  824.06    7.68   0
  -1   9  -3  820.04    9.40   0
   1   9   3  793.78    9.66   0
  -1   9  -3  912.35    8.78   0
   1  -9   3  694.17    9.77   0
  -1  -9  -3  777.69    9.01   0
   1   9   3  834.20    7.12   0
   1  -9   3  820.76    8.62   0
  -2   9  -3    1.81    5.56   0
  -2   9  -3    2.09    5.80   0
  -2  -9  -3    2.77    4.68   0
   2   9   3    5.90    5.99   0
   2  -9   3    6.45    6.49   0
  -2  -9  -3    4.65    4.68   0
  -2  -9  -3    1.65    6.37   0
   2  -9   3    0.13    6.04   0
  -3   9  -3  230.22    6.90   0
  -3   9  -3  203.97    6.94   0
   3   9   3  207.37    7.21   0
  -3  -9  -3  204.41    4.91   0
   3  -9   3  186.78    6.87   0
  -3  -9  -3  220.20    8.74   0
  -3  -9  -3  240.80    5.79   0
   3  -9   3  224.10    7.47   0
  -4   9  -3  434.32    7.71   0
  -4   9  -3  375.43    6.86   0
   4   9   3  378.02    7.87   0
  -4  -9  -3  350.18    5.64   0
  -4  -9  -3  382.45    9.52   0
   4  -9   3  334.09    7.41   0
  -4  -9  -3  444.37    6.73   0
   4  -9   3  393.37    8.28   0
  -5   9  -3   14.44    6.48   0
  -5   9  -3   20.05    5.67   0
  -5  -9  -3   12.88    8.30   0
  -5  -9  -3   16.83    5.58   0
   5   9   3   23.40    6.07   0
  -5  -9  -3   15.27    5.66   0
   5  -9   3   13.11    6.38   0
   5  -9   3   15.49    6.63   0
  -6   9  -3  176.58    6.06   0
  -6  -9  -3  198.21    6.52   0
  -6   9  -3  172.04    7.04   0
  -6  -9  -3  147.12    6.08   0
   6   9   3  156.94    7.84   0
  -6  -9  -3  144.50    8.78   0
   6  -9   3  143.25    6.94   0
   6  -9   3  153.56    8.70   0
  -7  -9  -3   12.18    8.21   0
  -7  -9  -3   18.98    5.18   0
  -7   9  -3   13.56    5.51   0
   7   9   3   19.18    6.96   0
   7  -9   3   14.41    7.85   0
   7  -9   3   16.72    6.64   0
  -7  -9  -3   21.84    6.38   0
  -8  -9  -3  350.68    9.91   0
  -8  -9  -3  369.38    8.11   0
   8  -9   3  302.55    6.46   0
  -8  -9  -3  295.72    7.46   0
  -8  -9  -3  308.26   11.08   0
   8  -9   3  317.13   11.00   0
  -8   9  -3  337.14    7.87   0
   8  -9   3  302.19    9.66   0
  -9  -9  -3    3.74    9.19   0
  -9   9  -3    5.61    5.90   0
   9  -9   3    1.63    9.17   0
  -9  -9  -3    4.27    7.08   0
   9  -9   3   -2.28    7.07   0
  -9  -9  -3    0.26   10.65   0
  -9  -9  -3    0.25    5.66   0
   9  -9   3   -1.04   10.19   0
 -10  -9  -3   49.03   14.07   0
 -10   9  -3   50.20    7.52   0
  10  -9   3    3.54   12.39   0
  10  -9   3   52.03    7.41   0
 -10  -9  -3   48.49    6.58   0
  10  -9   3    1.56   13.27   0
 -10  -9  -3   32.59    7.81   0
 -10  -9  -3   46.05   15.73   0
  12 -10  -3    0.47    9.70   0
 -12 -10   3   11.34   10.23   0
 -12 -10   3   12.20   10.99   0
 -12 -10   3   16.30   10.68   0
 -12 -10   3   12.36   11.72   0
  12 -10  -3    1.16   10.89   0
  12 -10  -3   14.54    7.53   0
 -12  10   3   13.06    6.86   0
  11 -10  -3   38.11    9.74   0
  11 -10  -3   45.34    8.64   0
 -11 -10   3   46.41   10.67   0
 -11 -10   3   52.30   10.86   0
 -11 -10   3   46.66    9.99   0
 -11 -10   3   46.42    8.89   0
 -11  10   3   54.36    6.61   0
  11 -10  -3   45.79    6.85   0
  10 -10  -3    6.29    6.25   0
  10 -10  -3    1.58    8.10   0
 -10 -10   3    1.97   10.22   0
 -10 -10   3    5.17   10.51   0
 -10 -10   3    1.09    9.53   0
 -10  10   3   -0.20    5.80   0
   9 -10  -3   96.30    6.19   0
   9  10  -3  110.08    7.75   0
  -9 -10   3  104.01   12.64   0
  -9  10   3  105.34    7.94   0
   9 -10  -3   98.92    8.28   0
  -9 -10   3  116.48    8.63   0
  -9 -10   3  126.71   12.15   0
  -9  10   3  113.96    5.26   0
  -8  10   3  203.73    5.23   0
   8 -10  -3  187.76    5.22   0
   8  10  -3  205.51    7.61   0
  -8 -10   3  206.87   13.56   0
   8 -10  -3  182.02    8.37   0
  -8  10   3  188.21    7.16   0
  -8 -10   3  187.15   15.13   0
  -8 -10   3  198.77    8.44   0
  -7  10   3   32.77    5.22   0
   7 -10  -3   30.25    5.33   0
  -7  10   3   28.09    6.36   0
   7 -10  -3   33.00    7.63   0
   7  10  -3   32.92    6.73   0
  -7 -10   3   28.92    6.45   0
   6  10  -3    6.25    5.79   0
  -6  10   3    3.81    4.72   0
  -6 -10   3    4.31    6.34   0
  -6  10   3    9.28    6.35   0
   6 -10  -3    6.17    6.48   0
   6 -10  -3    8.07    3.81   0
   5  10  -3  353.74    7.45   0
  -5  10   3  323.95    5.87   0
   5 -10  -3  304.28    7.68   0
  -5 -10   3  344.98    7.72   0
  -5  10   3  336.01    7.78   0
   5 -10  -3  309.50    5.65   0
  -4 -10   3   23.83   12.07   0
   4  10  -3   35.64    5.95   0
  -4  10   3   30.33    5.36   0
  -4 -10   3   31.81    4.85   0
  -4  10   3   29.41    4.41   0
   4 -10  -3   25.42    4.44   0
   4 -10  -3   23.07    6.54   0
  -3 -10   3  182.82   10.56   0
   3  10  -3  242.24    6.94   0
   3  10  -3  215.96    8.43   0
  -3  10   3  222.31    7.46   0
  -3 -10   3  228.18    6.77   0
   3 -10  -3  214.86    7.55   0
  -3  10   3  215.65    5.30   0
   3 -10  -3  204.38    5.23   0
   2 -10  -3  155.57    4.89   0
   2  10  -3  182.04    6.95   0
  -2  10   3  164.69    5.16   0
  -2  10   3  183.91    6.49   0
   2 -10  -3  160.65    6.37   0
  -2 -10   3  170.14    7.01   0
   2  10  -3  160.46    6.86   0
  -2 -10   3  145.73    9.07   0
   1  10  -3   31.03    6.15   0
   1 -10  -3   21.81    4.32   0
  -1  10   3   25.85    3.53   0
  -1 -10   3   18.87    7.13   0
  -1 -10   3   27.56    5.00   0
   1  10  -3   25.90    5.36   0
  -1  10   3   31.59    5.54   0
   1 -10  -3   22.17    6.87   0
   0  10   3  351.09    8.14   0
   0  10  -3  380.53    7.72   0
   0  10  -3  363.85    7.08   0
   0 -10   3  381.23    6.84   0
   0 -10  -3  356.62    8.34   0
   0 -10  -3  380.58    5.84   0
   0  10   3  374.28    5.90   0
   0 -10   3  315.35    8.05   0
   1  10   3  471.34    6.28   0
  -1  10  -3  490.61    7.80   0
  -1  10  -3  470.48    8.52   0
  -1 -10  -3  431.44    8.28   0
  -1 -10  -3  477.35    5.85   0
   1 -10   3  383.56    8.37   0
   1  10   3  445.55    7.38   0
   1 -10   3  457.42    7.87   0
  -2  10  -3   97.14    5.88   0
  -2 -10  -3  100.48    5.09   0
  -2  10  -3   89.13    6.00   0
  -2 -10  -3   79.98    4.28   0
   2  10   3   89.65    6.74   0
  -2 -10  -3   89.42    6.99   0
   2 -10   3   78.44    6.62   0
   2 -10   3   91.38    6.60   0
  -3  10  -3  364.20    7.30   0
  -3  10  -3  356.33    7.51   0
  -3 -10  -3  323.89    6.14   0
  -3 -10  -3  378.83    6.37   0
  -3 -10  -3  327.83    8.08   0
   3  10   3  334.27    7.58   0
   3 -10   3  281.19    7.52   0
   3 -10   3  345.29    7.72   0
  -4  10  -3  442.05    7.62   0
  -4  10  -3  414.19    7.86   0
  -4 -10  -3  380.91    5.74   0
   4  10   3  382.87    7.75   0
  -4 -10  -3  404.05    8.43   0
   4 -10   3  445.39    8.34   0
   4 -10   3  380.18    7.63   0
  -4 -10  -3  448.13    6.84   0
  -5 -10  -3   32.09    5.72   0
  -5 -10  -3   40.08    5.54   0
  -5  10  -3   42.76    6.13   0
  -5  10  -3   45.51    5.38   0
   5  10   3   36.91    6.22   0
   5 -10   3   34.88    6.54   0
  -5 -10  -3   35.70    8.01   0
   5 -10   3   27.04    6.28   0
  -6  10  -3   87.05    5.76   0
   6  10   3   64.45    7.31   0
  -6  10  -3   81.73    6.97   0
  -6 -10  -3   71.66    5.96   0
  -6 -10  -3   70.24    7.28   0
  -6 -10  -3   73.50    6.17   0
   6 -10   3   61.91    6.60   0
   6 -10   3   81.80    8.03   0
  -7  10  -3  114.34    7.09   0
  -7 -10  -3   95.77    8.58   0
  -7 -10  -3   92.51    6.47   0
   7 -10   3  102.79    8.46   0
  -7 -10  -3  119.89    5.44   0
   7 -10   3   86.46    5.83   0
  -8 -10  -3   52.18    7.10   0
  -8  10  -3   47.67    7.07   0
  -8 -10  -3   43.18    8.11   0
   8 -10   3   35.91    7.65   0
   8 -10   3   33.89    6.90   0
  -8 -10  -3   35.50    6.79   0
  -8 -10  -3   38.06    9.42   0
   8 -10   3   41.87    8.67   0
  -9 -10  -3   22.48    8.56   0
  -9 -10  -3   20.43    7.43   0
  -9  10  -3   15.42    7.14   0
   9 -10   3    1.31    8.80   0
   9 -10   3   16.59    5.71   0
  -9 -10  -3   21.11    7.28   0
  -9 -10  -3   21.44   10.00   0
   9 -10   3    0.45   10.40   0
 -10 -10  -3    3.08   12.45   0
 -10 -10  -3    1.86   14.19   0
 -10  10  -3    7.22    7.41   0
 -10 -10  -3    1.66    7.87   0
  10 -10   3    3.14   11.98   0
  10 -10   3    8.25    7.28   0
  10 -10   3    0.76   12.77   0
 -10 -10  -3   -0.56    7.63   0
  12 -11  -3   -0.03    8.88   0
 -12 -11   3  193.38   12.78   0
 -12 -11   3  176.64   13.31   0
  12 -11  -3    0.32   11.03   0
 -12 -11   3  152.93   12.61   0
 -12 -11   3  163.69   10.43   0
  12 -11  -3  152.33    8.03   0
 -12  11   3  169.35    7.71   0
  11 -11  -3    9.03    6.87   0
 -11 -11   3    7.46   11.27   0
 -11  11   3   10.25    5.39   0
  11 -11  -3    9.14    9.66   0
  11 -11  -3   11.48    8.68   0
 -11 -11   3    6.52    8.02   0
 -11 -11   3    8.26   11.34   0
 -11 -11   3    8.90    9.02   0
 -10  11   3  166.77    5.73   0
  10 -11  -3  137.10    6.97   0
  10 -11  -3  140.00    8.88   0
 -10 -11   3  164.21   12.88   0
 -10 -11   3  183.78   12.68   0
 -10 -11   3  165.44    9.40   0
  -9  11   3 1270.59    9.45   0
   9 -11  -3 1128.76    8.50   0
   9  11  -3 1342.65   12.06   0
  -9 -11   3 1197.40   21.35   0
  -9 -11   3 1333.07   20.98   0
   9 -11  -3 1136.00   12.20   0
  -9  11   3 1190.67   11.23   0
  -9 -11   3 1282.52   12.11   0
  -8  11   3  142.46    5.88   0
   8 -11  -3  114.14    5.93   0
   8  11  -3  134.34    6.54   0
  -8 -11   3  135.06   14.30   0
  -8 -11   3  124.72   15.65   0
  -8  11   3  133.79    7.63   0
   8 -11  -3  127.11    7.16   0
  -8 -11   3  130.45    7.16   0
  -7  11   3  647.66    6.73   0
   7  11  -3  682.72    9.47   0
   7 -11  -3  609.29    7.11   0
  -7  11   3  606.63    8.89   0
   7 -11  -3  588.53    9.07   0
  -7 -11   3  647.82    9.19   0
   6  11  -3  769.64    9.43   0
  -6  11   3  700.31    9.15   0
  -6  11   3  731.41    7.17   0
   6 -11  -3  643.31    7.05   0
   6 -11  -3  679.25    9.29   0
  -6 -11   3  718.04    9.14   0
   5 -11  -3  342.62    5.36   0
  -5 -11   3  352.49   17.88   0
  -5  11   3  385.98    6.16   0
   5 -11  -3  360.83    7.99   0
  -5 -11   3  352.70   16.81   0
  -5  11   3  389.34    8.07   0
   5  11  -3  412.54    7.71   0
  -5 -11   3  399.58    7.77   0
   4  11  -3  500.39   11.72   0
  -4 -11   3  424.70   14.20   0
   4  11  -3  518.43    7.23   0
  -4  11   3  492.91    8.32   0
  -4 -11   3  482.26    7.12   0
   4 -11  -3  453.25    8.34   0
   4 -11  -3  445.29    6.12   0
  -4  11   3  485.61    6.37   0
  -3 -11   3    4.87    8.73   0
   3  11  -3   10.93    5.74   0
   3  11  -3    7.25    6.20   0
  -3  11   3    3.11    6.52   0
  -3 -11   3    9.85    5.92   0
   3 -11  -3    3.18    5.31   0
  -3  11   3    1.88    3.62   0
   3 -11  -3    9.27    4.45   0
  -2 -11   3 1520.13   15.74   0
   2 -11  -3 1713.35    9.40   0
   2  11  -3 1661.14   13.35   0
   2  11  -3 1883.39   11.94   0
  -2  11   3 1692.13    9.45   0
   2 -11  -3 1698.03   11.38   0
  -2  11   3 1663.18   12.15   0
  -2 -11   3 1666.56   11.54   0
  -1 -11   3  216.79    8.23   0
   1  11  -3  276.83    7.11   0
   1 -11  -3  254.10    4.73   0
   1 -11  -3  231.40    7.72   0
  -1  11   3  245.11    7.64   0
  -1  11   3  243.46    5.23   0
   1  11  -3  239.79    6.57   0
  -1 -11   3  260.05    6.16   0
   0  11  -3 1029.58    9.72   0
   0 -11  -3 1037.58    7.96   0
   0 -11  -3  981.62    9.50   0
   0  11   3  989.52    7.78   0
   0  11  -3 1020.10    9.87   0
   0 -11   3  835.85   10.32   0
   0  11   3  999.87    9.45   0
   0 -11   3  998.08    9.70   0
   1  11   3 1653.24    9.07   0
  -1  11  -3 1674.67   10.72   0
   1  11   3 1512.79   11.31   0
  -1 -11  -3 1499.23   10.92   0
  -1  11  -3 1519.66   11.13   0
  -1 -11  -3 1610.77    9.04   0
   1 -11   3 1328.70   12.20   0
   1 -11   3 1563.72   10.68   0
  -2 -11  -3  116.07    5.17   0
  -2  11  -3  122.63    6.21   0
  -2 -11  -3   94.99    5.14   0
  -2  11  -3  100.69    6.06   0
   2  11   3  104.51    5.61   0
  -2 -11  -3  106.95    7.00   0
   2 -11   3  115.11    6.51   0
   2 -11   3   90.22    6.73   0
  -3 -11  -3  676.15    7.30   0
  -3  11  -3  853.27    9.05   0
  -3 -11  -3  825.34    7.73   0
  -3  11  -3  775.10    8.88   0
  -3 -11  -3  731.11    9.51   0
   3 -11   3  762.13    9.25   0
   3  11   3  726.32    8.87   0
   3 -11   3  654.07    8.09   0
  -4  11  -3  309.16    7.14   0
  -4  11  -3  300.50    6.35   0
   4  11   3  263.98    7.20   0
  -4 -11  -3  272.50    7.86   0
  -4 -11  -3  311.39    6.36   0
   4 -11   3  277.44    8.41   0
  -4 -11  -3  266.34    5.86   0
   4 -11   3  232.48    7.08   0
   5  11   3  660.01    9.47   0
  -5  11  -3  755.50    9.47   0
  -5  11  -3  730.04    8.80   0
  -5 -11  -3  594.25    7.44   0
  -5 -11  -3  615.30    9.38   0
   5 -11   3  557.85    8.29   0
  -5 -11  -3  768.71    7.96   0
   5 -11   3  720.77    9.56   0
   6  11   3  613.53    9.56   0
  -6 -11  -3  822.25    8.45   0
  -6  11  -3  683.62    7.74   0
  -6  11  -3  718.98    9.28   0
  -6 -11  -3  634.03   10.54   0
  -6 -11  -3  574.17    7.89   0
   6 -11   3  593.90    8.21   0
   6 -11   3  669.86    9.77   0
  -7  11  -3   37.49    6.77   0
  -7 -11  -3   25.41    6.32   0
  -7 -11  -3   22.01    8.31   0
  -7 -11  -3   32.16    6.15   0
   7 -11   3   29.92    6.57   0
   7 -11   3   27.34    8.13   0
   8 -11   3  154.84    9.23   0
  -8 -11  -3  218.84    6.45   0
  -8 -11  -3  190.10    8.20   0
  -8  11  -3  175.37    6.41   0
  -8 -11  -3  162.32    7.21   0
  -8 -11  -3  172.27    9.32   0
   8 -11   3  172.36    6.19   0
   8 -11   3  181.61   10.30   0
  -9 -11  -3  117.14    9.97   0
   9 -11   3   -0.12    8.89   0
  -9 -11  -3   94.26    6.20   0
  -9 -11  -3  126.57    7.72   0
   9 -11   3   86.46    7.34   0
  -9 -11  -3  105.52   11.58   0
   9 -11   3   -0.41   10.99   0
  -9  11  -3  105.74    7.48   0
 -10 -11  -3  293.46   13.15   0
 -10  11  -3  272.94    8.56   0
  10 -11   3    1.75   10.57   0
  10 -11   3  273.06    7.02   0
  10 -11   3    1.73   11.27   0
 -10 -11  -3  226.76    8.79   0
 -10 -11  -3  229.64   14.48   0
 -10 -11  -3  264.51    8.97   0
 -12  12   3   10.27    7.24   0
  12 -12  -3    0.90    9.14   0
 -12 -12   3   11.63   12.52   0
 -12 -12   3   17.22   10.08   0
 -12 -12   3   12.35   13.38   0
  12 -12  -3    8.30    7.64   0
  12 -12  -3    0.40   10.31   0
 -12 -12   3   14.67   11.93   0
 -11  12   3   72.07    7.00   0
  11 -12  -3   68.55    7.06   0
 -11 -12   3   73.29   13.75   0
 -11 -12   3   69.47    9.43   0
  11 -12  -3   50.72   10.00   0
  11 -12  -3   70.26    9.09   0
 -11 -12   3   85.35   12.88   0
 -11 -12   3   79.45    9.60   0
 -10  12   3   94.20    6.60   0
  10 -12  -3   74.10    6.59   0
 -10 -12   3   95.86    8.93   0
 -10 -12   3   90.83    8.11   0
 -10 -12   3   93.90   13.48   0
 -10 -12   3  102.99   12.77   0
  10 -12  -3   89.65    8.70   0
  -9  12   3   22.30    5.72   0
   9 -12  -3   17.50    5.96   0
  -9 -12   3   20.39   12.09   0
  -9 -12   3   18.57   13.43   0
  -9  12   3   15.75    6.50   0
   9 -12  -3   13.14    8.07   0
  -9 -12   3   16.35    8.16   0
  -8  12   3  553.39    7.36   0
   8 -12  -3  518.21    8.90   0
   8 -12  -3  496.35    7.15   0
  -8 -12   3  525.00   20.54   0
   8  12  -3  584.76    9.25   0
  -8 -12   3  590.27   19.19   0
  -8 -12   3  577.35    9.90   0
  -8  12   3  534.86    8.63   0
  -7  12   3   20.72    5.06   0
   7  12  -3   20.23    6.14   0
   7 -12  -3   21.20    5.02   0
   7 -12  -3   18.86    6.60   0
  -7  12   3   26.25    7.35   0
  -7 -12   3   28.26    6.60   0
   6 -12  -3  666.90    7.00   0
  -6  12   3  759.87    7.26   0
  -6 -12   3  727.28   21.13   0
  -6  12   3  744.82    9.10   0
   6  12  -3  791.74    9.21   0
   6 -12  -3  688.47    9.18   0
  -6 -12   3  643.24   21.62   0
  -6 -12   3  785.36    9.22   0
   5  12  -3   84.43    6.53   0
  -5 -12   3   78.94   11.84   0
  -5  12   3   78.07    5.56   0
  -5  12   3   82.24    4.92   0
   5 -12  -3   66.75    4.90   0
  -5 -12   3   73.05   10.91   0
   5 -12  -3   74.19    7.07   0
  -5 -12   3   84.44    6.68   0
  -4 -12   3   66.13    9.68   0
   4  12  -3   83.39    5.12   0
  -4  12   3   67.19    6.62   0
   4 -12  -3   76.37    5.74   0
   4  12  -3   76.61    7.87   0
  -4  12   3   71.30    4.11   0
   4 -12  -3   79.93    4.82   0
  -4 -12   3   74.50    6.21   0
  -3  12   3  952.75    9.92   0
  -3 -12   3  826.50   13.84   0
  -3  12   3  908.29    7.50   0
   3  12  -3  990.08    8.95   0
   3 -12  -3  892.20    9.85   0
  -3 -12   3  943.92    8.68   0
   3 -12  -3  868.85    7.36   0
   3  12  -3  931.37   11.58   0
  -2 -12   3   30.24    7.35   0
  -2  12   3   36.11    4.61   0
  -2 -12   3   35.41    5.25   0
   2  12  -3   33.55    5.42   0
   2  12  -3   37.97    6.26   0
   2 -12  -3   29.87    3.81   0
  -2  12   3   35.10    6.92   0
   2 -12  -3   25.04    6.88   0
  -1 -12   3  549.89    8.37   0
  -1  12   3  569.43    6.04   0
   1  12  -3  606.07    8.55   0
   1 -12  -3  571.51    6.09   0
  -1 -12   3  493.21    9.56   0
   1 -12  -3  551.79    9.27   0
  -1  12   3  552.44    9.12   0
   1  12  -3  575.02    8.05   0
   0 -12   3 1371.20   10.79   0
   0  12  -3 1516.91   10.28   0
   0  12   3 1408.00    8.39   0
   0  12   3 1387.47   11.23   0
   0 -12  -3 1324.72   11.36   0
   0 -12  -3 1385.02    8.93   0
   0  12  -3 1363.45   10.37   0
   0 -12   3 1218.53   11.27   0
   1 -12   3  527.14    8.36   0
  -1  12  -3  610.21    7.29   0
   1  12   3  524.89    8.33   0
  -1  12  -3  541.49    7.59   0
  -1 -12  -3  503.98    8.91   0
  -1 -12  -3  557.12    6.69   0
   1  12   3  576.62    6.02   0
   1 -12   3  475.43    8.42   0
  -2  12  -3  198.83    6.59   0
   2  12   3  182.25    5.93   0
  -2  12  -3  182.04    6.35   0
  -2 -12  -3  200.62    5.60   0
   2 -12   3  160.31    6.97   0
  -2 -12  -3  172.92    7.26   0
   2 -12   3  187.61    6.96   0
   3 -12   3   30.36    6.26   0
  -3 -12  -3   25.48    4.21   0
  -3  12  -3   24.47    5.90   0
   3  12   3   22.61    6.33   0
  -3  12  -3   30.28    4.92   0
  -3 -12  -3   32.41    6.80   0
  -3 -12  -3   21.09    4.10   0
   3 -12   3   22.45    6.70   0
  -4  12  -3  462.94    7.71   0
   4  12   3  421.01    7.75   0
  -4 -12  -3  495.87    6.33   0
  -4  12  -3  448.65    7.86   0
  -4 -12  -3  374.90    6.73   0
  -4 -12  -3  432.78    8.50   0
   4 -12   3  381.27    7.94   0
   4 -12   3  441.33    8.13   0
   5  12   3  133.87    6.66   0
  -5  12  -3  161.37    6.63   0
  -5 -12  -3  135.90    6.08   0
  -5 -12  -3  166.13    6.18   0
  -5 -12  -3  133.88    7.30   0
   5 -12   3  107.84    6.66   0
  -5  12  -3  144.49    6.88   0
   5 -12   3  154.53    7.11   0
  -6  12  -3  104.37    5.82   0
  -6 -12  -3   84.59    6.22   0
  -6 -12  -3  100.87    7.35   0
   6 -12   3   83.29    6.66   0
  -6 -12  -3  125.28    6.36   0
   6 -12   3  114.53    8.26   0
  -7 -12  -3  540.41    8.13   0
  -7 -12  -3  533.74    9.41   0
   7 -12   3  433.75    9.25   0
  -7  12  -3  502.27    7.39   0
  -7 -12  -3  440.04    6.85   0
  -7 -12  -3  485.59   10.34   0
   7 -12   3  407.42    7.91   0
   7 -12   3  456.97   10.13   0
  -8 -12  -3    5.18    5.59   0
  -8 -12  -3    7.18    7.64   0
  -8  12  -3    2.79    7.06   0
   8 -12   3    3.01    7.59   0
   8 -12   3    6.77    5.70   0
  -8 -12  -3    9.34    6.54   0
  -8 -12  -3    3.06    8.46   0
   8 -12   3    1.44    8.30   0
  -9 -12  -3   62.30    9.12   0
  -9 -12  -3   72.40    7.67   0
   9 -12   3    2.77    9.05   0
  -9 -12  -3   53.67   10.57   0
  -9 -12  -3   40.26    7.46   0
   9 -12   3   44.59    7.41   0
   9 -12   3   -0.40    9.80   0
  -9  12  -3   69.17    6.30   0
 -11  13   3    1.09    6.72   0
 -11 -13   3    1.28    8.43   0
  11 -13  -3    3.59    7.99   0
  11 -13  -3   -1.56    6.93   0
 -11 -13   3    2.27   13.59   0
 -11 -13   3    1.39   13.99   0
  11 -13  -3    1.85    9.10   0
 -11 -13   3    2.68    9.32   0
 -10  13   3   34.37    6.33   0
  10 -13  -3   30.00    6.51   0
 -10 -13   3   30.11   12.78   0
 -10 -13   3   26.66   14.24   0
  10 -13  -3   23.21    8.55   0
 -10 -13   3   25.88    8.04   0
 -10 -13   3   29.86    8.61   0
  10 -13  -3   35.32    7.76   0
  -9  13   3   43.53    4.90   0
   9 -13  -3   34.08    6.03   0
[truncated: 477,196 more chars]
