# Supplementary material for: Crystal structure of poly[[μ-4-(hy­droxy­meth­yl)pyridine-κ2 N:O][4-(hy­droxy­meth­yl)pyridine-κN](μ-thio­cyanato-κ2 N:S)(thio­cyanato-κN)cadmium]
Source: Acta Crystallogr E Crystallogr Commun. 2015 May 13;71(Pt 6):m129–30. doi: 10.1107/S2056989015008890 (PMC4459314; doi:10.1107/S2056989015008890)
Supplement: Supplementary file 2 [file e-71-0m129-Isup2.hkl]

data_I                                                                          
_shelx_title ' [Cd(NCS)2(4-methanolpyridine)2]n P2(1)/c'                        
_shelx_refln_list_code          4                                               
_shelx_F_calc_maximum      227.41                                               
_exptl_crystal_F_000       888.00                                               
_reflns_d_resolution_high  0.7898                                               
                                                                                
loop_                                                                           
 _space_group_symop_operation_xyz                                               
 'x, y, z'                                                                      
 '-x, y+1/2, -z+1/2'                                                            
 '-x, -y, -z'                                                                   
 'x, -y-1/2, z-1/2'                                                             
                                                                                
_cell_length_a    10.9124                                                       
_cell_length_b    20.3261                                                       
_cell_length_c     7.9722                                                       
_cell_angle_alpha  90.000                                                       
_cell_angle_beta  105.965                                                       
_cell_angle_gamma  90.000                                                       
                                                                                
_shelx_F_squared_multiplier     1.000                                           
                                                                                
loop_                                                                           
 _refln_index_h                                                                 
 _refln_index_k                                                                 
 _refln_index_l                                                                 
 _refln_F_squared_calc                                                          
 _refln_F_squared_meas                                                          
 _refln_F_squared_sigma                                                         
 _refln_observed_status                                                         
   1   0   0       1003.61       1226.52        52.56 o                         
   2   0   0         25.82         38.32        33.62 o                         
   3   0   0       7334.18       7099.92       200.82 o                         
   4   0   0         27.97         70.64        25.89 o                         
   5   0   0       1087.71        968.64        27.17 o                         
   6   0   0       1658.59       1537.48        28.37 o                         
   7   0   0      13615.15      13097.56        81.77 o                         
   8   0   0       9357.57       8744.60       158.39 o                         
   9   0   0       3521.50       3526.90        57.27 o                         
  10   0   0       5022.81       5050.48        37.26 o                         
  11   0   0        624.00        686.51        38.39 o                         
  12   0   0        436.58        440.77        28.87 o                         
  13   0   0        663.43        724.25        30.86 o                         
   1   1   0      11304.55      12621.25       123.80 o                         
   2   1   0        347.10        290.85        19.89 o                         
   3   1   0        582.82        524.91        21.71 o                         
   4   1   0         24.64         14.46        17.94 o                         
   5   1   0         63.61         66.59        16.24 o                         
   6   1   0       9558.25       9092.77       148.83 o                         
   7   1   0        150.34        181.89        17.36 o                         
   8   1   0        474.06        447.00        17.98 o                         
   9   1   0       3680.20       3556.69        43.20 o                         
  10   1   0        589.71        601.32        18.57 o                         
  11   1   0        126.18        116.13        18.52 o                         
  12   1   0        716.26        732.97        31.02 o                         
  13   1   0        134.48        138.56        20.86 o                         
   0   2   0       2149.15       2561.81        63.68 o                         
   1   2   0         23.16         80.42        13.35 o                         
   2   2   0       2210.25       2346.87        35.72 o                         
   3   2   0         21.74         20.92        14.43 o                         
   4   2   0        276.57        274.47        14.84 o                         
   5   2   0       4177.53       4018.94       104.84 o                         
   6   2   0        492.40        431.91        17.26 o                         
   7   2   0       1148.63       1058.81        20.02 o                         
   8   2   0        585.76        556.88        17.32 o                         
   9   2   0       1020.54        999.06        19.38 o                         
  10   2   0        571.80        622.93        18.76 o                         
  11   2   0        687.25        750.36        19.91 o                         
  12   2   0         15.18         28.19        18.18 o                         
  13   2   0        169.36        182.00        21.27 o                         
   1   3   0      45577.44      44497.52       841.89 o                         
   2   3   0      11347.08      11499.35       161.75 o                         
   3   3   0       1045.58        961.11        16.55 o                         
   4   3   0      14681.76      13844.46       268.26 o                         
   5   3   0        485.45        469.41        13.79 o                         
   6   3   0       3597.60       3239.69        91.66 o                         
   7   3   0       4210.56       3910.70        72.52 o                         
   8   3   0       8304.55       7903.03       144.98 o                         
   9   3   0       2717.71       2625.44        44.43 o                         
  10   3   0        276.39        266.13        18.20 o                         
  11   3   0       3198.73       3346.38       103.59 o                         
  12   3   0        110.37        116.64        20.06 o                         
  13   3   0        211.79        194.00        21.32 o                         
   0   4   0        587.95        560.75        19.13 o                         
   1   4   0         67.10         82.05        11.95 o                         
   2   4   0      51082.15      50769.60       815.93 o                         
   3   4   0        138.59        148.51        11.91 o                         
   4   4   0        899.27        922.87        16.32 o                         
   5   4   0      13047.04      12900.95       243.15 o                         
   6   4   0       1422.39       1386.59        35.49 o                         
   7   4   0       1726.61       1680.31        44.08 o                         
   8   4   0       7987.70       7741.29       159.09 o                         
   9   4   0        210.23        201.03        17.74 o                         
  10   4   0       1101.23       1084.24        20.02 o                         
  11   4   0         73.91         81.08        18.96 o                         
  12   4   0        788.27        773.05        29.21 o                         
  13   4   0        565.13        523.71        32.99 o                         
   1   5   0       1342.80       1341.26        22.66 o                         
   2   5   0      15821.00      16574.68       335.91 o                         
   3   5   0       1129.16       1256.86        26.18 o                         
   4   5   0         20.36         72.84        11.57 o                         
   5   5   0       1199.89       1382.47        27.38 o                         
   6   5   0        622.06        646.53        16.97 o                         
   7   5   0       1435.91       1323.37        24.48 o                         
   8   5   0        109.62        109.30        16.20 o                         
   9   5   0       2640.16       2610.30        74.24 o                         
  10   5   0         51.95         70.27        16.79 o                         
  11   5   0         98.83        107.97        18.82 o                         
  12   5   0        481.69        490.29        20.21 o                         
  13   5   0         64.11         73.44        25.34 o                         
   0   6   0       3633.34       3760.90        80.05 o                         
   1   6   0         31.13         32.20        10.23 o                         
   2   6   0       4333.69       4306.49        72.10 o                         
   3   6   0      50784.40      48393.71      1873.69 o                         
   4   6   0       4817.01       4792.77       123.41 o                         
   5   6   0       7992.65       7759.39       148.13 o                         
   6   6   0         78.43         83.21        11.67 o                         
   7   6   0       3734.94       3699.66        72.21 o                         
   8   6   0       1266.21       1240.87        34.38 o                         
   9   6   0        392.67        377.74        18.58 o                         
  10   6   0       2071.66       1998.76        32.89 o                         
  11   6   0        347.83        322.43        19.49 o                         
  12   6   0       1534.39       1534.79        37.86 o                         
   1   7   0       7285.88       6832.73        78.64 o                         
   2   7   0       2778.55       2764.32        63.25 o                         
   3   7   0      26913.73      27277.98       584.68 o                         
   4   7   0       6805.65       6727.23       144.81 o                         
   5   7   0       1692.98       1739.71        51.16 o                         
   6   7   0       9666.13       9559.58       269.02 o                         
   7   7   0       1752.47       1707.86        40.13 o                         
   8   7   0        388.53        414.75        14.75 o                         
   9   7   0       3205.35       3195.59        84.81 o                         
  10   7   0        308.29        302.00        18.88 o                         
  11   7   0       1061.05       1016.49        20.03 o                         
  12   7   0        593.59        552.25        21.92 o                         
   0   8   0        356.38        413.20        14.77 o                         
   1   8   0       2794.92       2838.01        40.78 o                         
   2   8   0        834.60       1019.70        12.85 o                         
   3   8   0        872.43        929.45        20.95 o                         
   4   8   0        134.02        104.31        10.65 o                         
   5   8   0          0.25          9.88        11.15 o                         
   6   8   0       3130.95       3227.73        74.13 o                         
   7   8   0          1.38         13.00        13.52 o                         
   8   8   0        431.85        433.96        14.79 o                         
   9   8   0         82.77         99.77        16.59 o                         
  10   8   0         50.01         52.27        20.19 o                         
  11   8   0         26.29         31.10        23.16 o                         
  12   8   0         13.70         41.76        23.41 o                         
   1   9   0       4121.77       3834.71        48.32 o                         
   2   9   0       1723.22       1767.71        26.92 o                         
   3   9   0       9188.48       9443.20       149.31 o                         
   4   9   0      18024.18      18136.03       469.77 o                         
   5   9   0        612.61        615.99        18.45 o                         
   6   9   0       6790.24       6918.97       166.00 o                         
   7   9   0       3918.91       4061.80       124.48 o                         
   8   9   0         59.03         73.19        12.73 o                         
   9   9   0        652.74        672.55        26.23 o                         
  10   9   0          6.69         16.18        15.51 o                         
  11   9   0       1640.94       1635.42       125.43 o                         
  12   9   0          1.07          8.45        20.86 o                         
   0  10   0       3092.15       3130.81        42.68 o                         
   1  10   0       1862.00       1801.49        40.17 o                         
   2  10   0       4039.08       3727.22        61.18 o                         
   3  10   0       5737.98       5703.16       103.49 o                         
   4  10   0       2210.27       2229.72        60.47 o                         
   5  10   0      24707.61      24981.77       691.85 o                         
   6  10   0         94.83        115.72        11.35 o                         
   7  10   0        642.92        688.47        17.70 o                         
   8  10   0       1227.79       1279.25        40.64 o                         
   9  10   0        247.63        263.60        14.30 o                         
  10  10   0       1398.29       1420.34       127.21 o                         
  11  10   0         37.66         42.66        19.50 o                         
  12  10   0       1434.39       1399.57        60.77 o                         
   1  11   0       2179.40       2003.38        20.37 o                         
   2  11   0        117.14         85.83         9.17 o                         
   3  11   0          1.86         13.38         9.72 o                         
   4  11   0       1259.02       1310.84        20.74 o                         
   5  11   0        241.21        269.02        10.83 o                         
   6  11   0        333.24        363.97        12.23 o                         
   7  11   0        582.76        593.95        16.19 o                         
   8  11   0         82.75         97.16        13.17 o                         
   9  11   0         47.69         81.00        13.76 o                         
  10  11   0         59.21         68.27        15.15 o                         
  11  11   0        492.00        485.82        60.41 o                         
   0  12   0       5953.53       5660.88       100.30 o                         
   1  12   0        776.72        747.51        11.76 o                         
   2  12   0       2830.95       2762.30        39.71 o                         
   3  12   0       2451.07       2624.34        33.29 o                         
   4  12   0       2346.89       2325.51        59.90 o                         
   5  12   0       5132.29       5176.48       116.94 o                         
   6  12   0       1044.60       1144.33        34.16 o                         
   7  12   0        579.92        631.12        19.76 o                         
   8  12   0       1269.99       1292.61        31.15 o                         
   9  12   0         87.79         96.86        13.07 o                         
  10  12   0        464.89        456.22        42.70 o                         
  11  12   0         15.48         18.65        18.03 o                         
   1  13   0      11635.26      11647.52       148.63 o                         
   2  13   0       4628.22       4489.26        46.20 o                         
   3  13   0       1865.32       1825.22        34.04 o                         
   4  13   0       8519.44       8411.30       145.13 o                         
   5  13   0         79.72         80.70        10.80 o                         
   6  13   0       4683.09       4963.57       125.97 o                         
   7  13   0        317.12        300.79        12.18 o                         
   8  13   0       1531.42       1595.87        39.63 o                         
   9  13   0       2155.33       2326.04        69.68 o                         
  10  13   0         31.93         31.39        14.46 o                         
  11  13   0       1804.86       1803.74       243.04 o                         
   0  14   0       4482.98       4390.71       113.54 o                         
   1  14   0       1414.09       1424.34        12.46 o                         
   2  14   0         42.35         57.45         9.31 o                         
   3  14   0       2180.75       2218.74        32.16 o                         
   4  14   0         12.47         23.44        10.91 o                         
   5  14   0         22.24         47.96        10.23 o                         
   6  14   0        391.00        380.36        14.40 o                         
   7  14   0       2290.29       2232.34        58.51 o                         
   8  14   0        463.77        506.41        15.31 o                         
   9  14   0          6.70         15.59        13.66 o                         
  10  14   0        749.13        735.40        70.61 o                         
  11  14   0         85.77         57.13        16.68 o                         
   1  15   0       1197.62       1220.18        13.27 o                         
   2  15   0        359.63        351.62        10.44 o                         
   3  15   0       1606.82       1602.49        27.46 o                         
   4  15   0       1352.05       1351.68        29.78 o                         
   5  15   0        110.31        129.83        11.16 o                         
   6  15   0        907.61        943.67        26.04 o                         
   7  15   0        842.60        851.53        26.06 o                         
   8  15   0        307.29        339.44        13.51 o                         
   9  15   0          1.87          9.18        14.48 o                         
  10  15   0        178.27        133.24        19.27 o                         
   0  16   0      10115.94      10076.83       299.89 o                         
   1  16   0        356.32        374.12        10.29 o                         
   2  16   0       6269.70       6151.55        84.63 o                         
   3  16   0       4730.95       4803.94        80.43 o                         
   4  16   0        158.51        180.47        11.58 o                         
   5  16   0       1948.99       2013.45        55.45 o                         
   6  16   0        381.37        375.06        14.49 o                         
   7  16   0       1956.51       2136.66        65.68 o                         
   8  16   0       1608.81       1723.79        53.31 o                         
   9  16   0        842.08        847.97        26.12 o                         
  10  16   0       1931.19       1705.42       180.81 o                         
   1  17   0        920.20        902.16        14.40 o                         
   2  17   0       3056.34       3122.40        53.14 o                         
   3  17   0       1065.99       1053.16        21.26 o                         
   4  17   0        819.25        809.35        19.95 o                         
   5  17   0          5.76         18.03        11.22 o                         
   6  17   0       1198.91       1289.40        36.23 o                         
   7  17   0         83.57         97.37        12.86 o                         
   8  17   0        636.97        700.28        18.48 o                         
   9  17   0       1242.65       1182.44        44.06 o                         
   0  18   0       1342.32       1350.85        47.64 o                         
   1  18   0          2.44         11.63        10.42 o                         
   2  18   0         29.99         58.27        10.62 o                         
   3  18   0        463.32        453.18        11.89 o                         
   4  18   0          0.53          9.42        11.92 o                         
   5  18   0        212.55        227.74        12.22 o                         
   6  18   0         87.97        112.01        12.33 o                         
   7  18   0         91.14        123.39        14.01 o                         
   8  18   0         47.45         45.70        13.62 o                         
   9  18   0        204.26        241.94        15.64 o                         
   1  19   0       4319.66       4433.96        68.71 o                         
   2  19   0       3338.31       3351.27        51.30 o                         
   3  19   0        308.18        343.91        11.75 o                         
   4  19   0       1209.32       1248.82        34.20 o                         
   5  19   0        174.16        170.83        12.54 o                         
   6  19   0       1168.69       1237.34        41.17 o                         
   7  19   0        274.90        307.01        14.01 o                         
   8  19   0       1085.66       1076.65        22.65 o                         
   0  20   0       2666.75       2736.10        99.13 o                         
   1  20   0        928.52        938.66        21.02 o                         
   2  20   0       2145.96       2149.31        33.28 o                         
   3  20   0        349.66        365.74        11.98 o                         
   4  20   0        102.63        119.39        13.50 o                         
   5  20   0       1658.96       1713.93        42.88 o                         
   6  20   0        166.83        187.39        13.24 o                         
   7  20   0        881.73        884.98        26.60 o                         
   8  20   0        767.62        750.44        19.36 o                         
   1  21   0          0.70         12.29        11.69 o                         
   2  21   0        316.27        312.47        12.06 o                         
   3  21   0          6.23         15.34        12.09 o                         
   4  21   0          2.68         18.33        13.42 o                         
   5  21   0         13.86         22.29        12.68 o                         
   6  21   0          0.54         12.93        13.36 o                         
   7  21   0        255.96        246.70        14.79 o                         
   0  22   0       3109.01       3165.21        33.49 o                         
   1  22   0        233.65        238.86        12.41 o                         
   2  22   0        508.07        514.61        12.56 o                         
   3  22   0       1354.90       1390.76        22.41 o                         
   4  22   0        199.84        221.32        13.90 o                         
   5  22   0       1097.95       1100.44        41.23 o                         
   6  22   0          1.30         21.34        14.08 o                         
   1  23   0       1443.61       1434.24        23.90 o                         
   2  23   0        239.25        247.26        12.37 o                         
   3  23   0        852.64        822.24        14.51 o                         
   4  23   0        766.49        734.80        15.69 o                         
   5  23   0         17.15         25.86        13.71 o                         
   0  24   0         40.57         61.89        19.32 o                         
   1  24   0        179.27        177.63        12.97 o                         
   2  24   0         24.62         45.22        13.41 o                         
   3  24   0        178.04        182.54        14.18 o                         
   4  24   0         63.49         78.09        14.87 o                         
   1  25   0        687.91        650.83        17.40 o                         
   2  25   0        288.97        302.10        14.26 o                         
   3  25   0        354.17        332.29        15.21 o                         
 -13   1   1        884.48        928.14        30.66 o                         
 -12   1   1         65.47         57.45        19.42 o                         
 -11   1   1       1104.44       1159.29        29.37 o                         
 -10   1   1         58.64         74.26        17.79 o                         
  -9   1   1        482.13        496.58        17.80 o                         
  -8   1   1      11158.50      10670.50       208.37 o                         
  -7   1   1       1540.02       1579.40        21.71 o                         
  -6   1   1       9502.00       9091.43       195.67 o                         
  -5   1   1       4616.57       4207.75        85.99 o                         
  -4   1   1       1746.52       1630.03        30.88 o                         
  -3   1   1       2736.67       2645.82        40.60 o                         
  -2   1   1          0.32         23.75        15.86 o                         
  -1   1   1      11913.24      13030.92       208.50 o                         
   0   1   1      16311.65      17328.66       543.52 o                         
   1   1   1       9380.43       9701.99       173.88 o                         
   2   1   1      22981.46      21584.20       385.86 o                         
   3   1   1         17.99         23.46        14.04 o                         
   4   1   1       6880.80       5987.72       131.86 o                         
   5   1   1       6344.77       6068.96       151.97 o                         
   6   1   1       1235.02       1225.98        19.31 o                         
   7   1   1       3809.21       3552.62        81.62 o                         
   8   1   1        130.19        131.13        16.65 o                         
   9   1   1       2227.02       2242.11        21.58 o                         
  10   1   1        755.94        765.80        18.30 o                         
  11   1   1        629.17        638.60        18.90 o                         
  12   1   1       1209.21       1187.91        42.02 o                         
 -13   2   1          6.11         30.15        20.80 o                         
 -12   2   1       1287.53       1306.64        29.11 o                         
 -11   2   1       1157.87       1180.26        42.19 o                         
 -10   2   1       3383.84       3353.39        58.46 o                         
  -9   2   1       3592.66       3376.98        61.12 o                         
  -8   2   1          2.95         -1.49        17.41 o                         
  -7   2   1      14201.61      13440.11       293.34 o                         
  -6   2   1       1874.78       1661.38        18.35 o                         
  -5   2   1       5980.71       5865.08       125.84 o                         
  -4   2   1       9179.08       9069.78       197.67 o                         
  -3   2   1        206.21        222.32        15.40 o                         
  -2   2   1      35855.46      37318.39       633.35 o                         
  -1   2   1       5756.79       6094.57        95.89 o                         
   0   2   1      13660.27      14894.43       366.73 o                         
   1   2   1      36355.82      36492.84       818.59 o                         
   2   2   1       1805.92       1709.63        36.64 o                         
   3   2   1      25855.30      24997.71       490.94 o                         
   4   2   1       2759.77       2630.24        54.17 o                         
   5   2   1       2409.43       2113.19        33.94 o                         
   6   2   1       6055.52       5645.55       128.44 o                         
   7   2   1        107.95        103.66        16.02 o                         
   8   2   1       6576.21       6280.84        47.14 o                         
   9   2   1       1183.80       1107.88        18.84 o                         
  10   2   1       2181.85       2224.34        41.16 o                         
  11   2   1       2069.82       1986.34        77.79 o                         
  12   2   1        129.37        162.42        18.13 o                         
 -13   3   1         17.54         25.73        20.05 o                         
 -12   3   1         37.76         48.28        20.40 o                         
 -11   3   1          2.47         29.98        18.36 o                         
 -10   3   1         81.81        101.49        17.33 o                         
  -9   3   1        133.56        125.61        17.49 o                         
  -8   3   1        106.43        112.26        16.77 o                         
  -7   3   1        163.28        194.12        15.10 o                         
  -6   3   1         31.68         28.06        13.31 o                         
  -5   3   1        417.49        415.39        14.15 o                         
  -4   3   1       3841.53       3747.61        72.91 o                         
  -3   3   1        305.00        278.36        13.32 o                         
  -2   3   1        392.67        359.35        15.47 o                         
  -1   3   1        828.69       1012.09        17.92 o                         
   0   3   1         19.37         37.16        13.82 o                         
   1   3   1       5850.42       6162.55       101.15 o                         
   2   3   1        966.38        891.66        21.32 o                         
   3   3   1        224.32        244.99        13.16 o                         
   4   3   1       2506.44       2341.96        52.69 o                         
   5   3   1       1072.66       1230.39        30.87 o                         
   6   3   1       2013.22       1913.11        27.27 o                         
   7   3   1        539.14        524.78        18.13 o                         
   8   3   1       1215.15       1154.58        18.70 o                         
   9   3   1          4.02         27.28        16.74 o                         
  10   3   1         13.01         22.83        17.06 o                         
  11   3   1          9.78         21.80        19.06 o                         
  12   3   1         29.74         43.96        18.91 o                         
 -13   4   1         33.79         23.24        21.23 o                         
 -12   4   1        832.58        829.18        32.87 o                         
 -11   4   1         45.39         58.33        19.19 o                         
 -10   4   1        650.74        654.84        19.29 o                         
  -9   4   1       1046.78       1004.63        22.66 o                         
  -8   4   1        229.82        246.36        15.76 o                         
  -7   4   1       5987.98       5854.54       113.62 o                         
  -6   4   1       3899.03       3623.50        72.30 o                         
  -5   4   1       2132.55       2059.29        38.27 o                         
  -4   4   1      10970.02      10664.50       184.02 o                         
  -3   4   1       1011.66        948.66        17.66 o                         
  -2   4   1       7750.00       7961.04       108.35 o                         
  -1   4   1       1216.59       1202.07        16.67 o                         
   0   4   1       2296.53       2447.56        29.25 o                         
   1   4   1      10589.16      11213.89       175.93 o                         
   2   4   1         10.89         25.64        11.77 o                         
   3   4   1      17758.50      17058.51       321.86 o                         
   4   4   1       2198.47       2055.02        42.76 o                         
   5   4   1       1750.06       1625.62        50.81 o                         
   6   4   1       6221.98       5963.32       131.44 o                         
   7   4   1       1266.78       1204.08        25.23 o                         
   8   4   1         30.72         43.25        16.32 o                         
   9   4   1        349.46        358.72        17.15 o                         
  10   4   1       1961.97       1890.63        42.46 o                         
  11   4   1        818.28        817.24        20.55 o                         
  12   4   1         78.62         96.03        20.33 o                         
 -13   5   1       1536.15       1447.03        23.94 o                         
 -12   5   1         35.96         39.54        19.18 o                         
 -11   5   1       2793.79       2760.57        94.38 o                         
 -10   5   1       4577.32       4471.02       119.12 o                         
  -9   5   1        268.29        255.33        17.13 o                         
  -8   5   1       2998.91       2943.22        69.75 o                         
  -7   5   1          8.29         14.55        13.39 o                         
  -6   5   1       9179.67       8537.16       183.23 o                         
  -5   5   1       7714.99       7851.92       162.71 o                         
  -4   5   1       2673.79       2593.77        49.48 o                         
  -3   5   1      34280.83      33361.10       480.27 o                         
  -2   5   1        636.44        766.41        16.52 o                         
  -1   5   1       2264.59       2103.19        31.21 o                         
   0   5   1      25041.68      25322.22       280.64 o                         
   1   5   1       8241.30       8458.94       127.04 o                         
   2   5   1      13551.72      13263.47       307.99 o                         
   3   5   1        347.55        335.78        12.77 o                         
   4   5   1      15479.76      14601.15       274.63 o                         
   5   5   1       3560.20       3394.66        59.12 o                         
   6   5   1       3284.56       3116.97        70.54 o                         
   7   5   1       4326.08       4216.30        92.50 o                         
   8   5   1        551.87        561.53        16.48 o                         
   9   5   1       6477.48       6304.14       116.63 o                         
  10   5   1       1623.44       1614.56        59.92 o                         
  11   5   1        515.18        529.90        22.70 o                         
  12   5   1       1584.63       1550.07        47.42 o                         
 -13   6   1         14.79         28.66        22.17 o                         
 -12   6   1        828.80        812.95        38.51 o                         
 -11   6   1         41.64         46.02        19.11 o                         
 -10   6   1         19.40         30.90        19.02 o                         
  -9   6   1       1252.21       1207.04        23.84 o                         
  -8   6   1        331.58        357.58        15.14 o                         
  -7   6   1        464.32        446.93        14.54 o                         
  -6   6   1        151.49        162.34        13.62 o                         
  -5   6   1       7089.50       7266.53       175.96 o                         
  -4   6   1       3964.81       4057.45        93.06 o                         
  -3   6   1          1.17          7.01         9.62 o                         
  -2   6   1       2791.53       2730.49        28.65 o                         
  -1   6   1       5563.92       5714.78        41.47 o                         
   0   6   1        689.26        772.24        12.46 o                         
   1   6   1       8440.44       8509.81        84.95 o                         
   2   6   1        324.06        332.44        10.66 o                         
   3   6   1       4559.49       4953.11       114.36 o                         
   4   6   1        159.72        127.18        13.76 o                         
   5   6   1       1217.32       1234.99        24.74 o                         
   6   6   1       3855.84       3718.30        74.51 o                         
   7   6   1        167.29        171.36        13.26 o                         
   8   6   1        422.79        417.82        14.98 o                         
   9   6   1        730.10        731.07        25.04 o                         
  10   6   1        456.83        446.82        20.74 o                         
  11   6   1         34.25         55.70        18.91 o                         
  12   6   1          2.08         21.28        20.73 o                         
 -13   7   1        252.93        200.03        21.48 o                         
 -12   7   1        219.82        217.16        21.45 o                         
 -11   7   1        585.68        598.69        25.08 o                         
 -10   7   1        306.13        317.82        17.68 o                         
  -9   7   1        621.27        621.59        15.79 o                         
  -8   7   1       2006.17       2014.77        48.49 o                         
  -7   7   1         58.01         75.29        12.77 o                         
  -6   7   1        868.29        845.99        27.83 o                         
  -5   7   1       4372.45       4261.15       108.70 o                         
  -4   7   1        980.49        974.56        23.90 o                         
  -3   7   1       8732.64       9060.09       114.24 o                         
  -2   7   1       2155.21       2179.71        15.77 o                         
  -1   7   1      11265.13      10963.45        81.78 o                         
   0   7   1        804.02        798.63        11.62 o                         
   1   7   1       1753.49       1771.23        24.73 o                         
   2   7   1      10930.65      11681.66       179.28 o                         
   3   7   1        388.63        448.48        16.39 o                         
   4   7   1       1339.75       1349.57        37.35 o                         
   5   7   1       2486.42       2389.66        64.64 o                         
   6   7   1        764.54        801.44        21.55 o                         
   7   7   1       1561.57       1596.36        44.32 o                         
   8   7   1        328.93        344.66        14.94 o                         
   9   7   1       1206.95       1183.36        30.40 o                         
  10   7   1         81.82         98.53        17.39 o                         
  11   7   1        271.48        273.71        21.09 o                         
  12   7   1        200.38        187.68        20.38 o                         
 -12   8   1       1667.83       1612.77        51.37 o                         
 -11   8   1       1405.90       1502.35       115.51 o                         
 -10   8   1       2246.46       2215.87        41.88 o                         
  -9   8   1       1995.48       2048.65        45.36 o                         
  -8   8   1        770.17        754.61        21.62 o                         
  -7   8   1       4263.71       4244.33       121.42 o                         
  -6   8   1       1119.00       1139.86        32.43 o                         
  -5   8   1       7391.50       7233.00       222.67 o                         
  -4   8   1      11102.27      10741.74       200.05 o                         
  -3   8   1       1967.60       1901.96        25.70 o                         
  -2   8   1      21376.93      20656.93       113.04 o                         
  -1   8   1        960.92        926.46        11.37 o                         
   0   8   1        604.27        598.28        10.55 o                         
   1   8   1      17176.40      17182.60       113.07 o                         
   2   8   1        204.28        234.25         9.76 o                         
   3   8   1       5889.78       5565.35       114.96 o                         
   4   8   1       1595.61       1578.14        53.81 o                         
   5   8   1      13632.05      13503.72       378.76 o                         
   6   8   1       2893.88       3020.28        77.36 o                         
   7   8   1        267.95        291.38        13.69 o                         
   8   8   1       8712.14       8611.00       287.65 o                         
   9   8   1        455.43        476.98        16.08 o                         
  10   8   1        556.43        511.63        29.84 o                         
  11   8   1       1527.25       1581.29       109.36 o                         
  12   8   1         66.87         82.82        24.35 o                         
 -12   9   1          6.38         38.41        20.39 o                         
 -11   9   1       1068.49       1005.94       117.19 o                         
 -10   9   1        502.16        517.62        18.75 o                         
  -9   9   1         37.62         47.41        13.97 o                         
  -8   9   1       1761.56       1787.91        41.19 o                         
  -7   9   1        162.17        168.58        12.47 o                         
  -6   9   1       1051.73       1034.12        20.97 o                         
  -5   9   1       3898.02       4033.48        94.90 o                         
  -4   9   1       5895.42       5999.42       142.06 o                         
  -3   9   1       4992.39       4979.71        62.04 o                         
  -2   9   1       4032.95       3992.83        39.19 o                         
  -1   9   1       7175.05       6717.22        74.94 o                         
   0   9   1        969.18        887.10        11.71 o                         
   1   9   1        766.55        780.01        10.98 o                         
   2   9   1      10146.31      10310.48       156.13 o                         
   3   9   1         64.35         66.41        10.47 o                         
   4   9   1       2555.80       2609.98        67.34 o                         
   5   9   1       3438.68       3390.31        94.19 o                         
   6   9   1        121.52        160.44        11.83 o                         
   7   9   1       1499.38       1571.37        39.44 o                         
   8   9   1         47.13         63.79        13.12 o                         
   9   9   1        808.37        851.99        28.97 o                         
  10   9   1        926.55        919.41       133.19 o                         
  11   9   1        297.63        300.19        18.49 o                         
 -12  10   1        162.79        162.29        19.89 o                         
 -11  10   1        187.72        184.47        25.43 o                         
 -10  10   1          1.08         16.37        15.50 o                         
  -9  10   1        583.15        620.06        15.41 o                         
  -8  10   1        351.06        356.35        13.47 o                         
  -7  10   1         11.34         21.06        11.35 o                         
  -6  10   1          7.50         20.60        11.08 o                         
  -5  10   1       1548.42       1555.71        27.33 o                         
  -4  10   1        786.03        788.57        14.25 o                         
  -3  10   1        808.21        884.75        13.04 o                         
  -2  10   1       5322.66       5343.12        77.01 o                         
  -1  10   1        505.99        441.28         9.76 o                         
   0  10   1       1670.99       1589.54        13.88 o                         
   1  10   1        498.04        523.22        10.14 o                         
   2  10   1          7.32         42.57        10.55 o                         
   3  10   1        514.23        508.88        13.79 o                         
   4  10   1        134.30        147.65        10.93 o                         
   5  10   1        172.85        177.84        11.31 o                         
   6  10   1       2276.51       2280.81        53.52 o                         
   7  10   1        271.19        300.36        12.91 o                         
   8  10   1        179.99        204.98        13.78 o                         
   9  10   1        232.03        236.56        14.39 o                         
  10  10   1        370.77        353.97        46.09 o                         
  11  10   1         67.01         98.31        19.64 o                         
 -12  11   1        232.76        211.98        37.67 o                         
 -11  11   1       1637.27       1555.26       180.57 o                         
 -10  11   1       1601.40       1699.16        57.46 o                         
  -9  11   1       1053.00       1090.26        27.68 o                         
  -8  11   1       3563.10       3568.81        99.87 o                         
  -7  11   1       1026.67       1042.64        32.97 o                         
  -6  11   1       5323.36       5275.76       104.91 o                         
  -5  11   1       1718.46       1704.37        37.38 o                         
  -4  11   1        269.84        254.52        11.39 o                         
  -3  11   1      20837.77      19919.26       339.07 o                         
  -2  11   1        126.91        147.30        10.64 o                         
  -1  11   1       9225.93       9027.70        41.66 o                         
   0  11   1      12347.27      11994.24       131.12 o                         
   1  11   1       2346.55       2275.00        25.15 o                         
   2  11   1       1538.50       1390.43        16.66 o                         
   3  11   1        854.90        892.23        26.15 o                         
   4  11   1      11154.52      11090.44       316.32 o                         
   5  11   1       2379.59       2407.89        51.07 o                         
   6  11   1       3417.05       3429.80        87.93 o                         
   7  11   1       7667.75       7818.66       249.58 o                         
   8  11   1        410.18        410.41        13.18 o                         
   9  11   1       1857.78       1949.45        63.74 o                         
  10  11   1        562.73        562.17        71.22 o                         
  11  11   1         22.19         22.97        18.64 o                         
 -12  12   1       1114.73        934.33        85.91 o                         
 -11  12   1          0.43          7.60        17.40 o                         
 -10  12   1        357.12        370.05        15.84 o                         
  -9  12   1       1178.84       1248.86        32.44 o                         
  -8  12   1        178.60        216.41        13.23 o                         
  -7  12   1       2204.47       2325.65        75.34 o                         
  -6  12   1       2253.42       2280.15        51.00 o                         
  -5  12   1       2648.23       2617.02        69.24 o                         
  -4  12   1       1644.72       1652.58        34.88 o                         
  -3  12   1        221.43        199.18        10.06 o                         
  -2  12   1       7322.90       7216.18       106.23 o                         
  -1  12   1       1156.29       1198.79        13.04 o                         
   0  12   1       5435.13       5527.32        61.60 o                         
   1  12   1       1309.18       1280.94        22.27 o                         
   2  12   1        264.80        272.22        10.05 o                         
   3  12   1      10299.18      10140.72       185.62 o                         
   4  12   1        479.08        477.81        11.39 o                         
   5  12   1        205.47        227.30        11.38 o                         
   6  12   1       4853.32       5000.95       139.67 o                         
   7  12   1        961.53       1002.71        37.24 o                         
   8  12   1        528.82        553.95        22.54 o                         
   9  12   1        326.19        357.20        14.62 o                         
  10  12   1        550.03        479.11        59.69 o                         
  11  12   1        170.66        159.40        23.89 o                         
 -11  13   1          1.98         17.27        16.37 o                         
 -10  13   1        159.95        150.49        15.35 o                         
  -9  13   1        778.00        768.85        23.98 o                         
  -8  13   1         43.16         55.57        13.09 o                         
  -7  13   1        699.21        699.20        18.21 o                         
  -6  13   1        155.18        161.97        11.70 o                         
  -5  13   1         52.93         72.22        11.09 o                         
  -4  13   1       1396.81       1485.35        36.31 o                         
  -3  13   1         94.03        110.90         9.79 o                         
  -2  13   1        451.78        435.81         9.96 o                         
  -1  13   1        614.87        620.15        10.41 o                         
   0  13   1          8.50         16.07         9.01 o                         
   1  13   1        637.06        585.27        15.90 o                         
   2  13   1         63.20         86.24         9.30 o                         
   3  13   1        515.40        486.23        13.78 o                         
   4  13   1         58.26         67.59        10.66 o                         
   5  13   1        561.16        579.87        11.42 o                         
   6  13   1        700.82        752.30        24.91 o                         
   7  13   1         56.13         77.02        11.94 o                         
   8  13   1         58.98         62.83        13.72 o                         
   9  13   1          1.19         10.99        15.01 o                         
  10  13   1         54.22         52.00        16.20 o                         
  11  13   1          5.38         -1.31        39.35 o                         
 -11  14   1        982.74        900.03       105.50 o                         
 -10  14   1       1059.35       1021.12        37.29 o                         
  -9  14   1       1572.53       1632.79        53.02 o                         
  -8  14   1         51.31         55.23        12.86 o                         
  -7  14   1       6414.05       6400.92       189.06 o                         
  -6  14   1         67.48         92.33        11.51 o                         
  -5  14   1        483.41        482.88        11.42 o                         
  -4  14   1       3626.88       3662.39        53.73 o                         
  -3  14   1         90.06         92.28         9.87 o                         
  -2  14   1       7799.06       7903.43       135.75 o                         
  -1  14   1       2181.03       2158.19        29.09 o                         
   0  14   1       3927.01       3792.53        59.93 o                         
   1  14   1       5761.91       5610.03        69.57 o                         
   2  14   1       3580.48       3560.03        59.13 o                         
   3  14   1       1965.26       2001.33        38.63 o                         
   4  14   1       2264.35       2337.35        61.19 o                         
   5  14   1       2586.22       2529.59        57.91 o                         
   6  14   1       3644.40       3587.85       101.32 o                         
   7  14   1         65.06         66.28        11.73 o                         
   8  14   1       3014.57       3203.72       110.01 o                         
   9  14   1          3.60         23.26        14.52 o                         
  10  14   1        342.70        313.55        43.75 o                         
 -11  15   1        841.80        756.79        91.60 o                         
 -10  15   1        561.45        548.57        15.71 o                         
  -9  15   1        285.57        304.63        14.97 o                         
  -8  15   1       3777.17       3963.34       116.97 o                         
  -7  15   1         20.01         35.99        11.64 o                         
  -6  15   1       1081.77       1092.23        30.90 o                         
  -5  15   1       4949.92       4906.28       106.08 o                         
  -4  15   1       1747.34       1709.99        26.62 o                         
  -3  15   1       1368.09       1415.30        25.19 o                         
  -2  15   1        210.02        229.14        10.49 o                         
  -1  15   1      12026.01      11701.70       199.46 o                         
   0  15   1       1590.45       1565.87        25.93 o                         
   1  15   1        349.56        389.25        10.28 o                         
   2  15   1       8457.00       8374.35       126.34 o                         
   3  15   1        294.22        289.25        10.72 o                         
   4  15   1       1630.96       1723.61        43.17 o                         
   5  15   1       3491.28       3632.74       105.56 o                         
   6  15   1        670.84        681.30        19.34 o                         
   7  15   1       1586.68       1668.11        55.98 o                         
   8  15   1         23.95         44.06        12.86 o                         
   9  15   1        795.47        771.07        27.72 o                         
  10  15   1        448.77        342.92        43.04 o                         
 -10  16   1        293.32        282.72        16.46 o                         
  -9  16   1         14.53         26.64        14.32 o                         
  -8  16   1         84.21         81.57        12.65 o                         
  -7  16   1         41.33         60.12        12.37 o                         
  -6  16   1          3.38          7.98        11.49 o                         
  -5  16   1        189.19        189.32        10.88 o                         
  -4  16   1        761.24        761.11        18.76 o                         
  -3  16   1          2.95         12.58         9.86 o                         
  -2  16   1         45.73         58.49        10.44 o                         
  -1  16   1        648.92        656.25        15.21 o                         
   0  16   1        136.96        160.15        10.20 o                         
   1  16   1         60.54         91.23        10.74 o                         
   2  16   1          0.68         29.46        10.58 o                         
   3  16   1         56.17         60.76        10.50 o                         
   4  16   1        559.28        590.62        19.95 o                         
   5  16   1        709.87        692.69        22.37 o                         
   6  16   1        223.55        226.89        11.75 o                         
   7  16   1        380.32        392.90        12.87 o                         
   8  16   1        204.39        231.97        14.46 o                         
   9  16   1        177.08        211.85        15.28 o                         
 -10  17   1        594.67        570.34        19.97 o                         
  -9  17   1        210.50        218.17        14.28 o                         
  -8  17   1       1425.18       1471.31        42.13 o                         
  -7  17   1        294.15        308.18        13.16 o                         
  -6  17   1       2790.53       2837.71        91.35 o                         
  -5  17   1        517.81        528.28        12.32 o                         
  -4  17   1          9.45         21.62        10.95 o                         
  -3  17   1       3960.09       3955.26        61.48 o                         
  -2  17   1          5.81         22.71         9.90 o                         
  -1  17   1         10.10         22.64         9.89 o                         
   0  17   1       1333.89       1325.06        23.85 o                         
   1  17   1       5194.06       5159.92        84.91 o                         
   2  17   1       2182.56       2272.44        42.09 o                         
   3  17   1        219.50        260.97        10.82 o                         
   4  17   1       3332.41       3316.83        77.05 o                         
   5  17   1        916.67        863.77        22.77 o                         
   6  17   1         88.12        103.32        12.56 o                         
   7  17   1        851.52        893.92        34.65 o                         
   8  17   1          6.70         20.97        13.39 o                         
   9  17   1        843.01        805.50        29.97 o                         
  -9  18   1       2689.25       2516.53        69.87 o                         
  -8  18   1        534.19        540.62        21.80 o                         
  -7  18   1       1358.00       1411.13        47.31 o                         
  -6  18   1        671.91        700.23        16.22 o                         
  -5  18   1       1644.73       1633.74        39.48 o                         
  -4  18   1       3329.31       3377.08        43.69 o                         
  -3  18   1          0.37         11.37        10.82 o                         
  -2  18   1       4228.67       4266.19        52.42 o                         
  -1  18   1        678.00        657.93        15.78 o                         
   0  18   1       4344.25       4294.74        57.80 o                         
   1  18   1       3410.99       3410.18        59.64 o                         
   2  18   1         15.43         23.90        10.62 o                         
   3  18   1       6014.24       6114.80       100.09 o                         
   4  18   1        489.98        514.07        13.15 o                         
   5  18   1        356.89        443.22        38.34 o                         
   6  18   1       2357.16       2507.35        75.64 o                         
   7  18   1        304.07        289.82        13.43 o                         
   8  18   1        753.46        733.56        26.43 o                         
   9  18   1        522.14        488.35        28.75 o                         
  -9  19   1        110.67        118.04        15.89 o                         
  -8  19   1         29.86         50.89        15.17 o                         
  -7  19   1          9.21         14.84        13.77 o                         
  -6  19   1        740.22        756.59        16.34 o                         
  -5  19   1         16.05         30.98        12.14 o                         
  -4  19   1          0.91          8.21        11.37 o                         
  -3  19   1       1409.74       1393.40        26.02 o                         
  -2  19   1         21.28         38.46        11.23 o                         
  -1  19   1        119.73        122.09        11.07 o                         
   0  19   1        188.48        205.49        11.20 o                         
   1  19   1        899.33        933.28        23.57 o                         
   2  19   1          0.70         16.43        10.91 o                         
   3  19   1        207.01        206.69        12.06 o                         
   4  19   1        697.90        710.46        16.67 o                         
   5  19   1        223.17        213.70        12.89 o                         
   6  19   1          3.09         24.98        13.44 o                         
   7  19   1        246.22        243.05        14.54 o                         
   8  19   1         24.28         32.85        14.51 o                         
  -8  20   1         56.90         64.67        15.37 o                         
  -7  20   1       1424.98       1402.84        48.96 o                         
  -6  20   1        543.89        586.17        19.45 o                         
  -5  20   1        191.60        203.44        12.63 o                         
  -4  20   1       1031.93       1020.07        14.86 o                         
  -3  20   1          1.91          8.80        11.38 o                         
  -2  20   1        659.63        656.13        12.72 o                         
  -1  20   1         69.42         87.29        10.69 o                         
   0  20   1        534.48        513.58        12.32 o                         
   1  20   1       2135.05       2121.48        40.31 o                         
   2  20   1          5.13         17.30        11.74 o                         
   3  20   1       1484.32       1503.41        33.89 o                         
   4  20   1        262.36        286.14        13.19 o                         
   5  20   1       1184.94       1170.34        33.81 o                         
   6  20   1         39.34         39.19        13.76 o                         
   7  20   1         88.45         93.43        14.34 o                         
  -7  21   1          7.90         21.49        14.31 o                         
  -6  21   1        989.35        910.73        28.43 o                         
  -5  21   1       1308.25       1292.96        42.46 o                         
  -4  21   1       1236.62       1235.68        18.19 o                         
  -3  21   1        678.03        726.67        15.85 o                         
  -2  21   1        648.78        669.06        14.29 o                         
  -1  21   1       4712.63       4729.78        47.69 o                         
   0  21   1       1132.97       1149.39        26.07 o                         
   1  21   1        249.78        288.97        12.09 o                         
   2  21   1       3595.10       3734.28        72.55 o                         
   3  21   1          8.78          6.70        12.09 o                         
   4  21   1        997.03       1046.11        32.72 o                         
   5  21   1        425.54        446.45        17.22 o                         
   6  21   1        335.20        323.63        14.79 o                         
   7  21   1       1231.05       1079.26        29.98 o                         
  -7  22   1        838.37        787.55        21.95 o                         
  -6  22   1         15.49         32.04        14.54 o                         
  -5  22   1        377.44        382.77        13.33 o                         
  -4  22   1        105.94        124.96        13.03 o                         
  -3  22   1         41.09         45.76        12.91 o                         
  -2  22   1       1078.20       1137.41        21.83 o                         
  -1  22   1        899.49        907.21        18.01 o                         
   0  22   1        258.14        277.10        14.77 o                         
   1  22   1        563.55        590.98        12.34 o                         
   2  22   1         66.48         88.30        12.28 o                         
   3  22   1        205.82        239.69        13.33 o                         
   4  22   1        198.58        221.29        14.60 o                         
   5  22   1        462.35        438.27        15.32 o                         
   6  22   1        147.58        154.31        15.19 o                         
  -6  23   1        402.76        395.81        15.47 o                         
  -5  23   1        325.17        289.67        14.33 o                         
  -4  23   1         20.78         41.37        13.99 o                         
  -3  23   1        562.22        579.47        17.68 o                         
  -2  23   1        139.62        164.24        13.80 o                         
  -1  23   1         46.65         56.09        12.51 o                         
   0  23   1        866.35        847.39        13.58 o                         
   1  23   1        435.27        434.72        13.62 o                         
   2  23   1        127.75        140.46        13.48 o                         
   3  23   1         29.82         37.29        13.72 o                         
   4  23   1        492.36        496.99        15.37 o                         
   5  23   1         53.80         72.95        14.82 o                         
  -4  24   1        990.76        941.58        24.46 o                         
  -3  24   1         60.27         66.69        14.09 o                         
  -2  24   1       1535.98       1439.79        30.84 o                         
  -1  24   1        652.38        613.28        20.25 o                         
   0  24   1        616.96        567.23        15.28 o                         
   1  24   1        929.67        916.09        29.42 o                         
   2  24   1         34.34         32.27        13.67 o                         
   3  24   1       1747.65       1677.90        38.17 o                         
   4  24   1         57.36         51.19        14.90 o                         
  -3  25   1        643.82        621.35        26.46 o                         
  -2  25   1          0.07         11.37        13.66 o                         
  -1  25   1        608.37        563.14        21.55 o                         
   0  25   1       1003.23        946.91        25.18 o                         
   1  25   1         74.96         74.63        14.24 o                         
   2  25   1        180.28        179.46        14.29 o                         
 -13   0   2       2048.01       1938.29        58.21 o                         
 -12   0   2        623.22        620.15        76.92 o                         
 -11   0   2       1496.15       1512.39       114.13 o                         
 -10   0   2        155.68        151.05        25.33 o                         
  -9   0   2       5817.51       5944.74       191.95 o                         
  -8   0   2        418.63        399.99        23.51 o                         
  -7   0   2       2155.07       2152.61        70.94 o                         
  -6   0   2      19410.12      18513.17       412.87 o                         
  -5   0   2       1864.56       1984.13        47.73 o                         
  -4   0   2      18564.08      18413.52       287.33 o                         
  -3   0   2      30186.92      28006.48       331.58 o                         
  -2   0   2      17226.88      17274.26       309.34 o                         
  -1   0   2      45572.84      39319.60       393.12 o                         
   0   0   2       1668.75       1739.03        29.26 o                         
   1   0   2      16943.73      15512.75       153.99 o                         
   2   0   2       3200.65       3159.62        58.12 o                         
   3   0   2       5045.06       4654.37       124.26 o                         
   4   0   2      16388.47      15086.44       463.92 o                         
   5   0   2         21.31         30.28        19.70 o                         
   6   0   2      14029.67      13847.98       436.22 o                         
   7   0   2       4314.14       4080.78       189.72 o                         
   8   0   2        211.89        233.73        26.01 o                         
   9   0   2       1142.22       1167.12        48.36 o                         
  10   0   2        272.08        329.72        30.74 o                         
  11   0   2       1795.79       1769.35        50.17 o                         
  12   0   2        875.63        806.16        31.72 o                         
 -13   1   2        136.10        146.52        22.22 o                         
 -12   1   2       1055.67       1122.58        37.93 o                         
 -11   1   2        422.86        425.84        19.69 o                         
 -10   1   2        338.17        345.00        18.61 o                         
  -9   1   2        479.66        470.86        16.40 o                         
  -8   1   2       2216.61       2159.66        48.90 o                         
  -7   1   2       2380.33       2434.49        51.92 o                         
  -6   1   2         33.44         66.40        13.74 o                         
  -5   1   2       6958.43       6534.65        89.14 o                         
  -4   1   2       1523.55       1592.99        17.93 o                         
  -3   1   2       4956.05       4848.35        39.82 o                         
  -2   1   2        181.69        176.80        14.34 o                         
  -1   1   2       5186.39       5292.90       115.69 o                         
   0   1   2        934.85        921.95        23.67 o                         
   1   1   2        274.64        236.33        13.56 o                         
   2   1   2        617.45        545.34        14.05 o                         
   3   1   2      13405.70      12986.09       174.09 o                         
   4   1   2       9394.86       9288.71       176.65 o                         
   5   1   2       2778.48       2696.17        59.90 o                         
   6   1   2       1112.88       1093.18        28.98 o                         
   7   1   2       3851.70       3665.12        87.75 o                         
   8   1   2        169.36        147.88        15.89 o                         
   9   1   2        155.83        158.69        18.54 o                         
  10   1   2       1918.31       1858.94        21.18 o                         
  11   1   2         53.31         68.38        19.99 o                         
  12   1   2        462.82        491.66        21.95 o                         
 -13   2   2        250.31        249.60        20.30 o                         
 -12   2   2          6.58         17.39        18.98 o                         
 -11   2   2        182.20        200.61        19.44 o                         
 -10   2   2          4.71         18.12        17.85 o                         
  -9   2   2          0.81         11.08        14.72 o                         
  -8   2   2        550.82        552.87        20.82 o                         
  -7   2   2       3549.43       3393.89        75.05 o                         
  -6   2   2       2097.33       2091.80        34.27 o                         
  -5   2   2         12.33         24.73        13.30 o                         
  -4   2   2      14922.30      14671.32       227.27 o                         
  -3   2   2       2605.56       2826.51        32.43 o                         
  -2   2   2      51714.89      51040.76      1652.42 o                         
  -1   2   2        877.41        965.67        18.88 o                         
   0   2   2      25600.99      26652.25       695.52 o                         
   1   2   2        433.01        481.10        14.44 o                         
   2   2   2         22.75         50.62        12.31 o                         
   3   2   2      10897.42      10513.55       204.13 o                         
   4   2   2       5358.61       5129.62       101.68 o                         
   5   2   2        772.85        881.23        15.41 o                         
   6   2   2       1366.78       1366.77        27.95 o                         
   7   2   2       1398.14       1353.06        35.35 o                         
   8   2   2        102.99        116.97        16.46 o                         
   9   2   2          9.15         18.45        16.14 o                         
  10   2   2         35.22         48.75        17.78 o                         
  11   2   2        388.67        399.05        20.21 o                         
  12   2   2          0.13         24.66        18.59 o                         
 -13   3   2       1482.51       1470.63        30.66 o                         
 -12   3   2       1044.39       1067.08        25.61 o                         
 -11   3   2        269.79        295.10        20.02 o                         
 -10   3   2       4293.17       4197.87        92.59 o                         
  -9   3   2         18.23         35.97        14.67 o                         
  -8   3   2       1990.03       1924.32        33.88 o                         
  -7   3   2       3847.27       3599.83        70.58 o                         
  -6   3   2       3814.73       3795.90        68.88 o                         
  -5   3   2      31216.92      31102.41       627.81 o                         
  -4   3   2       2487.31       2407.73        51.94 o                         
  -3   3   2       8472.86       8539.18       195.61 o                         
  -2   3   2      41799.15      41958.85       583.50 o                         
  -1   3   2       4200.86       4361.86        69.99 o                         
   0   3   2        813.23        777.77        15.88 o                         
   1   3   2        576.06        572.16        18.31 o                         
   2   3   2      22819.69      21840.35       415.76 o                         
   3   3   2      10584.40      10260.88       195.10 o                         
   4   3   2        931.12        916.41        15.61 o                         
   5   3   2      19949.52      18442.37       284.05 o                         
   6   3   2        229.55        227.83        14.37 o                         
   7   3   2       1387.60       1308.15        28.87 o                         
   8   3   2       2441.47       2327.75        60.44 o                         
   9   3   2        501.95        512.65        17.74 o                         
  10   3   2        952.68        942.15        27.41 o                         
  11   3   2         68.62         93.05        20.12 o                         
  12   3   2       2349.47       2261.86        33.36 o                         
 -13   4   2        148.72        154.03        21.30 o                         
 -12   4   2        344.96        339.88        20.64 o                         
 -11   4   2       3174.36       3256.42        89.49 o                         
 -10   4   2        111.83        118.94        16.54 o                         
  -9   4   2       3084.89       3112.29        46.79 o                         
  -8   4   2       2783.93       2669.17        47.23 o                         
  -7   4   2       2016.32       2055.58        43.81 o                         
  -6   4   2       1816.39       1827.88        37.84 o                         
  -5   4   2       7958.07       8158.52       127.70 o                         
  -4   4   2      13794.91      13706.87       213.94 o                         
  -3   4   2        365.83        334.67        13.70 o                         
  -2   4   2      11364.86      11711.67       164.38 o                         
  -1   4   2      13865.16      13666.35       248.74 o                         
   0   4   2         33.75         55.11        12.10 o                         
   1   4   2       3036.05       2898.36        75.47 o                         
   2   4   2       9173.30       9239.49       222.35 o                         
   3   4   2       3371.06       3401.78        80.77 o                         
   4   4   2       7912.47       7912.84       163.38 o                         
   5   4   2        156.60        166.94        12.94 o                         
   6   4   2       3708.56       3436.12        51.89 o                         
   7   4   2        703.14        716.38        25.03 o                         
   8   4   2       1041.49        979.84        25.65 o                         
   9   4   2       2136.35       2169.18        73.87 o                         
  10   4   2        303.87        301.05        19.04 o                         
  11   4   2       1591.34       1529.93        45.71 o                         
  12   4   2         61.69         62.25        20.17 o                         
 -13   5   2          2.81         14.04        20.87 o                         
 -12   5   2        522.82        524.25        23.04 o                         
 -11   5   2         14.88         38.32        19.11 o                         
 -10   5   2         15.66         18.12        15.59 o                         
  -9   5   2        120.35        127.82        16.44 o                         
  -8   5   2        811.03        845.49        15.32 o                         
  -7   5   2        171.67        180.15        13.54 o                         
  -6   5   2        378.78        380.58        12.47 o                         
  -5   5   2       2236.47       2265.92        53.01 o                         
  -4   5   2        891.79        851.02        19.01 o                         
  -3   5   2       1529.15       1616.67        30.77 o                         
  -2   5   2       7652.29       7486.16       116.30 o                         
  -1   5   2       1507.32       1627.10        26.01 o                         
   0   5   2       1734.75       1671.08        27.10 o                         
   1   5   2      11469.41      11949.30       306.60 o                         
   2   5   2        463.80        541.46        15.79 o                         
   3   5   2        928.08       1016.93        28.83 o                         
   4   5   2       1287.63       1347.40        21.27 o                         
   5   5   2          1.41         11.67        11.19 o                         
   6   5   2       5789.13       5662.35        87.45 o                         
   7   5   2        564.38        601.66        21.93 o                         
   8   5   2         17.14         18.68        15.44 o                         
   9   5   2         22.29         34.06        18.16 o                         
  10   5   2        260.91        245.15        19.35 o                         
  11   5   2        289.27        309.22        23.62 o                         
 -13   6   2        185.05        187.19        22.63 o                         
 -12   6   2        850.41        836.12        24.08 o                         
 -11   6   2       2252.54       2149.86       376.78 o                         
 -10   6   2        836.14        852.03        17.12 o                         
  -9   6   2       3646.21       3591.31        56.24 o                         
  -8   6   2        338.56        342.77        13.50 o                         
  -7   6   2        892.28        918.55        21.25 o                         
  -6   6   2      11266.59      11035.15       240.87 o                         
  -5   6   2       1185.27       1190.33        28.42 o                         
  -4   6   2       8168.31       8239.43       162.10 o                         
  -3   6   2       6733.67       6665.41       129.92 o                         
  -2   6   2      11608.50      11339.22       194.31 o                         
  -1   6   2       6616.06       6935.65       108.06 o                         
   0   6   2        926.66        920.37        17.50 o                         
   1   6   2      27674.04      28486.90       547.15 o                         
   2   6   2       3470.43       3264.91        72.49 o                         
   3   6   2       2869.78       2750.29        69.99 o                         
   4   6   2      11134.62      10711.63       285.10 o                         
   5   6   2          0.06          8.14        11.60 o                         
   6   6   2       1800.24       1815.45        35.03 o                         
   7   6   2        156.84        168.63        14.42 o                         
   8   6   2       2645.56       2600.92        51.76 o                         
   9   6   2       3874.29       3924.03       141.12 o                         
  10   6   2        240.52        248.80        22.17 o                         
  11   6   2        936.52        884.29        40.03 o                         
 -13   7   2        397.08        371.15        56.81 o                         
 -12   7   2        907.02        916.06        50.16 o                         
 -11   7   2        812.78        813.37        93.27 o                         
 -10   7   2       5422.73       5391.88       105.27 o                         
  -9   7   2       1566.17       1572.96        39.83 o                         
  -8   7   2       2607.30       2543.34        43.20 o                         
  -7   7   2       4666.60       4762.03       146.83 o                         
  -6   7   2         47.81         69.67        10.87 o                         
  -5   7   2       2174.14       2123.17        46.00 o                         
  -4   7   2          5.12          6.15         9.98 o                         
  -3   7   2      10277.78      10225.38       123.26 o                         
  -2   7   2       8647.08       8552.90        93.86 o                         
  -1   7   2       3499.45       3576.27        47.18 o                         
   0   7   2      38238.62      36792.02       397.94 o                         
   1   7   2       2158.36       2337.09        45.41 o                         
   2   7   2       2876.16       2922.29        66.81 o                         
   3   7   2       6398.62       6323.80       149.77 o                         
   4   7   2        547.24        522.62        13.91 o                         
   5   7   2        558.14        590.83        18.69 o                         
   6   7   2        224.08        249.70        13.16 o                         
   7   7   2       8226.53       8136.34       142.77 o                         
   8   7   2       2266.69       2215.17        40.30 o                         
   9   7   2        341.55        355.02        15.95 o                         
  10   7   2       4035.95       3787.77       109.87 o                         
  11   7   2        158.11        176.66        19.86 o                         
 -13   8   2          9.47         11.24        25.78 o                         
 -12   8   2         34.45         57.00        23.29 o                         
 -11   8   2         10.96         13.10        18.01 o                         
 -10   8   2          1.50         19.31        16.42 o                         
  -9   8   2        578.35        599.25        15.11 o                         
  -8   8   2          1.38         12.51        12.76 o                         
  -7   8   2        821.06        825.84        15.32 o                         
  -6   8   2        301.77        278.84        11.81 o                         
  -5   8   2       1212.65       1284.58        23.41 o                         
  -4   8   2          0.02         12.29        10.38 o                         
  -3   8   2        813.22        815.10        11.85 o                         
  -2   8   2        156.20        143.60        10.58 o                         
  -1   8   2        169.55        190.73        10.93 o                         
   0   8   2        455.38        528.62        11.07 o                         
   1   8   2       2514.50       2646.49        43.54 o                         
   2   8   2        947.40        993.25        19.73 o                         
   3   8   2       3107.12       3273.65        83.22 o                         
   4   8   2        453.61        485.47        16.71 o                         
   5   8   2        103.62        133.11        11.22 o                         
   6   8   2         25.40         24.03        14.57 o                         
   7   8   2        309.49        304.08        15.29 o                         
   8   8   2          5.16          9.31        15.46 o                         
   9   8   2        347.85        340.28        16.85 o                         
  10   8   2         45.95         46.79        20.69 o                         
  11   8   2         43.88         72.23        23.80 o                         
 -12   9   2        368.78        323.23        39.45 o                         
 -11   9   2         43.91         65.85        16.89 o                         
 -10   9   2       3879.60       3992.73       120.69 o                         
  -9   9   2        187.74        206.16        14.16 o                         
  -8   9   2       1894.84       2026.52        76.19 o                         
  -7   9   2       5914.01       5981.54       169.76 o                         
  -6   9   2        257.34        288.36        11.83 o                         
  -5   9   2       2030.60       2093.60        27.94 o                         
  -4   9   2        658.07        612.98        13.23 o                         
  -3   9   2       4171.10       4046.63        52.59 o                         
  -2   9   2       8634.73       8189.08        49.12 o                         
  -1   9   2       6044.72       6176.32        63.56 o                         
   0   9   2      14843.64      14296.09       112.61 o                         
   1   9   2       9840.08      10205.91       116.18 o                         
   2   9   2      10070.95      10335.06       229.49 o                         
   3   9   2        349.05        359.00        15.35 o                         
   4   9   2          2.89         18.92        10.42 o                         
   5   9   2       3251.29       3317.91        95.18 o                         
   6   9   2        642.37        638.94        34.29 o                         
   7   9   2       2013.75       2067.31        72.75 o                         
   8   9   2       2176.74       2272.59        68.79 o                         
   9   9   2       1142.15       1239.28        57.82 o                         
  10   9   2       1250.98       1201.51       158.49 o                         
  11   9   2        164.20        189.32        20.09 o                         
 -12  10   2        369.11        352.23        44.48 o                         
 -11  10   2       1388.53       1349.15       151.83 o                         
 -10  10   2         41.82         48.19        14.53 o                         
  -9  10   2       3415.05       3390.28        92.90 o                         
  -8  10   2       4529.08       4563.91       176.50 o                         
  -7  10   2       1991.19       2037.14        41.94 o                         
  -6  10   2       2758.88       2855.39        61.87 o                         
  -5  10   2         88.62         86.77        11.26 o                         
  -4  10   2       5558.57       5403.53        63.01 o                         
  -3  10   2        424.81        440.07        10.69 o                         
  -2  10   2       5306.83       5301.97        63.51 o                         
  -1  10   2      21923.77      21875.85       300.61 o                         
   0  10   2        160.88        170.60        10.20 o                         
   1  10   2       8122.91       7751.78       111.26 o                         
   2  10   2       4370.61       4278.21        87.89 o                         
   3  10   2       1176.97       1209.77        23.32 o                         
   4  10   2       1578.32       1689.48        56.31 o                         
   5  10   2        340.64        342.97        18.43 o                         
   6  10   2       7471.58       7572.34       187.85 o                         
   7  10   2       1225.31       1234.47        30.55 o                         
   8  10   2       2186.77       2244.04        67.20 o                         
   9  10   2       1906.03       1891.22        71.27 o                         
  10  10   2         45.60         40.72        16.02 o                         
  11  10   2       1051.08       1003.69        62.81 o                         
 -12  11   2         47.34         44.79        18.01 o                         
 -11  11   2          0.03          6.42        16.23 o                         
 -10  11   2         54.91         62.88        15.09 o                         
  -9  11   2         35.35         61.32        14.20 o                         
  -8  11   2       1254.18       1293.66        61.76 o                         
  -7  11   2        350.96        399.22        14.18 o                         
  -6  11   2        527.25        525.85        14.57 o                         
  -5  11   2        529.16        516.38        11.96 o                         
  -4  11   2       1474.08       1516.22        23.94 o                         
  -3  11   2        140.59        138.31         9.61 o                         
  -2  11   2       2765.94       2648.43        31.05 o                         
  -1  11   2         22.41         18.87         8.96 o                         
   0  11   2       1227.60       1239.59        15.55 o                         
   1  11   2        733.44        793.30        10.97 o                         
   2  11   2       1338.78       1334.89        24.63 o                         
   3  11   2        103.43         96.35        10.22 o                         
   4  11   2         44.46         62.74        10.60 o                         
   5  11   2       2739.97       2700.12        91.74 o                         
   6  11   2       1044.02       1034.70        34.28 o                         
   7  11   2          1.30         17.96        12.22 o                         
   8  11   2        583.20        614.29        22.00 o                         
   9  11   2         31.93         39.20        15.30 o                         
  10  11   2         32.63         44.71        16.88 o                         
 -12  12   2        245.64        193.42        29.86 o                         
 -11  12   2        466.80        457.86        54.11 o                         
 -10  12   2         45.81         59.78        15.09 o                         
  -9  12   2       4488.84       4580.83       132.99 o                         
  -8  12   2       1888.13       1941.80        63.49 o                         
  -7  12   2        230.97        240.97        15.37 o                         
  -6  12   2       1656.25       1717.87        39.15 o                         
  -5  12   2         38.86         62.77        11.15 o                         
  -4  12   2        599.68        652.60        11.31 o                         
  -3  12   2        723.08        730.52        10.69 o                         
  -2  12   2       6301.26       6061.33        68.09 o                         
  -1  12   2       6485.18       6366.10        86.33 o                         
   0  12   2         60.11         82.68         9.30 o                         
   1  12   2       7509.36       7421.97       129.99 o                         
   2  12   2       2900.28       3094.36        47.20 o                         
   3  12   2         72.91         87.77        10.56 o                         
   4  12   2        916.52        904.64        20.53 o                         
   5  12   2        508.15        503.94        20.06 o                         
   6  12   2       2030.74       2033.35        71.87 o                         
   7  12   2        206.74        218.33        13.17 o                         
   8  12   2       1137.98       1178.03        38.08 o                         
   9  12   2       1410.65       1430.28        77.35 o                         
  10  12   2          6.17         12.81        17.21 o                         
 -11  13   2        279.42        248.30        33.37 o                         
 -10  13   2       1926.13       1979.49        63.02 o                         
  -9  13   2        540.59        542.28        19.46 o                         
  -8  13   2       2521.30       2538.79        77.79 o                         
  -7  13   2       3872.55       3801.69        96.48 o                         
  -6  13   2        396.81        414.31        14.17 o                         
  -5  13   2       5813.70       5628.95       122.32 o                         
  -4  13   2        125.34        126.94        10.48 o                         
  -3  13   2       4420.36       4319.26        76.92 o                         
  -2  13   2       8656.50       8456.95       105.32 o                         
  -1  13   2        939.53        946.16        12.53 o                         
   0  13   2      12739.90      12453.92       142.07 o                         
   1  13   2        799.00        795.90        14.52 o                         
   2  13   2       3397.82       3435.44        55.47 o                         
   3  13   2       4701.92       4676.17       103.31 o                         
   4  13   2        497.24        552.05        21.12 o                         
   5  13   2       2599.51       2746.18        85.45 o                         
   6  13   2        268.00        303.77        11.76 o                         
   7  13   2       5458.07       5539.74       192.90 o                         
   8  13   2       1696.06       1747.25        60.23 o                         
   9  13   2         20.07         26.13        14.91 o                         
  10  13   2       1378.98       1290.56       163.16 o                         
 -11  14   2         70.71         55.62        16.62 o                         
 -10  14   2          2.01         16.08        15.80 o                         
  -9  14   2        453.96        462.13        16.74 o                         
  -8  14   2         47.23         62.18        12.83 o                         
  -7  14   2       1167.60       1206.48        36.21 o                         
  -6  14   2        977.54        968.21        22.64 o                         
  -5  14   2         68.20         68.82        13.25 o                         
  -4  14   2        834.32        889.33        12.66 o                         
  -3  14   2        849.42        911.84        16.91 o                         
  -2  14   2        288.66        301.09        10.66 o                         
  -1  14   2        865.95        866.10        14.65 o                         
   0  14   2         24.30         42.74         9.56 o                         
   1  14   2       1250.61       1232.76        26.87 o                         
   2  14   2        240.70        257.58        10.75 o                         
   3  14   2       1595.68       1651.91        47.33 o                         
   4  14   2       1599.33       1629.60        63.63 o                         
   5  14   2        111.84        120.07        11.72 o                         
   6  14   2       1028.34       1002.48        34.38 o                         
   7  14   2       1147.62       1221.61        38.47 o                         
   8  14   2         26.97         40.36        14.19 o                         
   9  14   2         49.89         59.46        15.96 o                         
  10  14   2        103.48        102.90        17.24 o                         
 -11  15   2         36.63         30.50        17.23 o                         
 -10  15   2        390.73        388.79        16.45 o                         
  -9  15   2         37.94         53.81        14.64 o                         
  -8  15   2        145.96        142.61        13.56 o                         
  -7  15   2       1681.49       1685.00        31.93 o                         
  -6  15   2         20.35         31.46        11.88 o                         
  -5  15   2       1909.62       1870.62        37.95 o                         
  -4  15   2        344.24        367.07        13.88 o                         
  -3  15   2         27.20         29.55        10.61 o                         
  -2  15   2        569.05        592.13        11.47 o                         
  -1  15   2        410.37        394.81        10.55 o                         
   0  15   2       1003.06       1018.58        15.85 o                         
   1  15   2        121.37        118.39        10.85 o                         
   2  15   2        681.23        693.89        19.81 o                         
   3  15   2       1085.30       1076.30        21.51 o                         
   4  15   2        486.20        463.61        11.88 o                         
   5  15   2        691.08        680.20        12.50 o                         
   6  15   2         59.99         91.96        12.36 o                         
   7  15   2        854.19        869.98        32.14 o                         
   8  15   2        251.99        266.15        14.05 o                         
   9  15   2          8.86         14.56        14.90 o                         
 -10  16   2         17.03         22.54        16.62 o                         
  -9  16   2        986.83       1033.44        23.09 o                         
  -8  16   2        145.37        184.90        13.43 o                         
  -7  16   2       1916.81       1985.70        51.79 o                         
  -6  16   2       5170.51       5088.25       128.30 o                         
  -5  16   2        104.08        112.59        11.29 o                         
  -4  16   2       8703.48       8584.54       114.27 o                         
  -3  16   2       2701.40       2710.72        66.49 o                         
  -2  16   2        175.11        207.19        11.53 o                         
  -1  16   2       4451.82       4340.85        65.29 o                         
   0  16   2         33.69         36.38        10.99 o                         
   1  16   2       4101.38       4085.26        92.98 o                         
   2  16   2        856.63        903.28        20.42 o                         
   3  16   2       3405.24       3470.92       110.13 o                         
   4  16   2       6182.46       6194.27       185.32 o                         
   5  16   2          7.69         16.09        11.89 o                         
   6  16   2       2130.00       2181.50        60.97 o                         
   7  16   2        870.69        967.14        23.49 o                         
   8  16   2        226.29        221.48        14.72 o                         
   9  16   2       1510.98       1471.03       105.85 o                         
 -10  17   2        321.66        307.46        16.84 o                         
  -9  17   2          3.67         20.36        15.03 o                         
  -8  17   2        530.02        537.96        21.74 o                         
  -7  17   2        182.48        202.89        12.98 o                         
  -6  17   2        378.38        406.55        13.09 o                         
  -5  17   2       3607.45       3543.92        93.48 o                         
  -4  17   2       1420.96       1392.11        27.51 o                         
  -3  17   2       1874.50       1830.48        29.90 o                         
  -2  17   2        446.34        421.10        11.54 o                         
  -1  17   2         36.44         52.77        11.51 o                         
   0  17   2        275.51        280.97        12.79 o                         
   1  17   2         49.59         66.10         9.65 o                         
   2  17   2       1966.61       1939.10        34.58 o                         
   3  17   2       2345.74       2336.57        64.32 o                         
   4  17   2        439.46        465.41        18.54 o                         
   5  17   2       3054.51       3029.75        97.15 o                         
   6  17   2        179.66        194.02        13.16 o                         
   7  17   2          9.61         24.14        12.94 o                         
   8  17   2        298.30        297.16        14.72 o                         
  -9  18   2         27.05         41.61        14.75 o                         
  -8  18   2        168.16        165.08        14.01 o                         
  -7  18   2        182.21        191.12        13.75 o                         
  -6  18   2        625.10        634.85        20.67 o                         
  -5  18   2        200.90        208.94        12.87 o                         
  -4  18   2        292.14        300.29        12.02 o                         
  -3  18   2         43.43         66.11        11.40 o                         
  -2  18   2         45.81         55.17        10.64 o                         
  -1  18   2        257.63        254.56        11.36 o                         
   0  18   2         47.38         55.67        11.15 o                         
   1  18   2         66.26         67.34        10.68 o                         
   2  18   2        183.68        203.53        11.49 o                         
   3  18   2        655.81        672.58        13.58 o                         
   4  18   2        163.82        191.54        12.15 o                         
   5  18   2        101.59        115.40        12.41 o                         
   6  18   2        222.11        245.72        13.75 o                         
   7  18   2         79.86         89.08        14.95 o                         
   8  18   2         50.78         57.91        15.65 o                         
  -9  19   2         21.18         28.47        16.69 o                         
  -8  19   2        730.98        744.42        15.11 o                         
  -7  19   2       1116.49       1021.76        34.42 o                         
  -6  19   2        519.74        519.82        15.51 o                         
  -5  19   2       3418.22       3479.39       112.33 o                         
  -4  19   2        894.76        890.48        15.26 o                         
  -3  19   2       2699.95       2692.49        32.62 o                         
  -2  19   2       1373.96       1431.16        27.85 o                         
  -1  19   2        256.71        268.30        11.61 o                         
   0  19   2       1212.73       1218.14        32.66 o                         
   1  19   2        725.84        718.40        14.29 o                         
   2  19   2       3173.48       3198.21        35.33 o                         
   3  19   2       1234.05       1292.06        39.05 o                         
   4  19   2        991.72        988.03        31.86 o                         
   5  19   2       3361.40       3313.11        92.38 o                         
   6  19   2        306.61        322.22        13.68 o                         
   7  19   2        223.33        229.63        14.81 o                         
  -8  20   2        483.92        480.93        21.98 o                         
  -7  20   2        533.45        521.25        14.97 o                         
  -6  20   2       1055.85       1016.90        40.14 o                         
  -5  20   2          0.00         10.22        13.97 o                         
  -4  20   2       2626.39       2647.43        63.65 o                         
  -3  20   2        578.20        616.31        12.59 o                         
  -2  20   2        380.30        377.26        13.28 o                         
  -1  20   2       1308.46       1323.17        23.86 o                         
   0  20   2         15.49         25.40        11.69 o                         
   1  20   2       2322.57       2333.15        22.28 o                         
   2  20   2        853.34        865.24        13.12 o                         
   3  20   2        686.87        739.06        20.56 o                         
   4  20   2       1787.10       1806.68        55.08 o                         
   5  20   2          2.38         22.31        12.81 o                         
   6  20   2        484.35        452.78        14.26 o                         
   7  20   2        261.14        221.43        14.95 o                         
  -7  21   2         40.34         61.58        14.35 o                         
  -6  21   2          3.79         13.46        13.70 o                         
  -5  21   2        115.38        117.65        13.63 o                         
  -4  21   2        276.62        294.43        12.67 o                         
  -3  21   2          5.09         28.18        11.68 o                         
  -2  21   2         77.64         57.54        11.99 o                         
  -1  21   2         46.05         55.88        12.19 o                         
   0  21   2         58.13         70.95        12.43 o                         
   1  21   2        266.35        267.26        12.51 o                         
   2  21   2         39.36         43.58        12.19 o                         
   3  21   2         19.14         24.71        14.13 o                         
   4  21   2        331.67        316.06        13.49 o                         
   5  21   2          4.37         23.40        14.04 o                         
   6  21   2        213.36        192.59        15.09 o                         
  -7  22   2        371.23        395.07        15.63 o                         
  -6  22   2       1402.16       1283.65        34.72 o                         
  -5  22   2         96.34         93.15        14.07 o                         
  -4  22   2       1420.95       1376.55        25.76 o                         
  -3  22   2       1134.95       1092.68        18.40 o                         
  -2  22   2        451.26        439.51        12.70 o                         
  -1  22   2        592.33        572.02        17.19 o                         
   0  22   2        111.37        126.28        12.62 o                         
   1  22   2       2328.89       2280.18        42.13 o                         
   2  22   2        183.76        199.25        13.13 o                         
   3  22   2        896.86        936.97        31.67 o                         
   4  22   2       1378.11       1313.34        42.96 o                         
   5  22   2          2.92         16.26        14.73 o                         
  -6  23   2        137.11        136.47        15.66 o                         
  -5  23   2        705.63        623.34        27.44 o                         
  -4  23   2         14.72         18.56        13.60 o                         
  -3  23   2       1327.53       1214.87        28.95 o                         
  -2  23   2        806.06        791.09        27.82 o                         
  -1  23   2         20.48         46.52        13.30 o                         
   0  23   2       2148.23       2043.44        40.00 o                         
   1  23   2        123.15        126.51        12.56 o                         
   2  23   2        983.78        911.84        14.72 o                         
   3  23   2        858.95        821.16        16.81 o                         
   4  23   2        138.53        157.94        13.73 o                         
  -4  24   2          6.04         18.65        14.69 o                         
  -3  24   2          0.04          9.69        13.95 o                         
  -2  24   2        310.24        304.63        15.46 o                         
  -1  24   2         10.29         25.81        13.65 o                         
   0  24   2        154.62        161.32        14.12 o                         
   1  24   2        135.33        158.19        14.09 o                         
   2  24   2        210.83        229.92        14.13 o                         
   3  24   2          3.28         19.60        15.09 o                         
  -2  25   2        954.79        844.69        21.37 o                         
  -1  25   2        202.32        188.34        15.03 o                         
   0  25   2        819.62        749.12        18.78 o                         
 -13   1   3         55.99         58.11        21.44 o                         
 -12   1   3       2377.77       2493.33        44.65 o                         
 -11   1   3        201.16        209.34        16.78 o                         
 -10   1   3        259.47        283.72        15.72 o                         
  -9   1   3       2872.62       2950.87        63.12 o                         
  -8   1   3         61.98         72.45        13.10 o                         
  -7   1   3       4869.44       4755.13        98.95 o                         
  -6   1   3        361.92        405.05        13.02 o                         
  -5   1   3       9708.70       9434.55       148.65 o                         
  -4   1   3      11675.87      11310.27       160.79 o                         
  -3   1   3       2659.68       2553.46        49.95 o                         
  -2   1   3       7486.29       7149.99       122.48 o                         
  -1   1   3       8928.41       8675.77       188.67 o                         
   0   1   3       2980.48       2996.71        31.77 o                         
   1   1   3       9879.76       9348.33       115.25 o                         
   2   1   3       1160.83       1222.60        23.17 o                         
   3   1   3       4496.73       4087.96        62.95 o                         
   4   1   3        566.60        626.09        15.77 o                         
   5   1   3       9234.82       9041.51       179.72 o                         
   6   1   3       5166.57       4982.82       124.91 o                         
   7   1   3         80.86         87.89        13.58 o                         
   8   1   3       1768.02       1826.65        43.42 o                         
   9   1   3        447.42        479.43        19.43 o                         
  10   1   3        814.86        803.00        19.97 o                         
  11   1   3        474.12        495.40        20.78 o                         
 -13   2   3       2548.39       2552.85        95.47 o                         
 -12   2   3         66.68         93.80        21.03 o                         
 -11   2   3       2285.55       2345.63        40.04 o                         
 -10   2   3       2120.64       2203.33        53.45 o                         
  -9   2   3        673.10        721.76        16.24 o                         
  -8   2   3       3864.18       3943.34        82.19 o                         
  -7   2   3        183.17        196.58        13.23 o                         
  -6   2   3       4623.20       4713.59        99.51 o                         
  -5   2   3      10775.63      10722.87       225.84 o                         
  -4   2   3       5876.00       6044.40        93.13 o                         
  -3   2   3      21361.39      20185.72       553.14 o                         
  -2   2   3       1533.86       1363.30        21.19 o                         
  -1   2   3      13599.49      12862.94       309.52 o                         
   0   2   3       7100.94       6852.09       145.21 o                         
   1   2   3       1434.61       1297.42        15.49 o                         
   2   2   3      11066.90      10313.82       146.73 o                         
   3   2   3        164.72        183.28        11.80 o                         
   4   2   3       6507.98       6205.97       101.11 o                         
   5   2   3       4562.50       4403.80        90.45 o                         
   6   2   3       2578.76       2544.80        54.54 o                         
   7   2   3       5208.34       5116.40       113.76 o                         
   8   2   3        383.92        379.17        16.07 o                         
   9   2   3       1730.72       1771.62        35.81 o                         
  10   2   3        864.59        897.26        19.31 o                         
  11   2   3        277.83        275.07        19.31 o                         
 -13   3   3          1.95         15.08        22.29 o                         
 -12   3   3         33.79         51.44        20.21 o                         
 -11   3   3        178.44        195.77        16.18 o                         
 -10   3   3       1234.66       1242.09        29.67 o                         
  -9   3   3        234.04        253.96        14.48 o                         
  -8   3   3         82.56         77.35        13.73 o                         
  -7   3   3        225.64        207.72        13.60 o                         
  -6   3   3       1976.86       2010.85        28.90 o                         
  -5   3   3         39.16         57.01        12.20 o                         
  -4   3   3        752.59        734.51        14.25 o                         
  -3   3   3      10476.57      10682.86       161.42 o                         
  -2   3   3          4.14         25.91        11.79 o                         
  -1   3   3          6.96         13.94        11.69 o                         
   0   3   3         52.25         61.27        11.00 o                         
   1   3   3       1129.96       1177.10        28.79 o                         
   2   3   3        351.49        388.09        12.05 o                         
   3   3   3       4147.25       4015.78        71.48 o                         
   4   3   3        188.64        190.71        12.03 o                         
   5   3   3        700.18        716.25        14.64 o                         
   6   3   3        200.38        195.85        13.41 o                         
   7   3   3          8.22          0.03        13.89 o                         
   8   3   3         32.56         54.89        14.72 o                         
   9   3   3         19.84          8.08        17.68 o                         
  10   3   3         30.18         43.84        18.34 o                         
  11   3   3        156.00        156.48        18.96 o                         
 -13   4   3        480.21        426.48        51.90 o                         
 -12   4   3        120.29        129.16        21.30 o                         
 -11   4   3       1096.68       1142.72        18.29 o                         
 -10   4   3       1270.95       1304.98        24.13 o                         
  -9   4   3          3.02         22.78        13.77 o                         
  -8   4   3       2997.75       2945.07        70.69 o                         
  -7   4   3        215.52        231.49        12.87 o                         
  -6   4   3       6697.85       6718.04        98.47 o                         
  -5   4   3       1279.79       1281.66        34.29 o                         
  -4   4   3        914.35        782.42        16.87 o                         
  -3   4   3       8193.56       7884.01        97.39 o                         
  -2   4   3       1303.82       1450.86        25.37 o                         
  -1   4   3       8654.44       8418.55       179.86 o                         
   0   4   3       4106.67       3890.85        80.43 o                         
   1   4   3       1595.88       1774.90        50.83 o                         
   2   4   3       2979.05       2887.42        77.36 o                         
   3   4   3          8.04         16.04        10.92 o                         
   4   4   3       8359.84       8091.95       174.76 o                         
   5   4   3       1430.96       1397.68        26.98 o                         
   6   4   3        281.81        307.68        13.27 o                         
   7   4   3       2446.76       2374.01        56.90 o                         
   8   4   3         35.27         32.37        15.38 o                         
   9   4   3        597.38        617.94        23.11 o                         
  10   4   3        328.78        330.18        20.22 o                         
  11   4   3        190.06        157.48        18.39 o                         
 -13   5   3          0.05          9.24        22.31 o                         
 -12   5   3       2801.98       2641.15       299.65 o                         
 -11   5   3        812.54        851.77        23.86 o                         
 -10   5   3        962.56        937.27        17.31 o                         
  -9   5   3       3853.00       3924.90        75.77 o                         
  -8   5   3        673.50        701.34        19.35 o                         
  -7   5   3       6801.52       6723.18       111.12 o                         
  -6   5   3       3473.53       3494.94        62.85 o                         
  -5   5   3       5272.98       5180.61        88.50 o                         
  -4   5   3       9640.10       9725.38       129.26 o                         
  -3   5   3          0.98         11.10        11.38 o                         
  -2   5   3      14092.85      13931.53       220.18 o                         
  -1   5   3       2074.49       2237.05        33.13 o                         
   0   5   3      10028.33       9709.08       257.71 o                         
   1   5   3       9039.06       8805.70       216.83 o                         
   2   5   3        807.33        851.89        34.58 o                         
   3   5   3      15317.91      15060.90       460.15 o                         
   4   5   3       2177.69       2118.37        44.13 o                         
   5   5   3       2584.46       2461.98        43.67 o                         
   6   5   3       2977.11       2918.83        46.75 o                         
   7   5   3        185.97        180.96        14.20 o                         
   8   5   3       5811.53       5468.37        85.00 o                         
   9   5   3        339.64        313.59        40.59 o                         
  10   5   3       1151.98       1117.56        22.57 o                         
  11   5   3        858.00        796.24        26.28 o                         
 -13   6   3         47.04         25.05        23.90 o                         
 -12   6   3         12.85         17.06        18.39 o                         
 -11   6   3        769.41        801.15        20.23 o                         
 -10   6   3          5.63         13.50        14.64 o                         
  -9   6   3        673.98        671.67        15.40 o                         
  -8   6   3       1960.51       1997.15        38.57 o                         
  -7   6   3       1015.82        992.44        25.88 o                         
  -6   6   3       2367.17       2518.39        73.18 o                         
  -5   6   3       1975.58       1871.60        37.47 o                         
  -4   6   3         45.96         56.02        11.72 o                         
  -3   6   3       1110.96       1055.67        22.62 o                         
  -2   6   3        791.45        863.25        13.11 o                         
  -1   6   3       1744.56       1763.79        33.00 o                         
   0   6   3       3096.31       3148.86        57.96 o                         
   1   6   3       2225.97       2097.83        47.33 o                         
   2   6   3       4634.76       4647.84       129.80 o                         
   3   6   3       2112.81       2154.75        60.95 o                         
   4   6   3       2057.52       2027.37        46.02 o                         
   5   6   3         87.52        120.04        13.38 o                         
   6   6   3       1075.24       1089.14        24.85 o                         
   7   6   3        735.14        758.28        14.55 o                         
   8   6   3        350.54        366.74        16.61 o                         
   9   6   3        497.35        439.77        52.68 o                         
  10   6   3        120.42        119.64        18.95 o                         
  11   6   3        114.79        125.48        20.26 o                         
 -13   7   3          0.24         18.54        25.31 o                         
 -12   7   3        206.89        188.98        29.86 o                         
 -11   7   3        344.12        363.62        19.95 o                         
 -10   7   3        974.35       1041.19        22.15 o                         
  -9   7   3       1763.98       1797.22        43.99 o                         
  -8   7   3         16.29         34.87        13.29 o                         
  -7   7   3       2883.37       2842.75        65.82 o                         
  -6   7   3          0.63          2.28        11.98 o                         
  -5   7   3          6.23          6.54        11.29 o                         
  -4   7   3       6668.16       6689.82       157.17 o                         
  -3   7   3        566.42        603.36        15.58 o                         
  -2   7   3       1903.25       1757.77        30.04 o                         
  -1   7   3       5872.90       5984.62       123.92 o                         
   0   7   3       7269.74       7426.23       141.94 o                         
   1   7   3       2144.23       2176.44        45.56 o                         
   2   7   3        309.21        348.58        11.30 o                         
   3   7   3       2293.02       2327.05        71.56 o                         
   4   7   3       1444.66       1449.62        35.25 o                         
   5   7   3        329.12        364.86        12.27 o                         
   6   7   3        308.16        311.14        14.04 o                         
   7   7   3        147.83        143.79        14.63 o                         
   8   7   3       2121.95       1996.60        49.85 o                         
   9   7   3         13.35         20.33        17.88 o                         
  10   7   3        126.54        150.51        21.52 o                         
  11   7   3        137.66        149.00        24.67 o                         
 -13   8   3       1054.71        982.31        27.72 o                         
 -12   8   3          0.44          6.82        17.57 o                         
 -11   8   3        803.79        818.90        42.09 o                         
 -10   8   3       2360.59       2352.98        64.59 o                         
  -9   8   3       1395.10       1384.51        36.15 o                         
  -8   8   3       7864.01       7963.61       164.50 o                         
  -7   8   3        645.08        680.01        15.30 o                         
  -6   8   3       5262.24       5259.21        95.42 o                         
  -5   8   3       2748.85       2693.45        57.89 o                         
  -4   8   3       3172.67       3135.27        61.51 o                         
  -3   8   3       3545.35       3725.19        81.55 o                         
  -2   8   3       1075.16       1201.31        34.21 o                         
  -1   8   3      12166.20      12023.02       163.20 o                         
   0   8   3       3940.49       3901.05        52.87 o                         
   1   8   3       3927.35       4086.51        95.28 o                         
   2   8   3      18683.81      18368.58       548.29 o                         
   3   8   3          7.05         33.84        10.82 o                         
   4   8   3       4056.40       4194.30       107.18 o                         
   5   8   3       2205.35       2242.76        73.94 o                         
   6   8   3       1310.85       1359.89        47.26 o                         
   7   8   3       3420.67       3517.92        99.52 o                         
   8   8   3         13.79         23.07        15.36 o                         
   9   8   3       3168.55       3010.77       419.34 o                         
  10   8   3        436.77        430.17       103.04 o                         
 -12   9   3        192.65        181.55        24.30 o                         
 -11   9   3        305.08        314.78        16.97 o                         
 -10   9   3        908.14        943.19        31.19 o                         
  -9   9   3        878.81        893.55        21.19 o                         
  -8   9   3         33.36         35.56        13.50 o                         
  -7   9   3       6010.46       6001.14       128.76 o                         
  -6   9   3          1.02          6.26        12.43 o                         
  -5   9   3        128.19        154.06        11.98 o                         
  -4   9   3       4179.04       4300.78        80.36 o                         
  -3   9   3        338.88        373.29        11.48 o                         
  -2   9   3       2783.03       2786.87        52.49 o                         
  -1   9   3       1559.84       1582.05        30.59 o                         
   0   9   3      13013.69      13064.41       185.26 o                         
   1   9   3       4219.75       4504.05        80.41 o                         
   2   9   3          9.02         17.52        10.86 o                         
   3   9   3       1146.60       1187.85        29.33 o                         
   4   9   3       2156.68       2135.03        59.20 o                         
   5   9   3         84.23         93.26        12.09 o                         
   6   9   3        854.17        911.74        34.52 o                         
   7   9   3         92.82         93.87        13.38 o                         
   8   9   3       1723.07       1781.49        46.46 o                         
   9   9   3          2.43          9.45        14.60 o                         
  10   9   3        252.08        235.04        31.91 o                         
 -12  10   3         62.63         57.51        18.16 o                         
 -11  10   3        242.34        264.07        16.74 o                         
 -10  10   3          5.09         14.36        17.39 o                         
  -9  10   3        574.43        597.52        16.29 o                         
  -8  10   3       1025.66       1075.48        18.14 o                         
  -7  10   3        167.40        171.07        13.76 o                         
  -6  10   3         17.01         34.99        11.81 o                         
  -5  10   3       1723.22       1801.08        39.80 o                         
  -4  10   3        147.01        162.30        11.28 o                         
  -3  10   3       1115.95       1199.10        24.64 o                         
  -2  10   3        911.71        913.88        21.08 o                         
  -1  10   3        152.19        144.15         9.91 o                         
   0  10   3       1923.92       2021.98        33.73 o                         
   1  10   3       2529.06       2528.46        49.88 o                         
   2  10   3        487.18        494.16        11.28 o                         
   3  10   3       1856.91       1885.71        46.15 o                         
   4  10   3       2268.18       2268.24        52.47 o                         
   5  10   3        222.43        210.38        11.89 o                         
   6  10   3        370.83        414.58        15.46 o                         
   7  10   3        548.98        574.61        26.87 o                         
   8  10   3        203.49        231.61        14.74 o                         
   9  10   3         94.11         85.12        15.09 o                         
  10  10   3         18.35         19.23        17.87 o                         
 -12  11   3        940.46        862.75       103.37 o                         
 -11  11   3         34.15         49.62        15.69 o                         
 -10  11   3        833.35        870.95        35.55 o                         
  -9  11   3       6702.19       6741.63       149.79 o                         
  -8  11   3        722.18        720.44        14.41 o                         
  -7  11   3       3409.89       3474.03        71.28 o                         
  -6  11   3       3795.65       3881.15        80.50 o                         
  -5  11   3       2070.25       2075.39        46.50 o                         
  -4  11   3       2631.14       2636.13        51.62 o                         
  -3  11   3         20.33         33.79        10.33 o                         
  -2  11   3       9636.51       9368.29       130.95 o                         
  -1  11   3       1318.81       1370.33        29.21 o                         
   0  11   3       5416.52       5473.28        75.28 o                         
   1  11   3       8664.24       8621.29       168.29 o                         
   2  11   3        591.99        590.98        18.51 o                         
   3  11   3       4012.16       4141.77       111.35 o                         
   4  11   3       1501.59       1555.27        45.10 o                         
   5  11   3       3733.50       3742.44       142.41 o                         
   6  11   3       3621.39       3702.12       126.00 o                         
   7  11   3        142.36        166.59        15.50 o                         
   8  11   3        981.22       1004.86        31.31 o                         
   9  11   3        566.09        547.75        71.46 o                         
  10  11   3       1504.93       1407.53       167.50 o                         
 -12  12   3         46.40         50.31        18.72 o                         
 -11  12   3        404.26        392.15        17.77 o                         
 -10  12   3        496.71        495.35        17.53 o                         
  -9  12   3         74.32         98.98        15.56 o                         
  -8  12   3       2973.16       2985.89        60.16 o                         
  -7  12   3        124.66        124.07        13.36 o                         
  -6  12   3       4056.19       4045.32        92.55 o                         
  -5  12   3        400.08        429.36        12.41 o                         
  -4  12   3        417.55        416.97        11.09 o                         
  -3  12   3       5193.01       5057.22        83.81 o                         
  -2  12   3        157.64        183.58        10.55 o                         
  -1  12   3       3042.74       3104.35        45.43 o                         
   0  12   3       7617.20       7609.53       109.09 o                         
   1  12   3       2953.88       3025.15        70.27 o                         
   2  12   3        994.58       1022.65        24.18 o                         
   3  12   3        138.56        144.30        10.40 o                         
   4  12   3       2338.90       2410.36        62.11 o                         
   5  12   3        808.79        796.89        30.06 o                         
   6  12   3        578.02        571.47        30.95 o                         
   7  12   3       2512.58       2628.00        84.21 o                         
   8  12   3         10.38         27.80        13.38 o                         
   9  12   3        325.26        300.62        44.78 o                         
 -11  13   3          0.89          7.93        16.84 o                         
 -10  13   3        140.10        168.21        15.97 o                         
  -9  13   3        212.42        224.93        16.10 o                         
  -8  13   3        129.59        151.84        12.99 o                         
  -7  13   3        677.55        719.88        15.06 o                         
  -6  13   3          4.18         20.97        12.53 o                         
  -5  13   3        285.94        274.46        12.56 o                         
  -4  13   3       1104.03       1086.43        20.08 o                         
  -3  13   3       1226.30       1204.66        22.23 o                         
  -2  13   3        411.79        400.15        11.98 o                         
  -1  13   3        180.74        211.06        10.93 o                         
   0  13   3        827.40        844.15        17.52 o                         
   1  13   3         47.41         41.54        10.03 o                         
   2  13   3        708.49        711.24        19.84 o                         
   3  13   3        541.37        582.03        12.91 o                         
   4  13   3        288.33        316.26        18.71 o                         
   5  13   3        208.59        210.74        11.72 o                         
   6  13   3        759.49        764.54        25.46 o                         
   7  13   3         16.68         25.39        13.33 o                         
   8  13   3         25.38         34.73        14.27 o                         
   9  13   3        360.95        355.02        43.75 o                         
 -11  14   3        927.52        913.58        39.54 o                         
 -10  14   3        931.32        940.57        37.12 o                         
  -9  14   3        357.57        350.17        16.80 o                         
  -8  14   3       1625.68       1596.83        30.94 o                         
  -7  14   3        248.37        267.69        13.32 o                         
  -6  14   3       3061.14       3042.73        49.48 o                         
  -5  14   3       3557.44       3713.52        80.68 o                         
  -4  14   3        369.27        386.02        11.44 o                         
  -3  14   3       2494.93       2457.30        32.16 o                         
  -2  14   3        163.11        190.00        10.40 o                         
  -1  14   3       9431.43       9464.39       162.88 o                         
   0  14   3        600.97        635.90        11.22 o                         
   1  14   3         30.67         40.17        10.48 o                         
   2  14   3       7360.05       7419.23       203.16 o                         
   3  14   3        125.69        134.48        11.19 o                         
   4  14   3       1196.77       1230.74        31.84 o                         
   5  14   3       2836.01       2910.43       111.42 o                         
   6  14   3       1563.31       1570.14        52.39 o                         
   7  14   3        864.21        901.83        24.18 o                         
   8  14   3         20.23         28.41        14.34 o                         
   9  14   3       1823.07       1730.18       204.39 o                         
 -11  15   3        764.75        631.58        27.82 o                         
 -10  15   3        702.70        700.37        34.12 o                         
  -9  15   3        297.64        326.10        14.78 o                         
  -8  15   3         68.49         80.81        15.52 o                         
  -7  15   3       3255.78       3257.96        64.51 o                         
  -6  15   3         11.85         15.67        12.53 o                         
  -5  15   3       1984.82       2079.45        49.42 o                         
  -4  15   3       5491.04       5348.22        87.75 o                         
  -3  15   3       1387.89       1422.39        25.23 o                         
  -2  15   3       4428.74       4402.98        89.39 o                         
  -1  15   3       3729.31       3709.14        41.49 o                         
   0  15   3        647.06        655.42        14.13 o                         
   1  15   3       2408.66       2428.13        49.29 o                         
   2  15   3          5.20          4.19        11.76 o                         
   3  15   3       4051.06       4020.70       113.27 o                         
   4  15   3         30.40         36.66        11.99 o                         
   5  15   3       1943.09       2019.68        81.06 o                         
   6  15   3       1211.29       1219.13        43.98 o                         
   7  15   3          2.98         15.15        13.95 o                         
   8  15   3       1748.12       1712.71        54.55 o                         
 -10  16   3        114.00        110.05        17.23 o                         
  -9  16   3        101.18        114.83        15.48 o                         
  -8  16   3          0.11          6.63        13.67 o                         
  -7  16   3          7.24         10.64        14.84 o                         
  -6  16   3          0.09         -2.86        12.14 o                         
  -5  16   3          5.98          6.24        12.24 o                         
  -4  16   3         25.03         30.07        11.42 o                         
  -3  16   3          3.15          4.90        11.27 o                         
  -2  16   3         67.87         79.79        10.89 o                         
  -1  16   3        281.26        308.87        10.86 o                         
   0  16   3        182.58        178.88        11.26 o                         
   1  16   3        252.50        256.30        11.35 o                         
   2  16   3        686.41        700.52        11.35 o                         
   3  16   3        567.79        571.80        13.24 o                         
   4  16   3         27.53         55.56        13.33 o                         
   5  16   3        310.59        301.11        15.23 o                         
   6  16   3         66.29         89.55        13.01 o                         
   7  16   3          1.98         15.71        14.05 o                         
   8  16   3        205.60        217.16        14.84 o                         
 -10  17   3         78.93         90.59        17.13 o                         
  -9  17   3        735.56        730.79        17.32 o                         
  -8  17   3        197.79        191.71        14.35 o                         
  -7  17   3        319.00        322.87        15.49 o                         
  -6  17   3       1234.29       1257.26        32.73 o                         
  -5  17   3       2472.97       2478.25        32.32 o                         
  -4  17   3       2114.35       2064.27        30.41 o                         
  -3  17   3          1.67         11.19        11.17 o                         
  -2  17   3       2502.35       2498.05        44.66 o                         
  -1  17   3         40.52         59.13        11.16 o                         
   0  17   3        374.91        418.14        11.01 o                         
   1  17   3       1678.74       1690.16        26.92 o                         
   2  17   3        197.15        184.25        11.29 o                         
   3  17   3       2572.48       2480.28        73.44 o                         
   4  17   3        310.55        287.10        14.30 o                         
   5  17   3       1198.54       1245.77        47.67 o                         
   6  17   3        546.06        596.75        27.37 o                         
   7  17   3        488.17        487.37        15.37 o                         
   8  17   3        755.30        692.30        45.39 o                         
  -9  18   3        183.60        190.48        16.65 o                         
  -8  18   3        665.44        633.03        15.53 o                         
  -7  18   3         57.47         63.18        14.31 o                         
  -6  18   3       1685.55       1688.59        43.47 o                         
  -5  18   3       1288.76       1288.29        22.01 o                         
  -4  18   3       1085.93       1061.45        21.07 o                         
  -3  18   3       9479.08       9422.48       108.43 o                         
  -2  18   3         55.81         75.82        11.09 o                         
  -1  18   3        912.05        918.69        13.09 o                         
   0  18   3       1477.74       1540.39        30.37 o                         
   1  18   3        362.10        378.66        12.67 o                         
   2  18   3       2010.26       2015.31        41.72 o                         
   3  18   3        416.78        432.21        14.84 o                         
   4  18   3       4339.72       4308.90       152.13 o                         
   5  18   3        190.93        199.65        13.15 o                         
   6  18   3        131.12        134.50        13.88 o                         
   7  18   3       2522.64       2479.51        83.46 o                         
  -9  19   3        152.20        160.90        16.69 o                         
  -8  19   3         39.05         52.20        15.90 o                         
  -7  19   3         43.53         51.20        13.81 o                         
  -6  19   3        532.53        515.58        14.07 o                         
  -5  19   3        825.74        832.10        30.03 o                         
  -4  19   3          8.57          6.47        13.92 o                         
  -3  19   3        324.70        318.94        13.30 o                         
  -2  19   3        230.79        238.89        13.55 o                         
  -1  19   3        465.48        466.21        16.24 o                         
   0  19   3         14.98         27.94        13.16 o                         
   1  19   3        506.85        541.26        14.47 o                         
   2  19   3         11.79         23.08        12.34 o                         
   3  19   3       1116.25       1117.69        36.90 o                         
   4  19   3        129.63        141.04        12.71 o                         
   5  19   3          3.43         21.18        13.61 o                         
   6  19   3        110.72        117.54        14.43 o                         
  -8  20   3        454.28        458.70        19.54 o                         
  -7  20   3         48.78         57.31        15.15 o                         
  -6  20   3        139.36        148.95        14.41 o                         
  -5  20   3        531.31        535.24        20.51 o                         
  -4  20   3        797.27        857.47        20.71 o                         
  -3  20   3       1067.26       1010.32        13.96 o                         
  -2  20   3        221.27        239.62        12.77 o                         
  -1  20   3       1157.45       1148.21        15.41 o                         
   0  20   3        100.44        131.45        13.11 o                         
   1  20   3          6.21         14.47        12.16 o                         
   2  20   3       1233.88       1267.38        24.00 o                         
   3  20   3        144.91        149.99        12.90 o                         
   4  20   3        386.84        365.12        16.10 o                         
   5  20   3        532.15        518.11        18.18 o                         
   6  20   3        755.99        722.94        25.44 o                         
  -7  21   3       1165.48       1094.41        25.81 o                         
  -6  21   3        125.56        134.65        14.34 o                         
  -5  21   3        464.68        453.34        14.47 o                         
  -4  21   3       2753.91       2712.59        45.28 o                         
  -3  21   3        666.97        647.38        18.97 o                         
  -2  21   3       1746.19       1682.61        34.62 o                         
  -1  21   3        944.49        900.52        23.82 o                         
   0  21   3       1628.30       1662.17        39.97 o                         
   1  21   3       1113.46       1149.50        36.32 o                         
   2  21   3         11.47         18.02        12.54 o                         
   3  21   3       1523.21       1415.38        30.26 o                         
   4  21   3        275.86        298.49        13.40 o                         
   5  21   3       1182.10       1078.61        27.13 o                         
  -6  22   3        233.27        227.38        14.78 o                         
  -5  22   3        455.57        466.51        14.55 o                         
  -4  22   3         48.38         65.84        12.74 o                         
  -3  22   3        264.31        281.94        13.73 o                         
  -2  22   3         12.44         22.86        13.67 o                         
  -1  22   3        705.73        708.89        13.19 o                         
   0  22   3        168.30        166.01        12.89 o                         
   1  22   3          2.90          7.01        13.42 o                         
   2  22   3       1098.80       1116.15        24.30 o                         
   3  22   3          6.34         17.64        13.48 o                         
   4  22   3         51.73         77.58        14.54 o                         
  -5  23   3        308.35        294.80        15.78 o                         
  -4  23   3         48.01         44.50        13.60 o                         
  -3  23   3         50.95         58.84        13.55 o                         
  -2  23   3        632.88        644.02        14.37 o                         
  -1  23   3        181.76        192.79        13.84 o                         
   0  23   3         58.68         58.93        13.61 o                         
   1  23   3        177.02        172.97        13.63 o                         
   2  23   3        201.26        187.51        14.73 o                         
   3  23   3        181.02        158.62        14.61 o                         
  -3  24   3       1066.63        889.11        46.79 o                         
  -2  24   3         10.87         23.41        14.63 o                         
  -1  24   3       1189.52       1092.26        34.58 o                         
   0  24   3        892.23        805.93        17.75 o                         
   1  24   3        574.01        531.62        24.58 o                         
 -13   0   4        542.95        591.82       175.30 o                         
 -12   0   4       2453.73       2308.00       403.32 o                         
 -11   0   4       1851.98       1906.98        57.25 o                         
 -10   0   4       3831.81       4110.86       137.39 o                         
  -9   0   4       1690.63       1758.63        60.74 o                         
  -8   0   4       4196.84       4327.56       129.15 o                         
  -7   0   4       5474.11       5560.70       148.45 o                         
  -6   0   4        634.75        643.94        28.69 o                         
  -5   0   4       5475.72       5314.65       125.57 o                         
  -4   0   4       1636.28       1583.80        41.36 o                         
  -3   0   4      18393.06      17537.58       307.68 o                         
  -2   0   4      33245.89      32113.33       974.08 o                         
  -1   0   4       4335.15       4433.20        81.78 o                         
   0   0   4      20954.60      18440.88       242.82 o                         
   1   0   4       6034.49       5600.43        92.30 o                         
   2   0   4       1014.89        982.72        27.43 o                         
   3   0   4       2050.49       1801.07        67.79 o                         
   4   0   4        486.61        573.50        18.26 o                         
   5   0   4       3739.25       3644.31       112.86 o                         
   6   0   4        236.45        262.98        20.71 o                         
   7   0   4       4937.11       5225.07       165.92 o                         
   8   0   4       1783.46       1797.18        55.23 o                         
   9   0   4        267.18        295.14        65.53 o                         
  10   0   4       2830.00       2740.51       194.19 o                         
 -13   1   4          7.71         25.92        22.71 o                         
 -12   1   4        136.84        121.02        18.47 o                         
 -11   1   4       1523.39       1594.24        36.41 o                         
 -10   1   4         92.95        111.50        15.05 o                         
  -9   1   4       1663.64       1699.18        32.39 o                         
  -8   1   4       1466.00       1487.54        35.65 o                         
  -7   1   4          1.17         63.34        13.54 o                         
  -6   1   4       3784.78       3699.07        62.63 o                         
  -5   1   4        316.34        327.53        12.22 o                         
  -4   1   4         81.25        164.83        12.38 o                         
  -3   1   4         99.44        135.03        11.78 o                         
  -2   1   4      10787.97      10579.16       230.40 o                         
  -1   1   4       2410.57       2587.28        63.71 o                         
   0   1   4       1084.90       1077.16        19.12 o                         
   1   1   4       7924.83       7507.54       117.74 o                         
   2   1   4        310.24        322.93        12.48 o                         
   3   1   4        115.48        164.76        12.17 o                         
   4   1   4       4345.36       4302.73        83.15 o                         
   5   1   4       1396.97       1360.12        34.31 o                         
   6   1   4        372.71        381.13        14.14 o                         
   7   1   4        734.74        778.88        20.43 o                         
   8   1   4       1038.13       1057.53        26.50 o                         
   9   1   4        823.29        797.18        96.79 o                         
  10   1   4         10.30         23.25        18.50 o                         
 -13   2   4        535.83        464.29        83.47 o                         
 -12   2   4         29.62         33.92        17.74 o                         
 -11   2   4         12.35         37.24        15.65 o                         
 -10   2   4       1260.56       1338.34        27.56 o                         
  -9   2   4        143.81        158.39        14.67 o                         
  -8   2   4         32.46         50.21        13.43 o                         
  -7   2   4       4945.59       4973.10       118.17 o                         
  -6   2   4        432.99        428.13        13.73 o                         
  -5   2   4        844.99        886.99        17.17 o                         
  -4   2   4         63.25         84.05        11.45 o                         
  -3   2   4       2694.06       2691.98        35.32 o                         
  -2   2   4          1.97         39.11        12.23 o                         
  -1   2   4       1109.43       1137.58        26.13 o                         
   0   2   4       5188.95       5150.59       134.62 o                         
   1   2   4       1179.38       1082.32        16.91 o                         
   2   2   4       1973.52       2065.99        35.74 o                         
   3   2   4        478.55        472.28        13.87 o                         
   4   2   4        506.38        594.50        13.80 o                         
   5   2   4        550.84        554.14        15.96 o                         
   6   2   4       1171.69       1128.82        27.79 o                         
   7   2   4        724.96        732.44        15.12 o                         
   8   2   4       1267.37       1242.86        27.25 o                         
   9   2   4        147.61        141.36        20.47 o                         
  10   2   4         64.87         78.80        18.67 o                         
 -13   3   4        669.30        620.91       121.20 o                         
 -12   3   4        903.25        894.35       119.16 o                         
 -11   3   4       2166.11       2227.65        48.68 o                         
 -10   3   4         12.30         28.27        14.99 o                         
  -9   3   4       4220.31       4372.27        86.29 o                         
  -8   3   4       3060.08       2975.62        72.58 o                         
  -7   3   4       2102.66       2167.28        45.22 o                         
  -6   3   4       5260.94       5286.81       159.73 o                         
  -5   3   4         83.91        190.54        12.45 o                         
  -4   3   4      13816.57      13612.43       203.65 o                         
  -3   3   4       2425.43       2572.23        55.12 o                         
  -2   3   4       5613.95       6010.64       124.70 o                         
  -1   3   4      19981.62      18844.81       436.39 o                         
   0   3   4        288.20        279.50        12.35 o                         
   1   3   4       4970.42       5060.07       144.92 o                         
   2   3   4       9878.55       9477.55       174.75 o                         
   3   3   4       4133.27       3950.88        83.88 o                         
   4   3   4       1292.82       1315.70        24.96 o                         
   5   3   4         18.99         86.39        13.36 o                         
   6   3   4       7961.95       7730.34       182.56 o                         
   7   3   4        111.27        128.49        13.43 o                         
   8   3   4        788.64        827.88        23.21 o                         
   9   3   4       2601.78       2617.86       318.15 o                         
  10   3   4          0.05         20.64        19.35 o                         
 -13   4   4        385.43        325.78        64.12 o                         
 -12   4   4        686.06        608.53       106.74 o                         
 -11   4   4         15.49         41.51        16.37 o                         
 -10   4   4       3361.73       3391.47        68.40 o                         
  -9   4   4         90.27        102.79        14.43 o                         
  -8   4   4        506.43        606.03        14.90 o                         
  -7   4   4       2745.67       2701.72        68.30 o                         
  -6   4   4       1048.14       1091.79        29.19 o                         
  -5   4   4       6551.83       6710.13       121.02 o                         
  -4   4   4       8665.82       8813.60       136.44 o                         
  -3   4   4       7144.84       7223.75       160.46 o                         
  -2   4   4        565.58        471.70        14.86 o                         
  -1   4   4          5.22         29.73        12.36 o                         
   0   4   4       4485.12       4326.12        98.98 o                         
   1   4   4         21.40        154.60        11.33 o                         
   2   4   4       5664.53       5811.46       181.41 o                         
   3   4   4       2582.91       2553.38        60.41 o                         
   4   4   4        352.57        391.86        13.92 o                         
   5   4   4       6818.32       6716.26       163.13 o                         
   6   4   4        665.14        703.06        18.29 o                         
   7   4   4         98.55        151.99        13.72 o                         
   8   4   4       1820.08       1844.57        56.79 o                         
   9   4   4        371.48        368.57        37.35 o                         
  10   4   4        218.15        196.39        19.20 o                         
 -13   5   4         83.35         59.28        21.48 o                         
 -12   5   4         96.72         70.43        18.62 o                         
 -11   5   4        433.52        474.57        16.69 o                         
 -10   5   4         14.65         25.64        14.81 o                         
  -9   5   4        567.30        588.43        15.26 o                         
  -8   5   4       1171.39       1247.11        30.19 o                         
  -7   5   4        410.81        464.43        16.90 o                         
  -6   5   4         32.41         52.26        13.26 o                         
  -5   5   4        125.84        125.94        12.82 o                         
  -4   5   4       1054.91       1158.08        20.83 o                         
  -3   5   4        203.02        211.38        11.44 o                         
  -2   5   4       6916.18       6803.48       168.81 o                         
  -1   5   4       1190.89       1211.31        28.55 o                         
   0   5   4        682.27        717.56        19.50 o                         
   1   5   4       1833.29       1767.63        50.28 o                         
   2   5   4          0.45         29.20        11.51 o                         
   3   5   4       2599.33       2491.31        74.65 o                         
   4   5   4        104.36        124.52        13.54 o                         
   5   5   4        469.94        471.95        13.17 o                         
   6   5   4         83.68         89.25        12.88 o                         
   7   5   4          1.43         23.67        14.03 o                         
   8   5   4        721.46        745.64        17.88 o                         
   9   5   4        179.66        166.90        23.15 o                         
  10   5   4        281.11        264.11        20.50 o                         
 -13   6   4        231.20        225.80        31.34 o                         
 -12   6   4       1259.30       1183.63       161.30 o                         
 -11   6   4        442.47        472.12        17.95 o                         
 -10   6   4       1241.31       1339.08        28.90 o                         
  -9   6   4       1199.76       1214.43        44.76 o                         
  -8   6   4       4546.18       4670.93       135.76 o                         
  -7   6   4       1640.35       1688.78        38.59 o                         
  -6   6   4        648.20        687.21        26.28 o                         
  -5   6   4      13696.08      13621.71       313.77 o                         
  -4   6   4        771.39        874.34        20.04 o                         
  -3   6   4       4882.86       5001.99       101.89 o                         
  -2   6   4       1562.58       1449.54        27.78 o                         
  -1   6   4       1368.07       1375.29        26.69 o                         
   0   6   4      10167.30       9845.44       258.86 o                         
   1   6   4       3202.01       3269.18        81.27 o                         
   2   6   4       7495.73       7479.22       205.98 o                         
   3   6   4       4207.05       4174.66       124.66 o                         
   4   6   4        905.64       1010.99        35.19 o                         
   5   6   4       2774.22       2793.54        75.50 o                         
   6   6   4          3.88         31.00        14.42 o                         
   7   6   4       2985.37       2984.07        83.76 o                         
   8   6   4        632.45        620.07        19.58 o                         
   9   6   4          2.53         34.03        16.74 o                         
  10   6   4       2162.91       2286.76        81.30 o                         
 -13   7   4        713.69        616.06        76.47 o                         
 -12   7   4        147.79        110.31        19.06 o                         
 -11   7   4       1920.06       1997.41        55.42 o                         
 -10   7   4          0.95         45.90        16.84 o                         
  -9   7   4       1143.23       1166.49        36.36 o                         
  -8   7   4        256.94        284.16        14.69 o                         
  -7   7   4       2492.70       2541.20        59.59 o                         
  -6   7   4       6894.85       6884.59       191.52 o                         
  -5   7   4         37.69         31.16        12.36 o                         
  -4   7   4      10066.61      10328.44       221.45 o                         
  -3   7   4      10083.47       9934.94       138.80 o                         
  -2   7   4       1713.96       1724.30        34.69 o                         
  -1   7   4         45.70         77.18        11.20 o                         
   0   7   4         87.16        247.48        12.23 o                         
   1   7   4      11779.55      11957.47       258.44 o                         
   2   7   4         93.34        129.82        11.55 o                         
   3   7   4       2731.44       2782.84        69.38 o                         
   4   7   4       8950.59       9071.97       217.00 o                         
   5   7   4          1.38         25.73        11.85 o                         
   6   7   4       1800.65       1904.86        52.92 o                         
   7   7   4       1903.94       1980.25        43.32 o                         
   8   7   4        562.71        567.60        17.76 o                         
   9   7   4        452.72        412.74        48.59 o                         
  10   7   4         14.48         25.11        20.33 o                         
 -12   8   4        249.63        199.69        33.30 o                         
 -11   8   4          0.63         22.16        17.12 o                         
 -10   8   4        260.35        277.48        15.55 o                         
  -9   8   4         24.71         43.24        14.64 o                         
  -8   8   4        380.48        407.63        16.29 o                         
  -7   8   4        296.79        304.72        13.59 o                         
  -6   8   4         28.26         44.37        12.98 o                         
  -5   8   4        827.02        836.74        15.35 o                         
  -4   8   4         33.26         38.80        11.72 o                         
  -3   8   4        129.64        141.14        10.63 o                         
  -2   8   4        220.83        196.66        11.03 o                         
  -1   8   4        334.48        371.09        10.63 o                         
   0   8   4        113.82        152.96        11.59 o                         
   1   8   4          3.25         10.49        10.65 o                         
   2   8   4        196.91        205.32        11.31 o                         
   3   8   4        899.20        914.20        22.54 o                         
   4   8   4        309.61        301.14        11.71 o                         
   5   8   4        252.12        285.61        12.30 o                         
   6   8   4         15.79         16.98        12.76 o                         
   7   8   4        156.43        169.17        13.96 o                         
   8   8   4        161.90        167.46        14.62 o                         
   9   8   4         78.79         76.19        15.99 o                         
 -12   9   4         21.09         31.14        22.48 o                         
 -11   9   4        934.80        928.94        18.92 o                         
 -10   9   4          9.49         25.18        15.48 o                         
  -9   9   4       1439.53       1486.91        41.04 o                         
  -8   9   4        647.14        665.99        18.74 o                         
  -7   9   4       2441.38       2495.06        64.73 o                         
  -6   9   4       6094.91       6221.39       146.66 o                         
  -5   9   4        201.64        205.08        12.94 o                         
  -4   9   4       6870.13       6873.26       138.82 o                         
  -3   9   4       2214.97       2187.35        47.11 o                         
  -2   9   4         48.24        140.69        11.36 o                         
  -1   9   4       4750.03       4611.90        77.88 o                         
   0   9   4        194.21        223.02        11.21 o                         
   1   9   4       2560.16       2696.80        88.43 o                         
   2   9   4       1371.88       1401.45        44.94 o                         
   3   9   4       5881.01       6010.44       154.71 o                         
   4   9   4       3549.69       3621.18        95.69 o                         
   5   9   4        325.09        340.95        14.20 o                         
   6   9   4       2169.43       2268.62        63.12 o                         
   7   9   4        702.34        772.16        21.16 o                         
   8   9   4          9.73         43.80        15.17 o                         
   9   9   4        528.36        457.75        53.51 o                         
 -12  10   4        872.63        749.07       126.75 o                         
 -11  10   4        103.70        118.93        17.43 o                         
 -10  10   4       1198.88       1205.38        36.30 o                         
  -9  10   4          3.04         25.34        14.35 o                         
  -8  10   4       2036.91       2146.45        58.74 o                         
  -7  10   4       4631.14       4825.25       104.00 o                         
  -6  10   4       3092.16       3193.17        71.48 o                         
  -5  10   4       6345.51       6519.38       136.87 o                         
  -4  10   4       1441.35       1407.35        30.95 o                         
  -3  10   4       4657.78       4721.77        72.65 o                         
  -2  10   4       4908.18       4929.85        95.81 o                         
  -1  10   4         19.38        100.83        11.21 o                         
   0  10   4       2999.78       3057.75        62.10 o                         
   1  10   4        145.88        169.37        11.23 o                         
   2  10   4       5760.49       5863.70       154.17 o                         
   3  10   4       4336.45       4412.44       122.19 o                         
   4  10   4       1514.01       1640.75        43.41 o                         
   5  10   4       8148.41       8280.89       207.19 o                         
   6  10   4        252.92        266.18        12.52 o                         
   7  10   4        257.97        298.35        13.97 o                         
   8  10   4        748.39        812.27        34.22 o                         
   9  10   4        274.72        230.34        33.97 o                         
 -12  11   4        207.66        173.65        30.86 o                         
 -11  11   4        194.47        204.60        17.74 o                         
 -10  11   4         13.96         35.24        16.36 o                         
  -9  11   4        300.85        300.71        15.65 o                         
  -8  11   4        159.09        192.01        13.76 o                         
  -7  11   4          0.18         19.16        12.27 o                         
  -6  11   4        248.96        264.79        19.31 o                         
  -5  11   4         16.29         51.18        12.41 o                         
  -4  11   4        147.94        167.92        11.83 o                         
  -3  11   4          2.09         24.26        11.39 o                         
  -2  11   4        359.30        426.10        15.48 o                         
  -1  11   4       3162.65       3273.84        57.60 o                         
   0  11   4        236.95        219.30        10.52 o                         
   1  11   4         15.69         40.42        10.97 o                         
   2  11   4        859.63        945.66        26.77 o                         
   3  11   4         80.82         91.62        11.93 o                         
   4  11   4        343.37        353.83        12.02 o                         
   5  11   4        348.35        358.91        14.91 o                         
   6  11   4        127.60        142.92        13.44 o                         
   7  11   4         27.96         50.72        13.93 o                         
   8  11   4         41.16         49.64        17.33 o                         
   9  11   4        168.62        131.80        20.15 o                         
 -12  12   4        719.65        482.44       304.77 o                         
 -11  12   4         13.47         30.67        20.69 o                         
 -10  12   4        274.72        321.87        17.33 o                         
  -9  12   4        181.60        203.80        14.55 o                         
  -8  12   4       1395.81       1371.02        38.77 o                         
  -7  12   4        975.85        968.34        23.09 o                         
  -6  12   4        700.90        734.56        16.56 o                         
  -5  12   4       1921.45       2059.88        31.16 o                         
  -4  12   4       1221.17       1254.07        29.93 o                         
  -3  12   4       1291.29       1352.15        26.20 o                         
  -2  12   4       3235.92       3315.21        74.27 o                         
  -1  12   4        144.75        186.39        11.60 o                         
   0  12   4       1177.69       1230.30        29.47 o                         
   1  12   4        279.79        296.79        13.10 o                         
   2  12   4       3809.82       3713.71       110.57 o                         
   3  12   4       1181.38       1212.39        41.79 o                         
   4  12   4          1.64         34.53        11.86 o                         
   5  12   4       2693.19       2738.73        92.49 o                         
   6  12   4        409.43        435.02        15.76 o                         
   7  12   4        390.11        452.69        14.34 o                         
   8  12   4         64.24         62.05        14.86 o                         
   9  12   4        124.67        102.88        60.88 o                         
 -11  13   4       1251.55       1209.27        36.77 o                         
 -10  13   4        103.55        120.19        15.85 o                         
  -9  13   4       1473.34       1496.31        45.61 o                         
  -8  13   4       1522.76       1546.60        24.32 o                         
  -7  13   4       1437.53       1544.25        28.03 o                         
  -6  13   4       4704.73       4783.48       112.43 o                         
  -5  13   4        594.47        605.96        13.54 o                         
  -4  13   4       3025.93       3045.08        85.40 o                         
  -3  13   4       2939.45       2857.02        50.05 o                         
  -2  13   4       1895.68       2004.00        45.98 o                         
  -1  13   4       6214.73       6147.29       125.58 o                         
   0  13   4         78.15        110.37        10.47 o                         
   1  13   4       5513.65       5709.73       186.57 o                         
   2  13   4       1179.83       1233.66        32.79 o                         
   3  13   4       1100.72       1174.03        33.72 o                         
   4  13   4       3160.22       3263.98        85.22 o                         
   5  13   4         46.45         91.67        12.29 o                         
   6  13   4       1588.13       1598.91        54.68 o                         
   7  13   4        553.51        553.97        18.03 o                         
   8  13   4        969.14        983.11        30.51 o                         
 -11  14   4        427.98        367.76        23.02 o                         
 -10  14   4       1173.96       1080.80        32.49 o                         
  -9  14   4        697.30        708.83        16.40 o                         
  -8  14   4        120.16        162.82        14.64 o                         
  -7  14   4        295.74        304.64        14.38 o                         
  -6  14   4        226.10        281.10        14.74 o                         
  -5  14   4        625.91        664.88        19.09 o                         
  -4  14   4       1626.31       1590.05        28.16 o                         
  -3  14   4        953.02        995.64        17.07 o                         
  -2  14   4        734.97        731.04        19.68 o                         
  -1  14   4        560.07        596.96        22.71 o                         
   0  14   4       2881.88       2898.44        57.12 o                         
   1  14   4       1348.24       1379.99        29.42 o                         
   2  14   4         76.97         98.17        11.83 o                         
   3  14   4        611.86        645.50        20.07 o                         
   4  14   4        308.51        293.73        12.41 o                         
   5  14   4         96.42        108.51        12.47 o                         
   6  14   4          6.12         45.30        13.76 o                         
   7  14   4        340.47        368.12        20.58 o                         
   8  14   4        404.12        385.29        15.66 o                         
 -10  15   4         68.14         84.70        18.77 o                         
  -9  15   4         46.17         53.77        15.45 o                         
  -8  15   4        116.57        119.93        15.62 o                         
  -7  15   4        925.24        969.96        27.36 o                         
  -6  15   4        740.21        764.74        14.12 o                         
  -5  15   4         26.97         39.71        12.30 o                         
  -4  15   4        379.06        411.09        12.21 o                         
  -3  15   4       1016.12       1056.32        22.51 o                         
  -2  15   4        168.13        153.71        11.95 o                         
  -1  15   4        334.13        329.20        11.90 o                         
   0  15   4        239.30        278.15        11.93 o                         
   1  15   4       1240.50       1290.63        24.49 o                         
   2  15   4          3.51         14.35        11.32 o                         
   3  15   4       1180.35       1172.16        30.67 o                         
   4  15   4        949.38        913.23        31.15 o                         
   5  15   4        347.84        342.71        13.61 o                         
   6  15   4        467.82        485.92        25.66 o                         
   7  15   4          0.27         11.75        14.32 o                         
 -10  16   4       1590.28       1641.39       114.46 o                         
  -9  16   4        522.72        475.86        17.71 o                         
  -8  16   4       1242.20       1214.05        24.87 o                         
  -7  16   4        953.29        963.10        16.24 o                         
  -6  16   4        166.44        190.60        14.32 o                         
  -5  16   4       3511.18       3513.89        77.02 o                         
  -4  16   4        592.11        620.02        15.22 o                         
  -3  16   4       2554.67       2630.13        42.73 o                         
  -2  16   4       2377.40       2390.65        48.33 o                         
  -1  16   4        661.06        704.58        14.80 o                         
   0  16   4       6046.79       6207.15       150.27 o                         
   1  16   4        609.21        628.01        22.08 o                         
   2  16   4       1846.65       1871.35        51.74 o                         
   3  16   4       1427.96       1477.94        41.96 o                         
   4  16   4         26.47         51.52        12.45 o                         
   5  16   4       1037.69       1077.84        31.92 o                         
   6  16   4         60.34         68.11        15.25 o                         
   7  16   4       1643.40       1649.86        23.48 o                         
  -9  17   4       1048.75       1005.80        26.00 o                         
  -8  17   4        704.97        665.76        16.86 o                         
  -7  17   4        144.30        173.58        14.33 o                         
  -6  17   4        526.64        570.45        14.69 o                         
  -5  17   4          4.66         34.45        12.33 o                         
  -4  17   4       1136.14       1202.01        25.37 o                         
  -3  17   4         37.05         48.45        11.91 o                         
  -2  17   4        705.08        719.32        12.33 o                         
  -1  17   4       1179.06       1177.05        23.17 o                         
   0  17   4         43.83         54.47        11.31 o                         
   1  17   4       2187.34       2268.68        48.86 o                         
   2  17   4       1192.16       1216.77        27.55 o                         
   3  17   4        169.42        207.35        12.29 o                         
   4  17   4        160.37        164.14        12.60 o                         
   5  17   4         65.41         70.23        14.46 o                         
   6  17   4        884.79        903.32        21.89 o                         
  -9  18   4         31.83         50.13        18.79 o                         
  -8  18   4          3.86         24.69        19.27 o                         
  -7  18   4         62.33         72.19        14.77 o                         
  -6  18   4          0.04         12.43        13.82 o                         
  -5  18   4         51.86         59.45        12.62 o                         
  -4  18   4          2.95         23.67        11.98 o                         
  -3  18   4        257.80        251.77        12.75 o                         
  -2  18   4        141.45        151.05        12.00 o                         
  -1  18   4        240.80        252.00        12.03 o                         
   0  18   4        365.21        403.46        12.09 o                         
   1  18   4        100.35        118.58        11.50 o                         
   2  18   4         68.48         95.22        13.04 o                         
   3  18   4         42.91         60.02        12.55 o                         
   4  18   4          0.23          3.57        14.12 o                         
   5  18   4        225.75        207.94        17.05 o                         
   6  18   4         97.96        108.08        15.45 o                         
  -8  19   4        509.23        450.57        40.96 o                         
  -7  19   4         63.61         92.81        16.99 o                         
  -6  19   4        721.52        689.03        15.55 o                         
  -5  19   4          5.88         29.03        12.88 o                         
  -4  19   4       2013.06       1969.25        77.36 o                         
  -3  19   4        243.11        237.79        12.79 o                         
  -2  19   4       1802.99       1897.09        41.46 o                         
  -1  19   4       4509.08       4604.16        94.47 o                         
   0  19   4         60.39         78.94        11.23 o                         
   1  19   4       1358.43       1511.25        31.01 o                         
   2  19   4       1237.04       1218.87        39.37 o                         
   3  19   4        231.48        238.32        15.78 o                         
   4  19   4        549.72        553.89        34.25 o                         
   5  19   4         58.37         52.35        14.67 o                         
  -7  20   4        889.10        828.11        49.17 o                         
  -6  20   4         14.60         37.97        17.79 o                         
  -5  20   4        766.34        732.51        16.08 o                         
  -4  20   4        175.77        164.72        13.24 o                         
  -3  20   4        736.40        763.00        17.99 o                         
  -2  20   4       1007.93        998.40        27.39 o                         
  -1  20   4        156.33        176.19        13.01 o                         
   0  20   4       2305.05       2394.58        60.40 o                         
   1  20   4         52.65         83.20        12.82 o                         
   2  20   4        416.66        403.50        19.35 o                         
   3  20   4        510.58        483.44        15.52 o                         
   4  20   4         38.60         71.30        13.82 o                         
  -7  21   4        146.41        148.67        17.57 o                         
  -6  21   4         14.00         26.03        18.30 o                         
  -5  21   4          0.65          7.00        17.11 o                         
  -4  21   4         12.23         20.12        14.91 o                         
  -3  21   4          2.19          6.20        15.13 o                         
  -2  21   4        120.20        130.31        14.01 o                         
  -1  21   4          2.60         17.70        14.00 o                         
   0  21   4          2.78         13.72        15.15 o                         
   1  21   4         86.14         98.53        14.71 o                         
   2  21   4         29.06         35.92        14.41 o                         
   3  21   4         67.99         65.07        13.47 o                         
   4  21   4         14.38          8.91        19.22 o                         
  -5  22   4        840.27        760.65        32.66 o                         
  -4  22   4          0.58         17.29        16.46 o                         
  -3  22   4       1060.80        957.45       105.73 o                         
  -2  22   4        982.91        916.06        25.56 o                         
  -1  22   4        124.74        137.86        15.44 o                         
   0  22   4       1595.44       1449.57        22.03 o                         
   1  22   4        109.30        140.92        13.66 o                         
   2  22   4        311.54        333.51        14.40 o                         
  -4  23   4        587.97        488.83        31.24 o                         
  -3  23   4       1144.29       1053.10        87.14 o                         
  -2  23   4        526.31        493.97        31.04 o                         
  -1  23   4        776.85        716.28        15.39 o                         
   0  23   4         14.49         24.88        14.08 o                         
   1  23   4        727.83        648.79        22.65 o                         
 -13   1   5        327.01        269.02        68.26 o                         
 -12   1   5         11.65         20.79        16.96 o                         
 -11   1   5        987.81       1025.86        27.59 o                         
 -10   1   5       1522.87       1538.97        30.35 o                         
  -9   1   5       1335.64       1362.88        30.33 o                         
  -8   1   5       6909.64       7024.49       149.87 o                         
  -7   1   5        570.02        562.71        14.35 o                         
  -6   1   5       2706.00       2731.22        59.96 o                         
  -5   1   5        363.11        348.89        13.07 o                         
  -4   1   5        175.62        177.25        12.09 o                         
  -3   1   5       5193.58       5187.96       100.35 o                         
  -2   1   5        217.42        243.95        11.20 o                         
  -1   1   5       9754.31       9973.43       312.51 o                         
   0   1   5       2644.20       2572.49        63.00 o                         
   1   1   5       3816.11       3597.60        53.28 o                         
   2   1   5       6670.92       6401.07       115.16 o                         
   3   1   5        561.62        615.32        15.28 o                         
   4   1   5       1251.07       1238.34        25.89 o                         
   5   1   5       1325.08       1311.03        27.83 o                         
   6   1   5        943.65        905.61        25.68 o                         
   7   1   5       1109.47       1167.91        35.98 o                         
   8   1   5          0.71          6.50        15.36 o                         
   9   1   5       1298.31       1168.14       142.58 o                         
 -13   2   5          3.98         13.69        19.04 o                         
 -12   2   5        841.99        769.62       110.60 o                         
 -11   2   5        538.71        562.16        17.72 o                         
 -10   2   5       2004.54       1994.46        42.48 o                         
  -9   2   5       4338.66       4403.77       107.82 o                         
  -8   2   5        209.96        210.33        14.46 o                         
  -7   2   5       5379.21       5456.51       116.19 o                         
  -6   2   5        721.96        739.67        22.89 o                         
  -5   2   5        849.74        804.22        13.80 o                         
  -4   2   5       4539.15       4361.48        53.20 o                         
  -3   2   5        321.24        323.01        11.73 o                         
  -2   2   5      14614.49      14178.76       351.42 o                         
  -1   2   5       1357.33       1368.71        37.71 o                         
   0   2   5       9637.85       9235.74       251.47 o                         
   1   2   5       3422.03       3223.28        65.23 o                         
   2   2   5         25.32         28.16        12.66 o                         
   3   2   5       3612.33       3474.24        73.65 o                         
   4   2   5        959.63        938.77        22.29 o                         
   5   2   5        834.30        864.55        24.88 o                         
   6   2   5       3931.24       3759.99       103.15 o                         
   7   2   5        262.45        267.84        15.00 o                         
   8   2   5       1985.20       1920.32       205.86 o                         
   9   2   5         45.27         54.35        16.69 o                         
 -13   3   5         10.19         15.13        19.36 o                         
 -12   3   5         11.78         16.40        17.86 o                         
 -11   3   5         96.46         96.84        17.02 o                         
 -10   3   5        694.92        720.96        18.86 o                         
  -9   3   5          0.33         21.41        14.60 o                         
  -8   3   5         33.62         48.28        14.13 o                         
  -7   3   5        380.88        391.39        14.12 o                         
  -6   3   5        583.51        616.47        19.01 o                         
  -5   3   5        322.18        329.86        12.75 o                         
  -4   3   5        108.13        115.47        11.77 o                         
  -3   3   5       1913.22       1867.75        42.42 o                         
  -2   3   5       1122.55       1058.55        22.97 o                         
  -1   3   5        518.73        553.34        13.81 o                         
   0   3   5        309.10        299.38        17.10 o                         
   1   3   5         14.36         53.38        10.91 o                         
   2   3   5         64.26         79.95        12.79 o                         
   3   3   5       1338.80       1310.99        32.94 o                         
   4   3   5        299.78        323.41        13.24 o                         
   5   3   5        392.01        423.92        14.57 o                         
   6   3   5          4.02         26.31        12.88 o                         
   7   3   5        320.66        339.13        15.41 o                         
   8   3   5          8.67          5.92        15.23 o                         
   9   3   5         55.19         42.57        17.13 o                         
 -13   4   5         85.80         48.62        20.08 o                         
 -12   4   5        382.85        376.94        57.97 o                         
 -11   4   5        104.05        101.30        16.81 o                         
 -10   4   5       1056.28       1063.46        32.92 o                         
  -9   4   5       2081.57       2097.72        44.45 o                         
  -8   4   5        179.31        203.34        15.02 o                         
  -7   4   5       2241.53       2224.71        61.88 o                         
  -6   4   5       3500.15       3437.35        93.61 o                         
  -5   4   5       2140.12       2169.18        42.55 o                         
  -4   4   5        744.62        737.28        13.71 o                         
  -3   4   5        282.64        289.36        12.10 o                         
  -2   4   5       4400.40       4231.20       110.96 o                         
  -1   4   5          6.22         17.19        11.12 o                         
   0   4   5       2823.72       2784.40        65.50 o                         
   1   4   5       6619.80       6404.35       157.11 o                         
   2   4   5         10.41         26.09        10.80 o                         
   3   4   5       2968.62       2904.66        72.26 o                         
   4   4   5       1266.74       1238.83        38.84 o                         
   5   4   5       1049.15       1060.43        20.75 o                         
   6   4   5         52.42         68.10        13.16 o                         
   7   4   5        378.54        341.03        14.55 o                         
   8   4   5        703.08        667.69        68.62 o                         
   9   4   5        115.96         81.11        17.02 o                         
 -13   5   5       1359.05       1189.81       188.61 o                         
 -12   5   5        471.50        420.81        57.89 o                         
 -11   5   5       1231.55       1262.38        36.30 o                         
 -10   5   5       1341.65       1393.27        30.43 o                         
  -9   5   5        852.17        836.50        19.11 o                         
  -8   5   5       2551.56       2614.11        78.25 o                         
  -7   5   5         42.73         70.65        14.15 o                         
  -6   5   5       4712.99       4736.48        57.75 o                         
  -5   5   5       8479.92       8609.27       181.30 o                         
  -4   5   5       1663.72       1683.40        41.92 o                         
  -3   5   5       6102.81       6067.66       136.55 o                         
  -2   5   5        173.58        191.25        12.08 o                         
  -1   5   5       7592.09       7537.84       199.48 o                         
   0   5   5       3519.69       3514.39        85.41 o                         
   1   5   5       1222.49       1192.55        38.26 o                         
   2   5   5       4288.46       4359.87       128.14 o                         
   3   5   5          6.77         16.18        11.80 o                         
   4   5   5       5708.08       5934.48       194.60 o                         
   5   5   5       1682.41       1720.44        40.16 o                         
   6   5   5        566.39        585.74        16.82 o                         
   7   5   5       3578.19       3520.58        77.88 o                         
   8   5   5          1.94         22.11        15.18 o                         
   9   5   5        787.46        743.27        87.66 o                         
 -12   6   5        385.21        313.92        50.70 o                         
 -11   6   5        839.26        870.47        22.08 o                         
 -10   6   5         37.65         52.31        16.68 o                         
  -9   6   5        332.48        350.26        15.44 o                         
  -8   6   5        436.40        461.38        20.32 o                         
  -7   6   5        228.06        243.30        13.50 o                         
  -6   6   5         79.07        103.91        13.87 o                         
  -5   6   5       1380.94       1370.57        36.37 o                         
  -4   6   5       1613.86       1604.55        22.71 o                         
  -3   6   5        215.09        221.72        12.03 o                         
  -2   6   5       3906.10       3828.98        87.03 o                         
  -1   6   5        943.77        920.40        29.30 o                         
   0   6   5         48.31         51.53        11.51 o                         
   1   6   5        593.34        594.25        15.95 o                         
   2   6   5        500.35        506.52        13.16 o                         
   3   6   5        184.50        206.06        12.17 o                         
   4   6   5        304.53        307.22        12.12 o                         
   5   6   5        419.07        447.35        19.87 o                         
   6   6   5        613.72        613.00        16.44 o                         
   7   6   5          0.52         16.90        15.95 o                         
   8   6   5        358.65        316.05        46.78 o                         
   9   6   5         36.36         52.71        17.12 o                         
 -12   7   5         13.43         19.90        19.16 o                         
 -11   7   5        533.02        536.96        18.34 o                         
 -10   7   5        388.71        401.23        16.20 o                         
  -9   7   5        383.30        414.48        14.80 o                         
  -8   7   5        112.60        138.01        13.93 o                         
  -7   7   5       1456.95       1511.96        49.44 o                         
  -6   7   5       2170.87       2094.59        30.02 o                         
  -5   7   5       1465.00       1525.67        46.22 o                         
  -4   7   5        617.93        633.56        13.34 o                         
  -3   7   5       2287.28       2299.30        55.26 o                         
  -2   7   5        326.88        325.37        12.33 o                         
  -1   7   5       1662.33       1658.48        30.80 o                         
   0   7   5       1137.31       1135.80        34.19 o                         
   1   7   5        336.89        360.17        13.75 o                         
   2   7   5       3894.41       3893.00       134.67 o                         
   3   7   5         65.39         73.96        12.86 o                         
   4   7   5        267.08        287.91        14.02 o                         
   5   7   5        278.16        339.10        15.23 o                         
   6   7   5        341.64        348.45        13.55 o                         
   7   7   5        189.64        219.87        14.45 o                         
   8   7   5          2.49          3.04        13.76 o                         
   9   7   5        622.29        562.98        65.20 o                         
 -12   8   5       2006.44       1706.88       264.51 o                         
 -11   8   5        910.78        882.20        31.01 o                         
 -10   8   5        618.42        643.62        20.47 o                         
  -9   8   5        738.65        819.04        24.65 o                         
  -8   8   5          8.10          9.19        13.76 o                         
  -7   8   5       3409.17       3429.00        67.94 o                         
  -6   8   5        677.72        695.68        19.99 o                         
  -5   8   5       6573.49       6646.55       104.16 o                         
  -4   8   5       9607.27       9670.27       195.35 o                         
  -3   8   5       1340.29       1316.46        17.56 o                         
  -2   8   5       3437.93       3400.49        59.27 o                         
  -1   8   5       2696.32       2695.08        62.54 o                         
   0   8   5       1617.31       1654.63        54.71 o                         
   1   8   5       2119.00       2067.45        57.01 o                         
   2   8   5         10.82         38.96        11.80 o                         
   3   8   5      11956.23      11895.17       372.00 o                         
   4   8   5        121.89        152.49        12.41 o                         
   5   8   5       2251.51       2349.00        77.66 o                         
   6   8   5       3338.01       3424.00        94.04 o                         
   7   8   5         64.11         82.70        13.57 o                         
   8   8   5       1301.70       1338.96       150.45 o                         
 -12   9   5          1.56         16.07        18.97 o                         
 -11   9   5        298.17        329.80        17.36 o                         
 -10   9   5        825.71        830.52        28.35 o                         
  -9   9   5        445.08        470.04        16.43 o                         
  -8   9   5        343.18        352.98        20.58 o                         
  -7   9   5        105.86        118.89        13.86 o                         
  -6   9   5       1590.00       1620.54        38.24 o                         
  -5   9   5       1164.43       1198.15        28.45 o                         
  -4   9   5        277.74        311.49        13.47 o                         
  -3   9   5       5320.83       5345.41       106.24 o                         
  -2   9   5         53.94         70.67        11.32 o                         
  -1   9   5       1654.61       1690.18        39.03 o                         
   0   9   5        562.71        574.88        14.33 o                         
   1   9   5        271.77        258.89        11.30 o                         
   2   9   5       1368.57       1478.31        57.48 o                         
   3   9   5        494.68        532.84        17.42 o                         
   4   9   5        499.65        493.75        13.62 o                         
   5   9   5        922.05       1006.03        28.44 o                         
   6   9   5       1366.84       1429.67        44.98 o                         
   7   9   5        244.05        253.84        15.38 o                         
   8   9   5        232.13        224.89        25.03 o                         
 -12  10   5        170.82        129.00        29.02 o                         
 -11  10   5        109.18        111.52        17.52 o                         
 -10  10   5         31.66         52.88        15.76 o                         
  -9  10   5         27.97         50.94        14.79 o                         
  -8  10   5         30.60         48.43        14.27 o                         
  -7  10   5         79.97         72.11        13.15 o                         
  -6  10   5        618.98        612.67        14.02 o                         
  -5  10   5       2214.14       2177.18        54.28 o                         
  -4  10   5         62.08         82.39        12.46 o                         
  -3  10   5         53.37         69.77        11.66 o                         
  -2  10   5       2683.48       2767.54        53.68 o                         
  -1  10   5         45.91         73.05        11.18 o                         
   0  10   5        313.41        305.93        12.31 o                         
   1  10   5        783.05        799.38        22.15 o                         
   2  10   5        198.32        193.37        13.88 o                         
   3  10   5        264.58        265.39        12.85 o                         
   4  10   5        144.77        176.21        13.49 o                         
   5  10   5        213.66        239.08        13.37 o                         
   6  10   5        315.73        331.00        14.31 o                         
   7  10   5          0.11         -3.43        14.25 o                         
   8  10   5        312.19        284.11        37.73 o                         
 -11  11   5       1730.65       1590.48        51.37 o                         
 -10  11   5        593.92        627.74        17.79 o                         
  -9  11   5         15.50         35.22        15.18 o                         
  -8  11   5       2765.89       2801.34        66.57 o                         
  -7  11   5          7.83         10.11        13.74 o                         
  -6  11   5       2482.69       2456.06        78.08 o                         
  -5  11   5       1812.98       1875.55        41.91 o                         
  -4  11   5       2952.48       3021.17        48.89 o                         
  -3  11   5       7155.39       7292.36        82.28 o                         
  -2  11   5       1199.58       1245.37        29.11 o                         
  -1  11   5       1923.35       2031.11        37.80 o                         
   0  11   5       1286.13       1289.16        38.09 o                         
   1  11   5        967.18        985.47        28.60 o                         
   2  11   5       2463.77       2557.95        66.03 o                         
   3  11   5          0.06         17.82        11.47 o                         
   4  11   5       6073.32       6090.31       186.15 o                         
   5  11   5        895.91        909.85        33.93 o                         
   6  11   5        100.95        117.72        13.63 o                         
   7  11   5       2773.18       2709.58       111.09 o                         
   8  11   5          5.10          4.24        15.69 o                         
 -11  12   5          1.05          1.72        17.83 o                         
 -10  12   5        700.93        669.58        17.37 o                         
  -9  12   5       1214.33       1256.60        35.30 o                         
  -8  12   5         16.75         16.68        14.53 o                         
  -7  12   5       1937.55       1927.29        45.11 o                         
  -6  12   5        589.20        602.42        22.04 o                         
  -5  12   5       2335.31       2475.89        59.73 o                         
  -4  12   5       1146.02       1142.32        37.48 o                         
  -3  12   5          6.12         21.67        11.97 o                         
  -2  12   5       4703.94       4854.49        75.38 o                         
  -1  12   5         18.42         29.82        10.87 o                         
   0  12   5        176.80        183.86        13.16 o                         
   1  12   5       4686.40       4698.41       144.15 o                         
   2  12   5        405.45        439.73        17.57 o                         
   3  12   5       1308.10       1326.29        35.60 o                         
   4  12   5       1062.34       1073.60        40.79 o                         
   5  12   5       1714.78       1720.91        47.28 o                         
   6  12   5        332.86        339.54        17.59 o                         
   7  12   5          0.20          7.85        15.50 o                         
 -11  13   5        268.81        243.20        18.70 o                         
 -10  13   5        377.67        372.79        16.96 o                         
  -9  13   5         78.89         85.52        14.94 o                         
  -8  13   5        113.89        119.07        14.79 o                         
  -7  13   5         30.11         49.50        14.44 o                         
  -6  13   5        915.87        952.10        25.29 o                         
  -5  13   5        180.36        194.87        12.38 o                         
  -4  13   5         10.45         30.42        12.41 o                         
  -3  13   5        254.96        257.28        11.69 o                         
  -2  13   5        647.33        634.73        18.46 o                         
  -1  13   5         28.03         41.42        11.34 o                         
   0  13   5         18.41         29.48        12.96 o                         
   1  13   5        103.77        110.95        12.22 o                         
   2  13   5          0.48         27.39        11.74 o                         
   3  13   5        289.57        319.27        13.05 o                         
   4  13   5         20.62         31.28        13.05 o                         
   5  13   5         82.57         85.81        13.27 o                         
   6  13   5        428.14        443.69        18.76 o                         
   7  13   5          0.36         11.87        14.89 o                         
 -10  14   5        395.00        368.25        17.86 o                         
  -9  14   5       1489.90       1449.72        52.53 o                         
  -8  14   5         14.42         36.54        15.16 o                         
  -7  14   5       2179.50       2257.70        81.82 o                         
  -6  14   5        140.81        141.22        14.32 o                         
  -5  14   5        728.79        720.27        13.87 o                         
  -4  14   5       2541.43       2614.86        54.00 o                         
  -3  14   5        243.06        250.44        12.55 o                         
  -2  14   5       1500.26       1554.81        32.74 o                         
  -1  14   5       2072.55       2033.05        38.89 o                         
   0  14   5       4703.03       4771.51       125.02 o                         
   1  14   5        686.97        698.23        26.04 o                         
   2  14   5         30.55         43.96        12.11 o                         
   3  14   5       2629.95       2678.13        77.13 o                         
   4  14   5        227.18        240.62        12.88 o                         
   5  14   5        465.96        459.37        14.86 o                         
   6  14   5       1535.03       1478.28        56.62 o                         
   7  14   5         86.10         90.73        15.93 o                         
 -10  15   5        730.59        711.71        18.61 o                         
  -9  15   5        685.43        651.65        17.23 o                         
  -8  15   5       1460.95       1458.95        57.67 o                         
  -7  15   5        462.15        454.33        14.78 o                         
  -6  15   5       2412.02       2591.87        76.75 o                         
  -5  15   5       1083.86       1072.94        21.89 o                         
  -4  15   5        263.20        269.09        13.07 o                         
  -3  15   5       1760.88       1777.30        30.07 o                         
  -2  15   5         24.21         35.39        12.35 o                         
  -1  15   5       1737.06       1763.85        37.63 o                         
   0  15   5       2436.63       2415.78        57.64 o                         
   1  15   5        564.00        580.22        14.11 o                         
   2  15   5       3342.49       3442.09       102.60 o                         
   3  15   5          0.27          4.78        12.65 o                         
   4  15   5        674.11        646.40        15.44 o                         
   5  15   5       1177.33       1181.27        42.84 o                         
   6  15   5        274.42        247.39        15.78 o                         
  -9  16   5          5.50         22.03        15.83 o                         
  -8  16   5         10.57         35.95        15.84 o                         
  -7  16   5        173.41        193.69        15.07 o                         
  -6  16   5         67.13         94.20        14.17 o                         
  -5  16   5        374.34        399.93        14.07 o                         
  -4  16   5         53.69         57.06        12.49 o                         
  -3  16   5       1225.79       1207.64        39.57 o                         
  -2  16   5         47.04         59.28        11.96 o                         
  -1  16   5        131.53        140.24        12.32 o                         
   0  16   5        261.91        288.24        12.23 o                         
   1  16   5         32.58         36.36        12.64 o                         
   2  16   5        323.16        307.54        13.95 o                         
   3  16   5        215.24        223.71        13.68 o                         
   4  16   5         19.78         35.08        13.40 o                         
   5  16   5         53.47         63.99        14.65 o                         
   6  16   5         24.42         39.66        14.77 o                         
  -9  17   5         71.72         79.64        17.31 o                         
  -8  17   5       1756.23       1678.08        27.92 o                         
  -7  17   5          0.10         11.53        13.87 o                         
  -6  17   5        465.57        518.13        15.36 o                         
  -5  17   5       1049.55       1084.18        20.05 o                         
  -4  17   5        155.91        161.52        11.94 o                         
  -3  17   5        407.20        405.69        13.22 o                         
  -2  17   5         33.96         41.36        12.84 o                         
  -1  17   5       1988.96       2038.30        35.59 o                         
   0  17   5        797.94        793.96        25.25 o                         
   1  17   5       1206.14       1160.94        35.70 o                         
   2  17   5       1666.70       1700.18        51.78 o                         
   3  17   5        116.05        119.96        12.99 o                         
   4  17   5        796.21        773.15        28.46 o                         
   5  17   5        124.01        219.43        40.00 o                         
  -8  18   5        219.79        246.94        17.34 o                         
  -7  18   5       1604.93       1612.18        49.73 o                         
  -6  18   5       1057.31       1051.22        32.84 o                         
  -5  18   5        987.85        992.20        33.64 o                         
  -4  18   5        896.26        876.90        62.42 o                         
  -3  18   5         63.70         88.93        12.38 o                         
  -2  18   5       2806.30       2820.68        48.35 o                         
  -1  18   5         60.02         64.57        12.32 o                         
   0  18   5        722.86        779.34        18.13 o                         
   1  18   5       3453.67       3342.27        96.52 o                         
   2  18   5        473.13        472.73        19.97 o                         
   3  18   5        632.74        645.05        30.18 o                         
   4  18   5        748.20        722.10        27.65 o                         
  -7  19   5         95.52         80.80        17.14 o                         
  -6  19   5         49.99         50.44        15.63 o                         
  -5  19   5        316.82        304.89        15.22 o                         
  -4  19   5        181.05        182.24        16.69 o                         
  -3  19   5          5.45         11.02        13.11 o                         
  -2  19   5        105.81        127.67        12.74 o                         
  -1  19   5        180.07        186.27        13.20 o                         
   0  19   5        358.37        388.90        12.92 o                         
   1  19   5        322.83        323.56        15.50 o                         
   2  19   5         85.05         78.37        14.55 o                         
   3  19   5        162.78        163.97        14.51 o                         
   4  19   5         64.65         72.30        14.46 o                         
  -7  20   5        732.17        695.94        34.73 o                         
  -6  20   5        190.51        175.65        16.58 o                         
  -5  20   5          2.05         14.04        15.06 o                         
  -4  20   5        266.64        269.60        21.31 o                         
  -3  20   5        303.28        266.78        21.57 o                         
  -2  20   5        514.79        435.32        18.75 o                         
  -1  20   5        110.94        107.69        13.09 o                         
   0  20   5        766.58        772.72        21.13 o                         
   1  20   5        408.70        402.57        23.75 o                         
   2  20   5         35.52         25.14        13.65 o                         
   3  20   5       1287.36       1180.97        41.86 o                         
  -5  21   5        324.49        299.22        16.26 o                         
  -4  21   5        202.60        183.36        16.93 o                         
  -3  21   5       1919.83       1754.72       118.50 o                         
  -2  21   5          9.66         28.53        13.09 o                         
  -1  21   5       1396.83       1357.04        58.92 o                         
   0  21   5        850.00        737.45        27.67 o                         
   1  21   5        226.09        234.66        17.08 o                         
   2  21   5       1328.22       1127.58        25.52 o                         
  -3  22   5          6.06         17.05        15.49 o                         
  -2  22   5        190.45        153.54        16.04 o                         
  -1  22   5        482.83        451.13        25.94 o                         
   0  22   5        299.50        253.63        20.91 o                         
 -12   0   6        216.19        194.27        42.96 o                         
 -11   0   6       1105.79       1146.73       155.18 o                         
 -10   0   6         88.36         79.00        22.77 o                         
  -9   0   6       1704.71       1703.07        56.53 o                         
  -8   0   6       1260.62       1346.39        62.51 o                         
  -7   0   6       7425.31       7598.50       276.53 o                         
  -6   0   6       4332.95       4376.99       150.33 o                         
  -5   0   6        408.76        468.09        19.19 o                         
  -4   0   6       7403.67       6829.64        87.37 o                         
  -3   0   6       5921.13       5804.58       195.42 o                         
  -2   0   6        223.80        185.81        18.60 o                         
  -1   0   6       3389.48       3332.67       156.84 o                         
   0   0   6         17.76         21.93        17.03 o                         
   1   0   6       5975.41       6156.26       239.11 o                         
   2   0   6        101.08        123.91        18.15 o                         
   3   0   6       1559.49       1545.93        53.98 o                         
   4   0   6       9469.13       9291.38       336.67 o                         
   5   0   6         47.84         53.94        18.47 o                         
   6   0   6        629.97        675.08        41.86 o                         
   7   0   6       1035.52       1072.29        55.71 o                         
   8   0   6        954.62        794.67       168.60 o                         
 -12   1   6        200.06        167.66        25.27 o                         
 -11   1   6         11.07         11.43        17.29 o                         
 -10   1   6        467.09        492.73        16.61 o                         
  -9   1   6       1026.80       1054.09        36.23 o                         
  -8   1   6       2364.48       2387.60        59.30 o                         
  -7   1   6        138.32        178.79        14.81 o                         
  -6   1   6         30.68         56.40        13.34 o                         
  -5   1   6       1900.68       1919.55        15.67 o                         
  -4   1   6        372.60        364.35        12.51 o                         
  -3   1   6        249.73        274.48        12.23 o                         
  -2   1   6       3605.86       3519.34        56.54 o                         
  -1   1   6        645.53        645.11        17.88 o                         
   0   1   6       1492.70       1641.23        41.71 o                         
   1   1   6        448.73        482.95        13.46 o                         
   2   1   6       3231.16       3244.20        59.28 o                         
   3   1   6        108.56        119.37        12.78 o                         
   4   1   6         14.53         27.25        12.82 o                         
   5   1   6       1553.42       1500.36        38.60 o                         
   6   1   6         63.57         75.49        13.66 o                         
   7   1   6        340.53        344.08        15.90 o                         
   8   1   6        195.91        161.07        26.29 o                         
 -12   2   6        120.11         89.70        18.59 o                         
 -11   2   6          0.97         18.77        17.07 o                         
 -10   2   6        215.75        237.79        16.48 o                         
  -9   2   6        325.44        355.81        15.63 o                         
  -8   2   6        134.21        158.09        15.45 o                         
  -7   2   6        884.70        917.46        17.07 o                         
  -6   2   6       2893.13       2863.20        58.86 o                         
  -5   2   6         21.67         28.84        13.87 o                         
  -4   2   6        203.15        200.76        12.65 o                         
  -3   2   6        723.60        715.94        13.05 o                         
  -2   2   6          4.33          5.88        11.62 o                         
  -1   2   6        183.21        213.59        12.42 o                         
   0   2   6       1073.15       1113.68        30.91 o                         
   1   2   6        447.18        455.57        13.32 o                         
   2   2   6        637.90        656.67        24.69 o                         
   3   2   6       1706.15       1735.45        30.92 o                         
   4   2   6        647.08        644.79        17.86 o                         
   5   2   6        171.48        189.60        13.78 o                         
   6   2   6        608.53        643.45        17.56 o                         
   7   2   6         24.32         39.52        15.47 o                         
   8   2   6         82.30         75.48        16.22 o                         
 -12   3   6        785.79        761.93        58.73 o                         
 -11   3   6          7.36         21.42        18.00 o                         
 -10   3   6       1340.93       1410.02        32.50 o                         
  -9   3   6         36.16         52.27        15.91 o                         
  -8   3   6       3056.76       3086.33        85.57 o                         
  -7   3   6       3905.76       4005.34        86.34 o                         
  -6   3   6       2809.42       2829.87        53.36 o                         
  -5   3   6       6614.38       6500.01       128.91 o                         
  -4   3   6       3732.29       3528.44        59.81 o                         
  -3   3   6       2713.80       2695.38        61.46 o                         
  -2   3   6       1699.08       1688.72        29.03 o                         
  -1   3   6         17.37         53.97        13.03 o                         
   0   3   6       7346.71       7307.20       179.00 o                         
   1   3   6        597.23        595.22        18.24 o                         
   2   3   6       2764.71       2763.48        73.51 o                         
   3   3   6       4884.31       4977.75       163.00 o                         
   4   3   6       1136.88       1131.16        28.44 o                         
   5   3   6       2367.73       2417.22        42.61 o                         
   6   3   6        684.24        681.30        22.25 o                         
   7   3   6        697.87        693.07        21.78 o                         
   8   3   6        503.46        511.90        66.10 o                         
 -12   4   6        484.06        497.56        25.08 o                         
 -11   4   6        645.59        631.50        19.55 o                         
 -10   4   6        181.93        191.29        16.77 o                         
  -9   4   6       2531.20       2514.11        56.75 o                         
  -8   4   6        965.90        960.30        27.09 o                         
  -7   4   6         13.97         24.73        14.77 o                         
  -6   4   6       1642.46       1685.60        39.15 o                         
  -5   4   6        366.14        375.65        13.16 o                         
  -4   4   6       2207.99       2224.73        46.44 o                         
  -3   4   6        515.57        527.72        21.67 o                         
  -2   4   6        953.78        916.00        30.53 o                         
  -1   4   6       5599.75       5185.93       151.85 o                         
   0   4   6         10.24         27.79        12.18 o                         
   1   4   6       2524.62       2574.34        90.14 o                         
   2   4   6       1568.10       1539.42        40.17 o                         
   3   4   6        832.47        893.49        29.31 o                         
   4   4   6        195.39        220.27        12.78 o                         
   5   4   6        163.59        162.88        15.06 o                         
   6   4   6       2061.65       2015.11        64.83 o                         
   7   4   6         76.88         72.39        16.95 o                         
   8   4   6        150.62         98.66        22.49 o                         
 -12   5   6        246.85        260.72        20.19 o                         
 -11   5   6          0.21         17.59        18.79 o                         
 -10   5   6         84.17        102.69        16.21 o                         
  -9   5   6         20.03         34.78        15.58 o                         
  -8   5   6        151.33        171.34        14.77 o                         
  -7   5   6         91.90         87.87        13.40 o                         
  -6   5   6        130.43        165.78        13.54 o                         
  -5   5   6       2918.22       2788.38        54.55 o                         
  -4   5   6        224.20        258.27        12.92 o                         
  -3   5   6        251.25        290.02        13.56 o                         
  -2   5   6        224.15        243.29        13.30 o                         
  -1   5   6        701.64        751.85        23.69 o                         
   0   5   6        738.92        724.40        22.67 o                         
   1   5   6         40.05         51.19        11.79 o                         
   2   5   6        683.40        710.04        33.98 o                         
   3   5   6        309.23        338.74        13.29 o                         
   4   5   6         18.13         27.56        13.05 o                         
   5   5   6        501.21        565.96        24.96 o                         
   6   5   6         36.87         68.62        14.72 o                         
   7   5   6         27.82         39.59        16.35 o                         
   8   5   6         10.47         26.08        17.66 o                         
 -12   6   6        144.26        160.12        19.38 o                         
 -11   6   6       1764.36       1705.85        55.56 o                         
 -10   6   6        178.21        209.21        17.09 o                         
  -9   6   6       1228.34       1323.82        39.88 o                         
  -8   6   6       1445.01       1497.90        34.27 o                         
  -7   6   6        970.36       1027.48        28.84 o                         
  -6   6   6       3330.59       3300.79        98.89 o                         
  -5   6   6          2.17          5.61        12.72 o                         
  -4   6   6       5709.69       5641.11       144.78 o                         
  -3   6   6        380.92        377.04        13.75 o                         
  -2   6   6       1561.67       1508.69        28.51 o                         
  -1   6   6       3960.32       3928.89       117.50 o                         
   0   6   6         91.36        109.87        11.28 o                         
   1   6   6       6065.06       6036.53       146.32 o                         
   2   6   6       1392.22       1425.54        40.28 o                         
   3   6   6        423.28        408.78        14.04 o                         
   4   6   6       2029.01       2019.63        68.57 o                         
   5   6   6        766.51        833.73        26.62 o                         
   6   6   6        504.13        480.56        20.26 o                         
   7   6   6        806.42        826.67        35.44 o                         
 -12   7   6        835.82        749.94        33.67 o                         
 -11   7   6        399.71        397.00        17.86 o                         
 -10   7   6       1898.41       1942.52        39.02 o                         
  -9   7   6        706.64        710.69        21.53 o                         
  -8   7   6        745.36        784.48        20.41 o                         
  -7   7   6       1585.88       1652.26        45.80 o                         
  -6   7   6         40.06         42.43        13.78 o                         
  -5   7   6       3349.93       3373.03       100.07 o                         
  -4   7   6        517.54        500.82        13.61 o                         
  -3   7   6       2253.92       2291.90        46.56 o                         
  -2   7   6       3930.27       3895.81        73.86 o                         
  -1   7   6       1826.63       1749.75        39.79 o                         
   0   7   6       4198.52       4183.99        78.69 o                         
   1   7   6       2585.10       2655.40        80.27 o                         
   2   7   6       1671.41       1696.24        46.87 o                         
   3   7   6        817.00        911.51        27.65 o                         
   4   7   6         79.22        105.78        12.94 o                         
   5   7   6        804.44        847.63        26.45 o                         
   6   7   6         27.29         52.59        14.22 o                         
   7   7   6       1491.05       1530.81        61.80 o                         
 -12   8   6          3.01         19.42        18.83 o                         
 -11   8   6         72.08         86.61        17.00 o                         
 -10   8   6          9.50         32.28        15.82 o                         
  -9   8   6         17.67         27.93        14.88 o                         
  -8   8   6        334.01        403.54        15.92 o                         
  -7   8   6        163.59        162.58        14.19 o                         
  -6   8   6          0.01         31.97        13.52 o                         
  -5   8   6          7.16         15.60        12.74 o                         
  -4   8   6        315.99        356.68        12.30 o                         
  -3   8   6         46.23         57.52        12.48 o                         
  -2   8   6        155.84        151.61        13.98 o                         
  -1   8   6        651.43        638.23        20.25 o                         
   0   8   6         84.75         95.62        12.00 o                         
   1   8   6         77.62         87.70        11.99 o                         
   2   8   6         44.35         52.11        12.14 o                         
   3   8   6        549.06        586.93        19.54 o                         
   4   8   6         67.56         72.39        13.58 o                         
   5   8   6        372.75        387.85        13.99 o                         
   6   8   6          3.39         22.59        15.05 o                         
   7   8   6        194.61        212.74        15.30 o                         
 -11   9   6        268.00        248.81        18.07 o                         
 -10   9   6       1876.39       1846.21        52.10 o                         
  -9   9   6        292.20        317.40        16.52 o                         
  -8   9   6        446.73        451.32        16.22 o                         
  -7   9   6       1067.50       1094.64        30.00 o                         
  -6   9   6         53.73         62.53        13.46 o                         
  -5   9   6       1266.47       1284.98        32.55 o                         
  -4   9   6         79.97         73.47        12.71 o                         
  -3   9   6       8118.23       8183.94       169.98 o                         
  -2   9   6        869.41        895.68        29.52 o                         
  -1   9   6          0.54          9.67        11.77 o                         
   0   9   6       4846.90       4775.43        92.68 o                         
   1   9   6        327.60        361.79        11.71 o                         
   2   9   6        233.64        233.59        12.99 o                         
   3   9   6       1526.30       1563.37        45.11 o                         
   4   9   6        338.15        346.69        13.10 o                         
   5   9   6        564.07        585.39        16.53 o                         
   6   9   6          0.49          3.55        14.36 o                         
   7   9   6        994.12        922.04        20.69 o                         
 -11  10   6        833.38        802.68        27.89 o                         
 -10  10   6         26.27         49.25        16.69 o                         
  -9  10   6       2441.40       2506.78        83.95 o                         
  -8  10   6       1076.68       1085.35        36.74 o                         
  -7  10   6        473.63        483.45        14.60 o                         
  -6  10   6       2084.52       2110.85        57.49 o                         
  -5  10   6          1.15          2.02        12.90 o                         
  -4  10   6       3358.36       3339.28        59.05 o                         
  -3  10   6        409.57        387.01        13.31 o                         
  -2  10   6       2655.21       2654.19        44.98 o                         
  -1  10   6       4720.69       4731.93       136.21 o                         
   0  10   6         95.07        107.46        12.06 o                         
   1  10   6       2200.68       2239.73        69.16 o                         
   2  10   6        925.32        947.91        25.98 o                         
   3  10   6       1329.79       1424.73        44.59 o                         
   4  10   6       1404.11       1436.71        44.60 o                         
   5  10   6          9.66         30.09        14.23 o                         
   6  10   6       2369.21       2327.26        85.47 o                         
   7  10   6        135.97        134.85        14.98 o                         
 -11  11   6         15.14         40.85        18.33 o                         
 -10  11   6         31.91         52.85        16.93 o                         
  -9  11   6          5.41         17.16        15.45 o                         
  -8  11   6         23.44         21.37        15.17 o                         
  -7  11   6        512.36        482.55        15.99 o                         
  -6  11   6        252.29        269.32        14.32 o                         
  -5  11   6        175.98        194.17        13.54 o                         
  -4  11   6        558.53        578.16        13.00 o                         
  -3  11   6        245.32        268.61        13.01 o                         
  -2  11   6         24.73         42.50        12.66 o                         
  -1  11   6         15.95         28.92        12.38 o                         
   0  11   6        160.45        170.11        11.54 o                         
   1  11   6          5.97         21.68        12.87 o                         
   2  11   6         94.41        108.14        12.23 o                         
   3  11   6        192.12        194.91        13.51 o                         
   4  11   6         14.18         35.33        13.28 o                         
   5  11   6        238.03        265.62        13.58 o                         
   6  11   6        271.08        312.76        15.30 o                         
 -10  12   6         21.25         19.96        17.37 o                         
  -9  12   6        728.13        728.72        26.27 o                         
  -8  12   6        827.06        881.63        25.51 o                         
  -7  12   6         69.47         96.37        14.39 o                         
  -6  12   6         30.68         66.90        14.41 o                         
  -5  12   6         17.45         43.19        13.72 o                         
  -4  12   6       1574.32       1581.00        32.29 o                         
  -3  12   6        100.14        117.72        12.66 o                         
  -2  12   6       2452.58       2458.43        41.11 o                         
  -1  12   6       3305.57       3303.35        74.67 o                         
   0  12   6          3.73          7.93        11.44 o                         
   1  12   6        751.78        791.34        21.62 o                         
   2  12   6        477.73        521.23        16.26 o                         
   3  12   6         48.70         75.04        13.52 o                         
   4  12   6        495.78        538.61        16.42 o                         
   5  12   6        333.65        349.51        20.10 o                         
   6  12   6        781.51        776.20        21.59 o                         
 -10  13   6       1488.15       1440.37        54.95 o                         
  -9  13   6        268.81        269.53        15.91 o                         
  -8  13   6       1648.05       1690.46        56.12 o                         
  -7  13   6       1301.23       1381.86        29.90 o                         
  -6  13   6        108.85        104.55        14.01 o                         
  -5  13   6       2690.30       2662.12        67.69 o                         
  -4  13   6        433.26        413.53        13.43 o                         
  -3  13   6       1672.45       1675.11        32.06 o                         
  -2  13   6       2535.97       2602.52        49.97 o                         
  -1  13   6        800.17        794.10        16.00 o                         
   0  13   6       2270.13       2336.90        71.81 o                         
   1  13   6        427.49        441.66        16.22 o                         
   2  13   6       1161.26       1246.83        33.71 o                         
   3  13   6        711.86        788.36        28.02 o                         
   4  13   6        371.38        342.13        17.07 o                         
   5  13   6       2390.24       2189.58        77.23 o                         
   6  13   6         76.83         81.74        16.44 o                         
 -10  14   6         37.75         48.15        17.47 o                         
  -9  14   6        192.81        193.78        15.91 o                         
  -8  14   6          9.40         14.51        15.96 o                         
  -7  14   6        122.64        151.12        15.04 o                         
  -6  14   6        636.11        672.01        16.67 o                         
  -5  14   6          2.91          5.43        14.64 o                         
  -4  14   6       1351.32       1304.15        77.12 o                         
  -3  14   6        620.72        620.32        13.01 o                         
  -2  14   6         41.39         60.58        12.53 o                         
  -1  14   6         24.35         43.46        14.10 o                         
   0  14   6          8.32         14.35        13.24 o                         
   1  14   6        506.57        524.73        22.64 o                         
   2  14   6        119.26        103.60        13.53 o                         
   3  14   6        610.97        604.43        21.77 o                         
   4  14   6        973.12       1009.61        38.37 o                         
   5  14   6         71.77         79.74        14.91 o                         
  -9  15   6        200.19        206.75        17.30 o                         
  -8  15   6        376.09        346.34        18.54 o                         
  -7  15   6        243.22        265.21        15.81 o                         
  -6  15   6         99.97         96.09        14.38 o                         
  -5  15   6        154.70        164.34        14.67 o                         
  -4  15   6          5.65          7.61        14.18 o                         
  -3  15   6        295.92        326.64        13.52 o                         
  -2  15   6        346.75        346.42        13.37 o                         
  -1  15   6        300.56        310.84        16.03 o                         
   0  15   6       1517.09       1506.73        35.45 o                         
   1  15   6          8.49         11.48        13.00 o                         
   2  15   6         10.05         32.31        13.20 o                         
   3  15   6        338.98        342.51        14.73 o                         
   4  15   6        374.40        382.66        15.47 o                         
   5  15   6        191.60        187.25        15.52 o                         
  -9  16   6       1280.85       1014.09        37.46 o                         
  -8  16   6        150.54        159.69        16.91 o                         
  -7  16   6        764.90        754.73        16.48 o                         
  -6  16   6       2955.43       2821.01        68.48 o                         
  -5  16   6         71.15         88.70        13.93 o                         
  -4  16   6       1514.44       1625.35       113.21 o                         
  -3  16   6       1718.76       1715.86        97.70 o                         
  -2  16   6        512.22        510.81        13.67 o                         
  -1  16   6        962.11        995.49        29.18 o                         
   0  16   6        193.63        201.03        13.04 o                         
   1  16   6       1404.73       1363.20        55.53 o                         
   2  16   6        498.07        484.21        22.64 o                         
   3  16   6        694.90        718.22        25.88 o                         
   4  16   6       1807.00       1641.67        69.99 o                         
  -8  17   6        276.08        279.46        17.64 o                         
  -7  17   6        488.81        452.17        19.57 o                         
  -6  17   6        168.11        194.57        17.46 o                         
  -5  17   6       1204.71       1217.41        33.34 o                         
  -4  17   6        222.69        230.68        16.08 o                         
  -3  17   6        157.00        168.54        13.82 o                         
  -2  17   6        732.93        726.21        33.31 o                         
  -1  17   6        166.65        166.58        15.68 o                         
   0  17   6        179.63        200.32        14.17 o                         
   1  17   6          7.39         13.68        13.27 o                         
   2  17   6       1141.44       1141.25        33.38 o                         
   3  17   6        853.57        813.72        25.98 o                         
  -7  18   6         28.16         25.78        17.13 o                         
  -6  18   6         78.08         87.83        16.02 o                         
  -5  18   6          0.21          0.98        15.08 o                         
  -4  18   6        122.28        104.59        14.69 o                         
  -3  18   6          5.94         29.49        13.61 o                         
  -2  18   6         13.17         23.83        12.79 o                         
  -1  18   6         85.53        110.66        13.01 o                         
   0  18   6          1.13         16.62        13.94 o                         
   1  18   6        130.30        124.86        13.00 o                         
   2  18   6          0.09         -0.01        14.31 o                         
  -6  19   6        230.02        211.05        16.60 o                         
  -5  19   6       1699.03       1585.79        55.13 o                         
  -4  19   6        248.26        250.24        22.16 o                         
  -3  19   6        878.38        807.96        61.89 o                         
  -2  19   6        799.36        761.41        59.03 o                         
  -1  19   6         15.01         33.68        13.87 o                         
   0  19   6        749.64        704.92        25.19 o                         
   1  19   6          0.11         24.90        14.77 o                         
  -5  20   6          9.76         81.85        47.72 o                         
  -4  20   6        559.11        500.31        45.75 o                         
  -3  20   6        241.86        231.29        18.22 o                         
  -2  20   6        267.98        251.12        21.17 o                         
  -1  20   6        903.21        706.73        47.86 o                         
   0  20   6          7.65         22.88        15.00 o                         
 -12   1   7       1127.35       1043.00       121.66 o                         
 -11   1   7        648.89        585.92       107.67 o                         
 -10   1   7        105.77        102.54        19.59 o                         
  -9   1   7        493.24        504.98        46.02 o                         
  -8   1   7        101.58        118.99        15.96 o                         
  -7   1   7       2337.10       2317.00        33.05 o                         
  -6   1   7         66.26         89.30        13.66 o                         
  -5   1   7       2738.44       2734.57        23.88 o                         
  -4   1   7       4102.65       4039.73        61.70 o                         
  -3   1   7         36.66         32.09        13.24 o                         
  -2   1   7       3297.94       3344.38        76.19 o                         
  -1   1   7       1199.16       1210.29        35.92 o                         
   0   1   7        243.43        276.80        13.21 o                         
   1   1   7        526.16        571.24        18.66 o                         
   2   1   7        414.54        463.37        14.58 o                         
   3   1   7       3072.05       3157.83        86.05 o                         
   4   1   7        280.11        282.04        14.80 o                         
   5   1   7       1486.55       1404.87        44.40 o                         
   6   1   7        610.74        632.50        15.65 o                         
 -12   2   7         64.39         64.20        20.63 o                         
 -11   2   7       1130.42       1117.34       122.11 o                         
 -10   2   7        614.23        587.48        81.99 o                         
  -9   2   7        166.50        155.39        19.93 o                         
  -8   2   7       1123.96       1163.46        32.23 o                         
  -7   2   7        235.00        251.61        16.36 o                         
  -6   2   7       3213.45       3120.51        34.60 o                         
  -5   2   7       2156.31       2101.37        40.17 o                         
  -4   2   7       1328.71       1313.30        15.06 o                         
  -3   2   7       5232.44       5113.82       111.62 o                         
  -2   2   7         14.69         27.17        12.97 o                         
  -1   2   7       1005.12       1007.33        19.32 o                         
   0   2   7       1324.21       1368.98        24.00 o                         
   1   2   7        511.65        514.89        16.48 o                         
   2   2   7       2024.20       2086.24        57.90 o                         
   3   2   7         36.28         60.90        13.22 o                         
   4   2   7       3011.93       3042.99       118.79 o                         
   5   2   7        892.68        815.55        22.05 o                         
   6   2   7        383.54        423.46        19.25 o                         
 -12   3   7         54.26         46.94        20.35 o                         
 -11   3   7         10.56         28.40        18.67 o                         
 -10   3   7        376.37        378.65        22.10 o                         
  -9   3   7        299.77        308.05        18.74 o                         
  -8   3   7         92.32         91.18        15.38 o                         
  -7   3   7          1.30         16.19        14.86 o                         
  -6   3   7        290.04        286.52        15.01 o                         
  -5   3   7        513.04        488.96        13.93 o                         
  -4   3   7         71.00         66.76        12.60 o                         
  -3   3   7        253.90        245.36        13.27 o                         
  -2   3   7         28.97         34.55        12.61 o                         
  -1   3   7         26.88         46.14        12.50 o                         
   0   3   7        386.98        426.68        14.52 o                         
   1   3   7        799.57        840.83        14.14 o                         
   2   3   7         75.05         99.14        13.38 o                         
   3   3   7        312.26        304.20        13.65 o                         
   4   3   7          4.70         17.91        14.64 o                         
   5   3   7          1.82         24.53        14.58 o                         
   6   3   7          0.40         20.03        16.54 o                         
 -11   4   7        440.64        436.15        18.72 o                         
 -10   4   7        223.58        287.60        21.40 o                         
  -9   4   7          0.29         11.42        17.89 o                         
  -8   4   7       1337.55       1310.73        22.45 o                         
  -7   4   7        360.66        382.26        16.14 o                         
  -6   4   7       1755.96       1787.63        35.90 o                         
  -5   4   7        805.19        848.93        24.06 o                         
  -4   4   7        323.84        352.11        13.17 o                         
  -3   4   7       3395.95       3351.85        73.15 o                         
  -2   4   7        418.69        439.99        14.05 o                         
  -1   4   7       1073.30       1090.09        27.71 o                         
   0   4   7        647.67        655.40        15.06 o                         
   1   4   7        425.42        435.66        14.15 o                         
   2   4   7        994.00       1048.48        31.81 o                         
   3   4   7        116.35        138.30        13.66 o                         
   4   4   7        840.38        841.92        30.20 o                         
   5   4   7        442.61        463.06        14.49 o                         
   6   4   7        189.91        186.17        15.92 o                         
 -11   5   7        114.57        150.08        18.63 o                         
 -10   5   7       1553.85       1492.16        32.35 o                         
  -9   5   7       1220.93       1224.06        28.02 o                         
  -8   5   7         20.48         38.75        15.55 o                         
  -7   5   7       3678.37       3742.53       101.62 o                         
  -6   5   7       1020.40       1065.66        23.84 o                         
  -5   5   7       1077.82       1097.64        17.22 o                         
  -4   5   7       2620.17       2586.60        55.98 o                         
  -3   5   7        284.65        276.20        12.79 o                         
  -2   5   7       3056.70       3128.77        96.01 o                         
  -1   5   7         11.38         30.04        13.54 o                         
   0   5   7       1437.52       1448.81        36.16 o                         
   1   5   7       6229.48       6206.45       224.64 o                         
   2   5   7        366.63        375.32        13.97 o                         
   3   5   7       1585.29       1595.97        42.06 o                         
   4   5   7        478.15        518.67        20.97 o                         
   5   5   7        998.70        982.65        14.94 o                         
   6   5   7        944.53        901.89        40.97 o                         
 -11   6   7        498.93        461.84        19.91 o                         
 -10   6   7         10.01          8.59        19.00 o                         
  -9   6   7         53.16         73.50        16.81 o                         
  -8   6   7       1119.98       1129.67        25.90 o                         
  -7   6   7        302.04        279.22        15.10 o                         
  -6   6   7         28.00         39.29        14.50 o                         
  -5   6   7        769.38        801.72        22.22 o                         
  -4   6   7        376.04        368.49        13.59 o                         
  -3   6   7         24.52         42.51        12.87 o                         
  -2   6   7        135.25        151.77        12.35 o                         
  -1   6   7       1238.76       1241.34        28.78 o                         
   0   6   7        405.31        449.27        15.75 o                         
   1   6   7         51.92         76.33        13.12 o                         
   2   6   7       1762.57       1722.89        49.50 o                         
   3   6   7         49.94         65.39        12.95 o                         
   4   6   7         10.06         23.83        14.25 o                         
   5   6   7          0.50         18.12        14.72 o                         
   6   6   7         58.41         43.62        15.67 o                         
 -11   7   7        131.87        126.74        18.77 o                         
 -10   7   7        260.19        263.60        18.43 o                         
  -9   7   7        542.09        569.62        24.70 o                         
  -8   7   7          0.48         29.22        15.06 o                         
  -7   7   7        279.58        292.05        15.32 o                         
  -6   7   7         15.14         20.08        15.13 o                         
  -5   7   7        560.60        578.52        14.16 o                         
  -4   7   7       1340.44       1372.40        31.33 o                         
  -3   7   7          0.26         10.13        12.91 o                         
  -2   7   7        676.82        679.67        20.70 o                         
  -1   7   7        299.57        295.94        16.49 o                         
   0   7   7        911.63        898.34        27.09 o                         
   1   7   7        383.87        417.44        14.08 o                         
   2   7   7         14.58         17.87        12.58 o                         
   3   7   7        222.76        238.10        14.25 o                         
   4   7   7          1.89         23.63        14.13 o                         
   5   7   7         77.39         79.79        16.20 o                         
   6   7   7        711.01        618.82        21.15 o                         
 -11   8   7       1243.49       1171.08        41.70 o                         
 -10   8   7        996.44        977.49        34.48 o                         
  -9   8   7        923.15        952.11        43.25 o                         
  -8   8   7       2543.43       2615.46        76.31 o                         
  -7   8   7        458.41        485.22        15.71 o                         
  -6   8   7       2238.63       2216.91        44.39 o                         
  -5   8   7        656.67        676.06        15.51 o                         
  -4   8   7         25.92         42.40        14.20 o                         
  -3   8   7       2584.87       2556.53        50.45 o                         
  -2   8   7        276.37        269.61        14.33 o                         
  -1   8   7       3202.09       3121.39        65.46 o                         
   0   8   7       2637.64       2583.44        58.47 o                         
   1   8   7       1953.86       2017.95        58.18 o                         
   2   8   7       3440.96       3503.67        85.38 o                         
   3   8   7        136.20        161.74        13.67 o                         
   4   8   7        731.38        765.36        26.16 o                         
   5   8   7        637.54        679.96        19.05 o                         
 -11   9   7          0.26         21.58        47.67 o                         
 -10   9   7        172.60        202.10        18.70 o                         
  -9   9   7        860.10        870.83        28.00 o                         
  -8   9   7        103.33        113.08        15.84 o                         
  -7   9   7        905.19        901.91        16.01 o                         
  -6   9   7        686.23        745.34        25.03 o                         
  -5   9   7         67.34         99.75        14.24 o                         
  -4   9   7        423.02        475.76        14.05 o                         
  -3   9   7        292.82        312.41        13.96 o                         
  -2   9   7       1515.18       1478.08        30.72 o                         
  -1   9   7        575.27        545.01        13.86 o                         
   0   9   7       1263.87       1220.54        33.95 o                         
   1   9   7        342.24        363.21        12.69 o                         
   2   9   7        363.47        389.39        14.39 o                         
   3   9   7        804.50        852.35        30.99 o                         
   4   9   7          0.90          7.00        15.20 o                         
   5   9   7         26.86         36.85        15.08 o                         
 -10  10   7         57.71         69.36        17.70 o                         
  -9  10   7         12.76         33.85        16.76 o                         
  -8  10   7        566.29        594.24        25.29 o                         
  -7  10   7          5.45         18.60        15.48 o                         
  -6  10   7          7.25         24.84        14.77 o                         
  -5  10   7        385.13        388.31        15.03 o                         
  -4  10   7        295.04        321.67        13.41 o                         
  -3  10   7         26.32         42.58        16.15 o                         
  -2  10   7          6.79          9.19        13.08 o                         
  -1  10   7        852.78        882.26        24.79 o                         
   0  10   7         34.95         34.74        13.03 o                         
   1  10   7         23.55         43.06        13.13 o                         
   2  10   7        340.31        363.92        17.90 o                         
   3  10   7          2.23         12.79        12.91 o                         
   4  10   7         25.80         40.43        14.58 o                         
   5  10   7         74.01         84.41        15.84 o                         
 -10  11   7       1183.60       1124.35        35.59 o                         
  -9  11   7       1317.09       1277.76        29.83 o                         
  -8  11   7          6.39          7.03        15.97 o                         
  -7  11   7       2009.45       1998.14        51.14 o                         
  -6  11   7        490.41        512.39        17.09 o                         
  -5  11   7        344.99        367.57        15.63 o                         
  -4  11   7        837.51        828.87        60.41 o                         
  -3  11   7         29.85         52.75        16.16 o                         
  -2  11   7       3770.55       3697.97        75.42 o                         
  -1  11   7        168.04        192.30        14.46 o                         
   0  11   7       1735.31       1666.60        48.67 o                         
   1  11   7       1836.71       1899.38        61.71 o                         
   2  11   7        306.25        325.35        14.06 o                         
   3  11   7        876.66        880.24        34.10 o                         
   4  11   7       1275.58       1219.96        48.52 o                         
   5  11   7        752.52        699.44        21.63 o                         
  -9  12   7        179.27        176.47        17.05 o                         
  -8  12   7       1309.49       1336.45        57.32 o                         
  -7  12   7         69.05         66.23        17.00 o                         
  -6  12   7        485.72        505.67        22.87 o                         
  -5  12   7       1067.31       1083.83        30.20 o                         
  -4  12   7        860.22        852.75        97.35 o                         
  -3  12   7        960.03       1021.24        17.06 o                         
  -2  12   7        968.04        947.45        15.63 o                         
  -1  12   7       2342.86       2303.29        77.08 o                         
   0  12   7        254.90        244.42        13.56 o                         
   1  12   7        120.08        128.37        13.51 o                         
   2  12   7        525.21        561.36        25.97 o                         
   3  12   7          5.59          4.44        14.97 o                         
   4  12   7        837.66        779.11        27.16 o                         
  -9  13   7        124.64        145.11        17.52 o                         
  -8  13   7          0.16         29.15        16.14 o                         
  -7  13   7        365.93        379.90        19.73 o                         
  -6  13   7         66.83         94.39        14.56 o                         
  -5  13   7        172.74        164.27        14.01 o                         
  -4  13   7         89.49         81.40        15.31 o                         
  -3  13   7        157.66        144.33        13.48 o                         
  -2  13   7         56.77         53.81        13.36 o                         
  -1  13   7          1.02         20.86        13.41 o                         
   0  13   7        221.06        243.38        13.74 o                         
   1  13   7         85.53         92.17        13.79 o                         
   2  13   7        117.10        108.79        14.41 o                         
   3  13   7        164.79        205.31        15.52 o                         
   4  13   7        103.72        106.43        15.96 o                         
  -8  14   7       1171.71       1053.31        40.27 o                         
  -7  14   7        159.27        201.13        17.02 o                         
  -6  14   7       1209.10       1177.07        30.53 o                         
  -5  14   7        115.10        171.35        14.22 o                         
  -4  14   7         23.32         28.21        13.68 o                         
  -3  14   7       2878.68       2805.65       174.63 o                         
  -2  14   7        139.00        157.38        15.21 o                         
  -1  14   7       1099.45       1054.29        24.72 o                         
   0  14   7       1086.45       1001.23        23.27 o                         
   1  14   7        367.71        383.35        13.49 o                         
   2  14   7        606.97        596.39        19.31 o                         
   3  14   7        103.06        100.05        15.00 o                         
  -8  15   7        206.31        173.08        17.22 o                         
  -7  15   7        731.73        690.72        18.23 o                         
  -6  15   7        101.33        107.61        16.23 o                         
  -5  15   7        933.52        908.54        37.78 o                         
  -4  15   7       2252.67       2181.86        45.06 o                         
  -3  15   7          1.76         12.95        13.73 o                         
  -2  15   7        976.28        952.77        63.01 o                         
  -1  15   7        639.67        628.18        23.40 o                         
   0  15   7        698.14        623.79        18.21 o                         
   1  15   7        242.08        250.83        15.34 o                         
   2  15   7          0.32         10.12        15.47 o                         
  -7  16   7         17.38         27.83        17.54 o                         
  -6  16   7        112.84        124.96        16.58 o                         
  -5  16   7         23.16         37.07        16.22 o                         
  -4  16   7          4.05         25.67        15.14 o                         
  -3  16   7        422.80        400.92        31.81 o                         
  -2  16   7          7.33         26.54        15.30 o                         
  -1  16   7         43.10         57.54        13.58 o                         
   0  16   7         60.61         64.94        14.53 o                         
   1  16   7         16.91         35.23        14.92 o                         
   2  16   7          4.55         21.83        15.78 o                         
  -6  17   7         24.00         24.03        17.28 o                         
  -5  17   7        601.67        591.01        23.16 o                         
  -4  17   7        793.64        761.05        23.82 o                         
  -3  17   7         43.10         59.77        15.42 o                         
  -2  17   7        920.20        880.52        72.90 o                         
  -1  17   7         56.49         55.89        13.69 o                         
   0  17   7        129.52        114.04        14.77 o                         
   1  17   7       1155.11       1051.45        47.73 o                         
  -4  18   7        459.96        466.40        17.90 o                         
  -3  18   7        793.05        693.87        50.92 o                         
  -2  18   7        235.19        199.74        26.83 o                         
  -1  18   7        722.14        644.27        49.77 o                         
 -11   0   8        120.97         41.98        35.74 o                         
 -10   0   8       3078.07       2722.58       828.77 o                         
  -9   0   8        350.75        292.14       102.66 o                         
  -8   0   8        164.96        156.63        51.42 o                         
  -7   0   8       1380.90       1424.40        42.60 o                         
  -6   0   8         85.35        102.90        21.65 o                         
  -5   0   8       2198.54       2078.67        41.81 o                         
  -4   0   8         25.11         89.54        20.42 o                         
  -3   0   8       2345.43       2335.06        77.34 o                         
  -2   0   8       4151.70       4125.73       158.02 o                         
  -1   0   8       1647.91       1671.21        49.65 o                         
   0   0   8        691.37        777.74        52.21 o                         
   1   0   8       1723.48       1839.44        82.79 o                         
   2   0   8       1148.65       1201.71        70.45 o                         
   3   0   8        605.09        596.03        32.66 o                         
   4   0   8         56.16        112.59        31.89 o                         
   5   0   8       1163.30        984.80        40.86 o                         
 -11   1   8        798.56        555.70       187.36 o                         
 -10   1   8         45.08         26.01        23.21 o                         
  -9   1   8         80.64         46.32        18.63 o                         
  -8   1   8        641.81        605.99        87.01 o                         
  -7   1   8        241.85        293.87        15.00 o                         
  -6   1   8        124.28        144.70        14.14 o                         
  -5   1   8          8.97         37.79        14.31 o                         
  -4   1   8       1839.45       1743.27        29.04 o                         
  -3   1   8         70.07         76.96        13.73 o                         
  -2   1   8        269.61        284.22        13.65 o                         
  -1   1   8       1605.52       1649.73        42.93 o                         
   0   1   8          3.46         18.45        13.60 o                         
   1   1   8        177.06        205.94        14.36 o                         
   2   1   8        470.39        468.35        17.04 o                         
   3   1   8        439.53        448.15        16.81 o                         
   4   1   8        361.48        392.32        17.44 o                         
   5   1   8         51.64         57.69        18.34 o                         
 -11   2   8          1.69         -3.19        59.50 o                         
  -9   2   8        326.59        265.05        64.48 o                         
  -8   2   8        119.36        116.36        18.85 o                         
  -7   2   8          8.11         34.70        15.41 o                         
  -6   2   8         18.22         49.31        15.28 o                         
  -5   2   8          0.77         28.78        13.28 o                         
  -4   2   8         13.05         41.77        13.72 o                         
  -3   2   8       1119.40       1163.53        19.84 o                         
  -2   2   8        421.69        469.30        13.77 o                         
  -1   2   8         33.64         70.33        13.69 o                         
   0   2   8       1622.11       1677.73        58.50 o                         
   1   2   8         33.62         41.39        14.05 o                         
   2   2   8        170.95        181.09        15.94 o                         
   3   2   8        175.50        178.37        17.90 o                         
   4   2   8        292.39        325.42        17.25 o                         
   5   2   8         13.36         22.30        31.07 o                         
 -10   3   8         51.95         59.24        23.28 o                         
  -9   3   8       2641.84       2406.79       106.28 o                         
  -8   3   8        396.38        390.32        52.14 o                         
  -7   3   8         35.98         59.40        15.22 o                         
  -6   3   8       2524.16       2353.60        50.43 o                         
  -5   3   8        217.55        283.48        14.24 o                         
  -4   3   8       1281.43       1339.78        35.82 o                         
  -3   3   8       1251.60       1335.31        33.02 o                         
  -2   3   8       2464.15       2442.42        67.11 o                         
  -1   3   8       2236.80       2287.89        58.89 o                         
   0   3   8         71.72        131.75        13.46 o                         
   1   3   8       1881.59       1859.00        73.64 o                         
   2   3   8        630.61        664.93        17.75 o                         
   3   3   8        366.79        361.69        20.46 o                         
   4   3   8        609.05        591.08        25.23 o                         
 -10   4   8        185.56        178.42        18.63 o                         
  -9   4   8          0.30         41.02        20.54 o                         
  -8   4   8        579.54        560.79        36.39 o                         
  -7   4   8        997.29        934.78       108.49 o                         
  -6   4   8         89.98         91.25        17.39 o                         
  -5   4   8       2126.95       2080.56        43.64 o                         
  -4   4   8        458.61        467.94        14.09 o                         
  -3   4   8       1026.38       1014.03        24.62 o                         
  -2   4   8        111.29        141.43        13.38 o                         
  -1   4   8          0.21         27.74        14.82 o                         
   0   4   8       1260.01       1305.00        55.70 o                         
   1   4   8         34.74         76.63        18.08 o                         
   2   4   8        571.09        595.16        26.30 o                         
   3   4   8       1421.53       1398.30        53.17 o                         
   4   4   8        369.69        401.09        16.71 o                         
 -10   5   8         10.61         18.98        20.27 o                         
  -9   5   8         40.26         38.31        19.01 o                         
  -8   5   8        279.77        313.27        17.88 o                         
  -7   5   8          0.41          9.21        17.07 o                         
  -6   5   8        333.51        301.82        42.43 o                         
  -5   5   8          3.90         22.01        14.61 o                         
  -4   5   8        152.37        171.18        14.61 o                         
  -3   5   8         85.19        106.99        14.53 o                         
  -2   5   8        127.62        139.62        15.40 o                         
  -1   5   8       1111.57       1134.45        44.54 o                         
   0   5   8          0.41         16.08        15.44 o                         
   1   5   8          1.28         11.99        14.22 o                         
   2   5   8         61.16         76.81        14.32 o                         
   3   5   8         54.70         76.62        15.85 o                         
   4   5   8         73.35         67.41        15.23 o                         
 -10   6   8       1444.29       1333.65        46.62 o                         
  -9   6   8         10.08          6.86        18.94 o                         
  -8   6   8       1362.38       1294.38        32.41 o                         
  -7   6   8       1247.25       1227.59        38.38 o                         
  -6   6   8        112.39        114.78        15.86 o                         
  -5   6   8       1651.56       1526.76        86.85 o                         
  -4   6   8         33.67         75.13        14.95 o                         
  -3   6   8        633.61        652.11        14.81 o                         
  -2   6   8       2301.85       2367.97        73.33 o                         
  -1   6   8        516.35        548.75        17.60 o                         
   0   6   8       1678.55       1743.34        60.63 o                         
   1   6   8        360.24        385.01        14.51 o                         
   2   6   8       1690.07       1760.25        56.71 o                         
   3   6   8         40.99         65.12        14.52 o                         
   4   6   8         24.11         56.58        15.99 o                         
 -10   7   8         21.28         20.54        19.54 o                         
  -9   7   8        660.98        668.50        21.07 o                         
  -8   7   8        238.80        243.99        17.41 o                         
  -7   7   8       1859.68       1899.80        42.15 o                         
  -6   7   8       1552.98       1534.04        58.47 o                         
  -5   7   8        606.26        589.26        72.00 o                         
  -4   7   8       1772.90       1723.82        30.74 o                         
  -3   7   8        313.16        305.99        14.03 o                         
  -2   7   8         66.07         95.92        12.93 o                         
  -1   7   8       1024.16       1043.08        20.59 o                         
   0   7   8        330.68        383.55        14.08 o                         
   1   7   8       1554.02       1597.94        37.40 o                         
   2   7   8        271.13        281.61        15.43 o                         
   3   7   8        489.20        474.29        16.20 o                         
   4   7   8       1456.80       1363.74        56.79 o                         
  -9   8   8          0.02         22.66        18.31 o                         
  -8   8   8         97.22        112.63        15.79 o                         
  -7   8   8         43.34         63.61        15.73 o                         
  -6   8   8          8.20          8.73        17.65 o                         
  -5   8   8         39.27         38.47        14.37 o                         
  -4   8   8         75.02         81.48        14.00 o                         
  -3   8   8          1.67         15.40        13.60 o                         
  -2   8   8          7.63         33.23        13.48 o                         
  -1   8   8         29.11         50.32        15.44 o                         
   0   8   8          0.76         22.76        14.49 o                         
   1   8   8         25.80         48.58        13.78 o                         
   2   8   8          6.69         19.62        14.03 o                         
   3   8   8         23.31         37.79        15.60 o                         
  -9   9   8        676.03        617.53        25.90 o                         
  -8   9   8         53.51         33.07        17.49 o                         
  -7   9   8        546.22        552.83        16.39 o                         
  -6   9   8       2354.33       2386.06        56.87 o                         
  -5   9   8         28.89         33.85        17.60 o                         
  -4   9   8        491.54        455.88        52.18 o                         
  -3   9   8       1350.02       1294.23        32.26 o                         
  -2   9   8        274.70        290.08        14.47 o                         
  -1   9   8        418.99        434.97        18.22 o                         
   0   9   8         34.09         72.60        14.96 o                         
   1   9   8        969.03        964.60        35.57 o                         
   2   9   8         49.09         46.12        14.94 o                         
   3   9   8        866.40        820.25        27.54 o                         
  -9  10   8         57.19         82.88        19.93 o                         
  -8  10   8       1467.85       1395.92        35.61 o                         
  -7  10   8        728.64        698.00        20.35 o                         
  -6  10   8        485.37        486.06        17.39 o                         
  -5  10   8       1573.17       1517.25        20.81 o                         
  -4  10   8        785.55        747.07        81.67 o                         
  -3  10   8        388.76        421.16        30.59 o                         
  -2  10   8       1178.45       1158.12        26.12 o                         
  -1  10   8        226.68        253.38        13.82 o                         
   0  10   8       1441.14       1470.44        39.29 o                         
   1  10   8        124.15        142.26        13.85 o                         
   2  10   8       1363.46       1284.63        42.44 o                         
   3  10   8       1607.89       1318.50        44.08 o                         
  -8  11   8         17.01          9.32        16.50 o                         
  -7  11   8          7.58         25.34        16.40 o                         
  -6  11   8          0.36         16.34        15.71 o                         
  -5  11   8         86.74         84.86        18.08 o                         
  -4  11   8         18.19         15.93        14.79 o                         
  -3  11   8        470.09        391.42        48.61 o                         
  -2  11   8        229.70        253.72        14.77 o                         
  -1  11   8        183.18        177.23        13.83 o                         
   0  11   8          1.31         -1.66        14.09 o                         
   1  11   8         61.60         63.29        15.17 o                         
   2  11   8         35.79         34.30        15.33 o                         
  -8  12   8        222.47        238.18        19.50 o                         
  -7  12   8        390.01        392.24        17.52 o                         
  -6  12   8        171.51        187.80        15.58 o                         
  -5  12   8       1826.53       1801.70        81.40 o                         
  -4  12   8        141.63        119.12        19.39 o                         
  -3  12   8        102.12         91.67        15.35 o                         
  -2  12   8        279.65        243.68        18.98 o                         
  -1  12   8        143.63        164.39        14.90 o                         
   0  12   8        133.00        144.03        14.31 o                         
   1  12   8         21.17         39.93        15.31 o                         
   2  12   8       1063.46       1032.26        46.80 o                         
  -7  13   8        458.53        439.09        20.87 o                         
  -6  13   8        754.07        673.43        23.04 o                         
  -5  13   8          5.25         30.32        16.67 o                         
  -4  13   8       1393.99       1308.18       181.04 o                         
  -3  13   8        571.39        525.25        66.19 o                         
  -2  13   8        317.74        310.34        26.68 o                         
  -1  13   8       1273.24       1210.33        36.66 o                         
   0  13   8         65.07         75.97        15.17 o                         
   1  13   8       1104.14       1028.20        42.10 o                         
  -6  14   8         83.52         72.97        18.01 o                         
  -5  14   8         37.00         46.86        18.19 o                         
  -4  14   8          0.15         18.77        17.62 o                         
  -3  14   8        574.46        485.52        45.99 o                         
  -2  14   8        516.82        466.39        38.01 o                         
  -1  14   8         11.09         25.57        16.11 o                         
   0  14   8        552.30        497.79        26.51 o                         
  -5  15   8          4.74          6.52        18.44 o                         
  -4  15   8        422.30        412.35        18.45 o                         
  -3  15   8         78.09         69.06        16.64 o                         
  -2  15   8         53.02         54.20        16.18 o                         
  -1  15   8         28.90         38.51        14.60 o                         
  -9   1   9        124.79          1.55        30.82 o                         
  -8   1   9       1494.59       1294.08       414.58 o                         
  -7   1   9         36.64         38.00        20.36 o                         
  -6   1   9        419.28        375.56        31.07 o                         
  -5   1   9        477.11        440.11        24.28 o                         
  -4   1   9         79.32        108.33        15.77 o                         
  -3   1   9        638.69        645.55        30.63 o                         
  -2   1   9         95.58         97.28        15.26 o                         
  -1   1   9       1957.89       1943.89        31.76 o                         
   0   1   9        949.52       1017.86        34.27 o                         
   1   1   9        214.92        219.19        17.70 o                         
   2   1   9        780.47        740.57        17.00 o                         
  -8   2   9          1.45          7.73        19.99 o                         
  -7   2   9       1025.91        891.67       196.93 o                         
  -6   2   9        351.13        290.22        70.10 o                         
  -5   2   9        505.05        498.65        16.08 o                         
  -4   2   9        908.48        901.59        24.22 o                         
  -3   2   9        232.64        229.39        16.85 o                         
  -2   2   9       1199.24       1184.28        43.00 o                         
  -1   2   9        243.41        243.41        16.35 o                         
   0   2   9        911.34        961.42        54.22 o                         
   1   2   9       1187.17       1139.26        47.76 o                         
   2   2   9         24.77         27.85        16.36 o                         
  -9   3   9          1.60         24.55        29.05 o                         
  -8   3   9          0.40          7.71        20.49 o                         
  -7   3   9         27.34         35.45        20.72 o                         
  -6   3   9        335.92        247.00        48.73 o                         
  -5   3   9         69.19         69.40        17.29 o                         
  -4   3   9         78.94         72.57        16.33 o                         
  -3   3   9        369.56        380.99        15.59 o                         
  -2   3   9        212.84        217.74        16.75 o                         
  -1   3   9        149.32        172.50        15.67 o                         
   0   3   9         27.72         45.81        18.25 o                         
   1   3   9        216.71        244.39        21.40 o                         
   2   3   9         43.65         50.53        19.53 o                         
  -9   4   9        672.77        512.25       299.93 o                         
  -8   4   9          2.57         15.39        21.77 o                         
  -7   4   9        767.70        685.07       155.27 o                         
  -6   4   9        265.95        211.22        31.08 o                         
  -5   4   9         50.02         45.63        15.85 o                         
  -4   4   9        256.12        253.21        16.08 o                         
  -3   4   9        271.41        266.85        16.27 o                         
  -2   4   9        774.57        786.19        16.29 o                         
  -1   4   9        221.59        255.23        16.73 o                         
   0   4   9        980.22        919.90        18.52 o                         
   1   4   9        625.25        606.64        30.10 o                         
   2   4   9         26.23         48.68        20.84 o                         
  -8   5   9       1092.32        948.78        36.59 o                         
  -7   5   9        140.29        113.52        18.28 o                         
  -6   5   9       1011.49        995.49       128.63 o                         
  -5   5   9        824.81        789.73       110.16 o                         
  -4   5   9       1160.09        975.47        76.56 o                         
  -3   5   9        880.10        904.11        39.86 o                         
  -2   5   9        381.60        358.10        14.98 o                         
  -1   5   9       1431.47       1375.33        47.02 o                         
   0   5   9        401.32        402.71        15.97 o                         
   1   5   9        264.71        257.60        15.48 o                         
  -8   6   9          4.03         39.48        21.87 o                         
  -7   6   9        378.88        348.03        18.96 o                         
  -6   6   9          2.60          9.95        16.02 o                         
  -5   6   9        557.39        485.02        68.58 o                         
  -4   6   9        596.74        555.37        60.42 o                         
  -3   6   9         50.06         47.02        14.96 o                         
  -2   6   9        121.43        126.87        14.89 o                         
  -1   6   9        217.09        240.28        14.94 o                         
   0   6   9          9.05         25.35        16.15 o                         
   1   6   9          1.32         17.09        16.41 o                         
  -8   7   9        358.28        361.49        20.88 o                         
  -7   7   9         26.63         26.76        17.90 o                         
  -6   7   9        204.74        205.86        17.32 o                         
  -5   7   9        132.39        109.09        17.71 o                         
  -4   7   9        203.94        165.10        28.11 o                         
  -3   7   9        563.74        518.27        33.57 o                         
  -2   7   9          0.07          6.36        14.12 o                         
  -1   7   9         55.51         62.03        15.28 o                         
   0   7   9        285.91        276.75        16.95 o                         
   1   7   9        205.22        206.01        18.30 o                         
  -7   8   9        893.20        796.51        28.42 o                         
  -6   8   9        220.50        188.95        18.55 o                         
  -5   8   9       1453.03       1403.95       158.24 o                         
  -4   8   9       1297.40       1119.43       150.76 o                         
  -3   8   9          3.13         16.90        15.75 o                         
  -2   8   9       1246.57       1134.68        16.90 o                         
  -1   8   9        342.60        340.41        16.20 o                         
   0   8   9        516.21        494.23        17.80 o                         
  -7   9   9          3.82         21.50        22.39 o                         
  -6   9   9        864.24        769.34        28.53 o                         
  -5   9   9        220.04        190.75        26.09 o                         
  -4   9   9          2.67         14.56        15.70 o                         
  -3   9   9        879.88        729.76       104.85 o                         
  -2   9   9          0.75         14.17        14.25 o                         
  -1   9   9         89.50         89.08        15.65 o                         
   0   9   9        273.02        234.98        18.77 o                         
  -6  10   9         18.47         32.56        20.43 o                         
  -5  10   9        121.70        123.74        19.62 o                         
  -4  10   9        654.53        547.79        76.23 o                         
  -3  10   9         23.46         33.97        14.95 o                         
  -2  10   9         11.97         15.81        16.07 o                         
  -1  10   9        128.38        134.74        16.84 o                         
  -5  11   9       1078.49        981.76        38.36 o                         
  -4  11   9        302.84        254.25        41.24 o                         
  -3  11   9        939.26        742.69        84.97 o                         
  -2  11   9        180.19        140.80        23.96 o                         
  -5   0  10        292.11        250.67        80.28 o                         
  -4   0  10       1052.37       1038.54        36.35 o                         
  -3   0  10        278.32        238.19        25.67 o                         
  -5   1  10        268.27        193.35        37.65 o                         
  -4   1  10        227.16        221.42        20.57 o                         
  -3   1  10        282.10        268.77        18.34 o                         
  -5   2  10          1.48          3.00        22.28 o                         
  -4   2  10          1.34          2.33        22.79 o                         
  -3   2  10        395.07        343.79        18.81 o                         
  -4   3  10        308.93        255.69        44.37 o                         
                                                                                
